# Supplementary material for: Identification of copy number variation in Tibetan sheep using whole genome resequencing reveals evidence of genomic selection
Source: BMC Genomics. 2023 Sep 19;24:555. doi: 10.1186/s12864-023-09672-z (PMC10510117; doi:10.1186/s12864-023-09672-z)
Supplement: Supplementary file 2 — Supplementary Material 2 [file 12864_2023_9672_MOESM2_ESM.xlsx]

## Sheet: Sheet1
Table S2. Statistical summary of read mapping and detected CNVs.
Sample	Total reads	HQ_Clean_Reads	Map reads	%Map reads	Depth	CNV	Deletion	Average length	Duplication	Average length
PO-1	231824794	229640214	228453248	0.9948	12.92	3140	2145	20735.9	995	19112.3
PO-2	203496274	201564712	200989347	0.9971	11.34	3105	1831	18881.4	1274	18866.6
PO-3	199438884	197274360	196711181	0.9971	11.09	2950	1778	23629.2	1172	19539.7
PO-4	216265306	214032796	213426574	0.9972	12.04	3184	2045	20813.5	1139	19366.1
PO-5	179745796	177915852	177359124	0.9969	10.01	3065	1825	22289.5	1240	20283
PO-6	181515522	179737404	179222416	0.9971	10.11	2970	1713	21692.9	1257	19117.7
PO-7	183287780	181464804	180996018	0.9974	10.21	2933	1666	22414.6	1267	20289.1
PO-8	213923912	211672226	211113638	0.9974	11.91	3105	1938	20194.2	1167	18937.2
PO-9	162605716	160865762	160466175	0.9975	9.05	3028	1379	21042.3	1649	19100.5
PO-10	184165764	182143516	181684960	0.9975	10.24	2966	1632	21087.2	1334	19719.5
OL-1	192235196	190312070	189695530	0.9968	10.7	3040	1794	21679	1246	20375.6
OL-2	205734386	203222522	202714374	0.9975	11.42	3124	1790	20520	1334	18292.2
OL-3	185143954	183499110	183076124	0.9977	10.33	2984	1647	21549.8	1337	19212
OL-4	176658658	174644158	174051510	0.9966	9.82	3070	1567	21121.8	1503	19179.8
OL-5	169263056	167547868	167133214	0.9975	9.42	3015	1501	24563.3	1514	18757.7
OL-6	176435704	174669926	174178435	0.9972	9.82	2807	1624	21276	1183	20927.2
OL-7	189726698	188087968	187554468	0.9972	10.58	2835	1840	19689.7	995	21931.6
OL-8	203638210	201625358	200947816	0.9966	11.34	3060	2063	19294.5	997	20563.4
OL-9	214669662	212884794	212298398	0.9972	11.98	3023	1997	18532.1	1026	20657
OL-10	216302276	214223668	213432592	0.9963	12.05	3025	1994	19142.6	1031	20479.5
