# Supplementary material for: Identification of copy number variation in Tibetan sheep using whole genome resequencing reveals evidence of genomic selection
Source: BMC Genomics. 2023 Sep 19;24:555. doi: 10.1186/s12864-023-09672-z (PMC10510117; doi:10.1186/s12864-023-09672-z)
Supplement: Supplementary file 3 — Supplementary Material 3 [file 12864_2023_9672_MOESM3_ESM.xlsx]

## Sheet: Sheet1
Table S3. CNVRs identified in the two sheep breeds.
Cnvr	Chr	Start	End	Size	Type	Number of indviduals detecting this CNV	OL	PO
Cnvr0001	12	6068401	6246100	177700	DUP	20	O	O
Cnvr0002	1	104752801	104804300	51500	DUP	20	O	O
Cnvr0003	17	181401	274600	93200	DUP	20	O	O
Cnvr0004	7	23175601	23286600	111000	DEL	19	O	O
Cnvr0005	25	45286601	45403700	117100	DUP	20	O	O
Cnvr0006	7	24947501	25008400	60900	DEL	20	O	O
Cnvr0007	11	64190201	64250100	59900	DUP	19	O	O
Cnvr0008	11	66577701	66588000	10300	DUP	20	O	O
Cnvr0009	11	66658801	66706900	48100	DUP	20	O	O
Cnvr0010	11	67522401	67716100	193700	DUP	20	O	O
Cnvr0011	18	22874601	23052400	177800	DUP	20	O	O
Cnvr0012	21	49341201	49666200	325000	DEL	19	O	O
Cnvr0013	1	129801	333300	203500	DEL	20	O	O
Cnvr0014	1	101060501	101106800	46300	DUP	20	O	O
Cnvr0015	1	147560301	147565800	5500	DUP	20	O	O
Cnvr0016	1	274392701	274600300	207600	DEL	19	O	O
Cnvr0017	2	42640501	42750100	109600	DUP	20	O	O
Cnvr0018	4	16168101	16184000	15900	DEL	20	O	O
Cnvr0019	4	41649501	41657000	7500	DUP	20	O	O
Cnvr0020	6	5885601	6084400	198800	DUP	20	O	O
Cnvr0021	6	52692801	52741000	48200	DEL	20	O	O
Cnvr0022	7	104906801	105057400	150600	DEL	19	O	O
Cnvr0023	10	74105701	75011800	906100	DEL	20	O	O
Cnvr0024	11	19654301	19725700	71400	DEL	20	O	O
Cnvr0025	17	301201	315900	14700	DUP	20	O	O
Cnvr0026	17	341501	537800	196300	DUP	20	O	O
Cnvr0027	18	66176501	66190000	13500	DEL	20	O	O
Cnvr0028	20	30845701	30884200	38500	DEL	20	O	O
Cnvr0029	24	2128801	2218500	89700	DEL	20	O	O
Cnvr0030	24	41299901	41313600	13700	DUP	20	O	O
Cnvr0036	1	17901	72800	54900	DUP	17	O	O
Cnvr0037	1	44644301	44650300	6000	DUP	20	O	O
Cnvr0038	1	104358501	104422500	64000	DUP	19	O	O
Cnvr0039	1	122753801	122783100	29300	DEL	20	O	O
Cnvr0040	1	122802301	122824200	21900	DUP	19	O	O
Cnvr0041	1	273835701	273945600	109900	DEL	20	O	O
Cnvr0042	2	171390401	171396000	5600	DEL	20	O	O
Cnvr0043	2	252226501	252312800	86300	DUP	19	O	O
Cnvr0044	9	329801	384300	54500	DUP	20	O	O
Cnvr0045	9	13816501	13834000	17500	DEL	20	O	O
Cnvr0046	11	19543101	19613000	69900	DEL	20	O	O
Cnvr0047	11	35338601	35367500	28900	DEL	20	O	O
Cnvr0048	11	53852301	53863200	10900	DUP	19	O	O
Cnvr0049	11	64709801	64728700	18900	DUP	20	O	O
Cnvr0050	11	66374101	66437600	63500	DUP	20	O	O
Cnvr0051	15	79231001	79241400	10400	DEL	20	O	O
Cnvr0052	15	79421901	79445500	23600	DUP	19	O	O
Cnvr0053	18	70437801	70449700	11900	DEL	19	O	O
Cnvr0054	22	32401	70900	38500	DUP	20	O	O
Cnvr0055	23	12613901	12622400	8500	DEL	20	O	O
Cnvr0056	24	657901	706900	49000	DUP	20	O	O
Cnvr0061	JAEMGP010000029.1	152201	249400	97200	DUP	18	O	O
Cnvr0062	JAEMGP010000031.1	39801	182900	143100	DUP	19	O	O
Cnvr0063	1	188268201	188277800	9600	DUP	19	O	O
Cnvr0064	1	122561501	122585900	24400	DUP	19	O	O
Cnvr0065	2	18515601	18520300	4700	DEL	19	O	O
Cnvr0066	2	134861601	134868200	6600	DUP	19	O	O
Cnvr0067	2	230555901	230602800	46900	DEL	19	O	O
Cnvr0068	2	250565601	252215800	1650200	DEL	20	O	O
Cnvr0069	4	113509701	113566500	56800	DEL	18	O	O
Cnvr0070	7	103408401	103505200	96800	DEL	18	O	O
Cnvr0071	7	104136401	104216200	79800	DEL	17	O	O
Cnvr0072	7	104444801	104630000	185200	DEL	18	O	O
Cnvr0073	10	71058401	71363100	304700	DEL	18	O	O
Cnvr0074	10	73809701	74011600	201900	DEL	19	O	O
Cnvr0075	10	76755601	76900100	144500	DEL	18	O	O
Cnvr0076	11	12268201	12294100	25900	DEL	20	O	O
Cnvr0077	11	63262301	63296800	34500	DUP	20	O	O
Cnvr0078	12	297801	525700	227900	DUP	20	O	O
Cnvr0079	12	553601	572400	18800	DUP	14	O	O
Cnvr0080	15	78704401	78715600	11200	DEL	20	O	O
Cnvr0081	17	553301	630800	77500	DEL	20	O	O
Cnvr0082	17	71167601	71260600	93000	DEL	17	O	O
Cnvr0083	18	70475101	70550200	75100	DEL	17	O	O
Cnvr0084	20	7483401	7499000	15600	DEL	19	O	O
Cnvr0085	20	25538001	25570900	32900	DUP	18	O	O
Cnvr0086	20	25945901	26036800	90900	DEL	18	O	O
Cnvr0087	20	29504901	29531400	26500	DUP	18	O	O
Cnvr0088	21	48451701	48501200	49500	DEL	20	O	O
Cnvr0089	21	49251501	49269800	18300	DEL	18	O	O
Cnvr0090	26	12491401	12502600	11200	DEL	18	O	O
Cnvr0094	JAEMGP010000030.1	28501	86300	57800	DUP	17	O	O
Cnvr0096	1	80461801	80466900	5100	DUP	17	O	O
Cnvr0097	1	104686501	104739700	53200	DEL	20	O	O
Cnvr0098	1	189436801	189439700	2900	DUP	19	O	O
Cnvr0099	1	241621501	241625200	3700	DUP	17	O	O
Cnvr0100	2	53920501	53926300	5800	DUP	19	O	O
Cnvr0101	2	113201901	113224500	22600	DUP	20	O	O
Cnvr0102	2	123987401	123990700	3300	DUP	19	O	O
Cnvr0103	2	163514201	163530300	16100	DEL	19	O	O
Cnvr0104	2	194434301	194439400	5100	DUP	17	O	O
Cnvr0105	3	106662401	106677200	14800	DUP	18	O	O
Cnvr0106	3	207935701	208074700	139000	DEL	17	O	O
Cnvr0107	3	209277401	209297700	20300	DEL	18	O	O
Cnvr0108	5	123801	147500	23700	DUP	18	O	O
Cnvr0109	5	2748601	2759400	10800	DEL	18	O	O
Cnvr0110	5	3542301	3558500	16200	DEL	18	O	O
Cnvr0111	6	75920601	75926500	5900	DEL	20	O	O
Cnvr0112	7	3209601	3216200	6600	DEL	19	O	O
Cnvr0113	7	102231101	102276900	45800	DEL	19	O	O
Cnvr0114	7	103690301	103830300	140000	DEL	16	O	O
Cnvr0115	7	104650301	104769400	119100	DEL	17	O	O
Cnvr0116	8	1301	35700	34400	DUP	20	O	O
Cnvr0117	10	72832101	73506400	674300	DEL	20	O	O
Cnvr0118	10	77069501	77104800	35300	DUP	18	O	O
Cnvr0119	11	6347701	6371500	23800	DEL	20	O	O
Cnvr0120	11	21529001	21550400	21400	DUP	17	O	O
Cnvr0121	11	36322901	36340400	17500	DEL	18	O	O
Cnvr0122	11	64897601	64937500	39900	DUP	20	O	O
Cnvr0123	11	65001501	65043300	41800	DUP	17	O	O
Cnvr0124	11	65295401	65416000	120600	DUP	15	O	O
Cnvr0125	11	65781601	65843300	61700	DUP	20	O	O
Cnvr0126	11	66225901	66310500	84600	DUP	20	O	O
Cnvr0127	12	8033201	8088200	55000	DEL	20	O	O
Cnvr0128	12	50949201	50963400	14200	DEL	19	O	O
Cnvr0129	14	5501	33900	28400	DUP	19	O	O
Cnvr0130	14	50154701	50169500	14800	DUP	17	O	O
Cnvr0131	14	50249901	50329900	80000	DEL	20	O	O
Cnvr0132	14	57314001	57378300	64300	DEL	20	O	O
Cnvr0133	15	797701	816000	18300	DEL	18	O	O
Cnvr0134	15	79292001	79402000	110000	DUP	17	O	O
Cnvr0135	18	1159601	1175200	15600	DUP	17	O	O
Cnvr0136	18	54870501	54874500	4000	DEL	18	O	O
Cnvr0137	19	11510801	11524500	13700	DEL	17	O	O
Cnvr0138	19	52213101	52239200	26100	DEL	19	O	O
Cnvr0139	19	60110401	60172600	62200	DEL	17	O	O
Cnvr0140	24	268901	300200	31300	DEL	18	O	O
Cnvr0141	24	26390501	26396300	5800	DEL	18	O	O
Cnvr0142	25	43879101	43887000	7900	DEL	17	O	O
Cnvr0143	26	45177501	45251900	74400	DEL	17	O	O
Cnvr0150	JAEMGP010000028.1	60301	182800	122500	DUP	20	O	O
Cnvr0151	JAEMGP010000029.1	32301	70500	38200	DUP	17	O	O
Cnvr0152	JAEMGP010000047.1	1	39900	39900	DUP	20	O	O
Cnvr0153	JAEMGP010000048.1	30001	65800	35800	DUP	20	O	O
Cnvr0154	1	148052001	148057500	5500	DEL	19	O	O
Cnvr0155	3	219629301	219663300	34000	DEL	17	O	O
Cnvr0156	21	38403201	38449200	46000	DEL	18	O	O
Cnvr0157	23	2565601	2572900	7300	DUP	17	O	O
Cnvr0158	18	68660301	68696800	36500	DEL	16	O	O
Cnvr0159	1	53028801	53032800	4000	DUP	16	O	O
Cnvr0160	1	122644201	122708900	64700	DUP	20	O	O
Cnvr0161	1	140973001	140982200	9200	DEL	16	O	O
Cnvr0162	1	209119501	209125700	6200	DUP	16	O	O
Cnvr0163	1	258797101	258801400	4300	DUP	18	O	O
Cnvr0164	2	57909101	57912700	3600	DUP	17	O	O
Cnvr0165	2	80513701	80522900	9200	DEL	18	O	O
Cnvr0166	2	106219201	106226900	7700	DUP	18	O	O
Cnvr0167	2	116348401	116354300	5900	DEL	18	O	O
Cnvr0168	2	230541201	230555900	14700	DUP	16	O	O
Cnvr0169	2	233378701	233394000	15300	DEL	18	O	O
Cnvr0170	3	138652401	138664200	11800	DEL	16	O	O
Cnvr0171	3	182235101	182267000	31900	DEL	17	O	O
Cnvr0172	3	208955301	208990100	34800	DEL	16	O	O
Cnvr0173	5	6925401	6929100	3700	DEL	16	O	O
Cnvr0174	6	20801	31400	10600	DUP	19	O	O
Cnvr0175	7	22913701	23030300	116600	DEL	16	O	O
Cnvr0176	7	102448401	102491800	43400	DEL	16	O	O
Cnvr0177	7	104372401	104436500	64100	DEL	15	O	O
Cnvr0178	8	16603101	16662500	59400	DEL	16	O	O
Cnvr0179	8	58532101	58538500	6400	DUP	17	O	O
Cnvr0180	9	7638301	7684400	46100	DEL	20	O	O
Cnvr0181	9	13908001	13948400	40400	DEL	18	O	O
Cnvr0182	9	13972001	13994800	22800	DEL	16	O	O
Cnvr0183	9	94638301	94646700	8400	DEL	16	O	O
Cnvr0184	10	71439801	71485800	46000	DEL	16	O	O
Cnvr0185	10	71972901	72162700	189800	DEL	17	O	O
Cnvr0186	11	64138601	64147100	8500	DUP	19	O	O
Cnvr0187	11	65936101	65942000	5900	DUP	20	O	O
Cnvr0188	11	67034801	67092200	57400	DUP	20	O	O
Cnvr0189	12	71188301	71192200	3900	DUP	16	O	O
Cnvr0190	13	17721801	17726700	4900	DUP	18	O	O
Cnvr0191	14	50195901	50230500	34600	DEL	18	O	O
Cnvr0192	14	51552201	51582300	30100	DUP	16	O	O
Cnvr0193	14	54755501	54766000	10500	DEL	17	O	O
Cnvr0194	14	64225501	64281000	55500	DEL	15	O	O
Cnvr0195	15	78445201	78536900	91700	DEL	20	O	O
Cnvr0196	17	69269901	69313700	43800	DEL	16	O	O
Cnvr0197	17	71016801	71039000	22200	DEL	16	O	O
Cnvr0198	21	26168301	26176000	7700	DEL	18	O	O
Cnvr0199	23	44768501	44782300	13800	DEL	18	O	O
Cnvr0200	25	2922801	2931400	8600	DUP	17	O	O
Cnvr0201	25	35629401	35637600	8200	DEL	18	O	O
Cnvr0204	JAEMGP010000047.1	60501	83300	22800	DEL	20	O	O
Cnvr0205	JAEMGP010000050.1	18301	66200	47900	DUP	18	O	O
Cnvr0206	JAEMGP010000032.1	1	134000	134000	DEL	17	O	O
Cnvr0207	1	184139001	184144100	5100	DUP	18	O	O
Cnvr0208	1	274201601	274247300	45700	DUP	14	O	O
Cnvr0209	8	84617801	84625200	7400	DUP	16	O	O
Cnvr0210	11	27509901	27518300	8400	DEL	17	O	O
Cnvr0211	14	49717301	49852300	135000	DEL	16	O	O
Cnvr0212	15	82709401	82729200	19800	DEL	17	O	O
Cnvr0213	17	602801	633800	31000	DEL	17	O	O
Cnvr0214	18	25410601	25591500	180900	DUP	16	O	O
Cnvr0217	1	24259801	24263400	3600	DUP	15	O	O
Cnvr0218	1	56902101	56907700	5600	DUP	18	O	O
Cnvr0219	1	61572801	61576900	4100	DUP	16	O	O
Cnvr0220	1	99678101	99683400	5300	DUP	17	O	O
Cnvr0221	1	100933001	101057900	124900	DEL	20	O	O
Cnvr0222	1	104845801	104883300	37500	DEL	20	O	O
Cnvr0223	1	113895001	113920200	25200	DEL	16	O	O
Cnvr0224	1	135592701	135600700	8000	DUP	17	O	O
Cnvr0225	1	162608101	162616100	8000	DEL	15	O	O
Cnvr0226	1	238283001	238285900	2900	DUP	17	O	O
Cnvr0227	1	244238101	244274400	36300	DEL	15	O	O
Cnvr0228	1	268816101	268847500	31400	DEL	20	O	O
Cnvr0229	2	722901	731400	8500	DUP	15	O	O
Cnvr0230	2	27926101	27932500	6400	DEL	15	O	O
Cnvr0231	2	59025601	59031700	6100	DUP	16	O	O
Cnvr0232	2	113275301	113326000	50700	DUP	15	O	O
Cnvr0233	2	123037301	123041300	4000	DUP	15	O	O
Cnvr0234	2	144874001	144881400	7400	DEL	20	O	O
Cnvr0235	2	216624101	216627600	3500	DUP	17	O	O
Cnvr0236	2	220986701	221000300	13600	DEL	16	O	O
Cnvr0237	3	15387301	15397700	10400	DEL	15	O	O
Cnvr0238	3	58777801	58794300	16500	DEL	16	O	O
Cnvr0239	3	165099901	165112700	12800	DEL	15	O	O
Cnvr0240	3	206797901	206811800	13900	DEL	15	O	O
Cnvr0241	3	209628901	209669500	40600	DEL	15	O	O
Cnvr0242	4	40605401	40613900	8500	DEL	17	O	O
Cnvr0243	6	151301	169100	17800	DUP	20	O	O
Cnvr0244	6	3547801	3555000	7200	DUP	15	O	O
Cnvr0245	6	37848301	37856500	8200	DEL	15	O	O
Cnvr0246	8	10768001	10787100	19100	DUP	13	O	O
Cnvr0247	8	74317101	74372700	55600	DUP	20	O	O
Cnvr0248	9	10480301	10483600	3300	DEL	17	O	O
Cnvr0249	9	92265001	92276300	11300	DEL	20	O	O
Cnvr0250	10	30365901	30368800	2900	DEL	15	O	O
Cnvr0251	10	90296401	90300100	3700	DEL	16	O	O
Cnvr0252	10	90400601	90404900	4300	DEL	16	O	O
Cnvr0253	11	62696401	62790300	93900	DUP	20	O	O
Cnvr0254	11	64100201	64131800	31600	DUP	19	O	O
Cnvr0255	11	64286901	64439600	152700	DUP	20	O	O
Cnvr0256	11	66489701	66541400	51700	DUP	20	O	O
Cnvr0257	11	66562301	66571700	9400	DUP	18	O	O
Cnvr0258	11	66843701	66977400	133700	DUP	20	O	O
Cnvr0259	12	588401	604300	15900	DUP	18	O	O
Cnvr0260	13	63683301	63873900	190600	DUP	20	O	O
Cnvr0261	14	48171801	48193600	21800	DEL	15	O	O
Cnvr0262	14	55775501	55784300	8800	DEL	16	O	O
Cnvr0263	14	64349801	64424200	74400	DEL	15	O	O
Cnvr0264	16	70059601	70095500	35900	DEL	17	O	O
Cnvr0265	17	66641001	66652300	11300	DEL	16	O	O
Cnvr0266	17	69803801	69819800	16000	DEL	15	O	O
Cnvr0267	17	71054001	71065700	11700	DEL	14	O	O
Cnvr0268	17	71832501	71934300	101800	DEL	14	O	O
Cnvr0269	18	22577701	22616400	38700	DUP	17	O	O
Cnvr0270	18	23099301	23103000	3700	DUP	15	O	O
Cnvr0271	18	33876801	33896800	20000	DEL	15	O	O
Cnvr0272	18	69115101	69236900	121800	DEL	15	O	O
Cnvr0273	18	69437401	69450100	12700	DEL	16	O	O
Cnvr0274	19	51270301	51320000	49700	DEL	16	O	O
Cnvr0275	21	42636301	42672200	35900	DEL	15	O	O
Cnvr0276	22	15953001	16096200	143200	DEL	16	O	O
Cnvr0277	23	32786701	32792400	5700	DEL	15	O	O
Cnvr0278	24	224401	240300	15900	DUP	15	O	O
Cnvr0279	25	38165401	38171400	6000	DEL	15	O	O
Cnvr0280	25	45223801	45285900	62100	DUP	15	O	O
Cnvr0281	26	42791401	42795200	3800	DEL	16	O	O
Cnvr0285	JAEMGP010000041.1	68901	116800	47900	DEL	17	O	O
Cnvr0286	JAEMGP010000035.1	108401	193100	84700	DUP	20	O	O
Cnvr0287	4	112321601	112329200	7600	DUP	17	O	O
Cnvr0288	7	28619901	28626300	6400	DUP	17	O	O
Cnvr0289	14	33045301	33050300	5000	DUP	16	O	O
Cnvr0290	15	29362001	29395500	33500	DEL	16	O	O
Cnvr0291	18	16438201	16446300	8100	DUP	16	O	O
Cnvr0292	18	69660401	69717500	57100	DEL	15	O	O
Cnvr0293	19	48372401	48416100	43700	DEL	17	O	O
Cnvr0294	22	10142301	10248500	106200	DUP	15	O	O
Cnvr0296	14	62728101	62751000	22900	DUP	15	O	O
Cnvr0297	1	31502601	31508600	6000	DUP	15	O	O
Cnvr0298	1	104940401	104965000	24600	DUP	14	O	O
Cnvr0299	1	113700001	113811100	111100	DEL	14	O	O
Cnvr0300	1	123253001	123260600	7600	DUP	14	O	O
Cnvr0301	1	173600401	173606500	6100	DUP	15	O	O
Cnvr0302	1	179686001	179690300	4300	DUP	16	O	O
Cnvr0303	1	202351301	202354400	3100	DUP	17	O	O
Cnvr0304	1	219107601	219128800	21200	DEL	14	O	O
Cnvr0305	1	266879701	266917600	37900	DEL	14	O	O
Cnvr0306	2	643101	650800	7700	DEL	16	O	O
Cnvr0307	2	36117401	36125500	8100	DEL	16	O	O
Cnvr0308	2	108871401	108875900	4500	DUP	19	O	O
Cnvr0309	2	113495001	113501400	6400	DUP	14	O	O
Cnvr0310	2	143312601	143318100	5500	DUP	15	O	O
Cnvr0311	2	146999701	147021300	21600	DEL	15	O	O
Cnvr0312	2	230617101	230626200	9100	DEL	15	O	O
Cnvr0313	2	247464301	247476600	12300	DEL	15	O	O
Cnvr0314	3	592501	620800	28300	DEL	16	O	O
Cnvr0315	3	77067101	77073000	5900	DUP	14	O	O
Cnvr0316	3	88021901	88028900	7000	DEL	14	O	O
Cnvr0317	3	117494301	117503400	9100	DUP	15	O	O
Cnvr0318	3	209140501	209262700	122200	DUP	14	O	O
Cnvr0319	4	53857001	53874400	17400	DEL	17	O	O
Cnvr0320	4	113630201	113647000	16800	DEL	15	O	O
Cnvr0321	5	1	121000	121000	DUP	20	O	O
Cnvr0322	5	9255501	9269500	14000	DEL	17	O	O
Cnvr0323	5	9707401	9725800	18400	DEL	15	O	O
Cnvr0324	5	61760801	61766400	5600	DEL	18	O	O
Cnvr0325	6	20714501	20718900	4400	DEL	14	O	O
Cnvr0326	6	24966501	24973200	6700	DEL	17	O	O
Cnvr0327	6	43990801	43994100	3300	DEL	16	O	O
Cnvr0328	6	95909401	95914300	4900	DEL	15	O	O
Cnvr0329	6	118600601	118630100	29500	DEL	16	O	O
Cnvr0330	8	70755101	70760100	5000	DEL	19	O	O
Cnvr0331	9	10352101	10359400	7300	DEL	16	O	O
Cnvr0332	9	87896401	87899300	2900	DEL	15	O	O
Cnvr0333	10	71580701	71735700	155000	DEL	14	O	O
Cnvr0334	10	73656201	73807700	151500	DEL	14	O	O
Cnvr0335	11	8101701	8114400	12700	DEL	14	O	O
Cnvr0336	11	37796501	37812400	15900	DEL	14	O	O
Cnvr0337	11	63666501	63874300	207800	DUP	20	O	O
Cnvr0338	11	64626201	64649900	23700	DUP	19	O	O
Cnvr0339	11	67444501	67485300	40800	DUP	20	O	O
Cnvr0340	12	7707001	7713800	6800	DEL	17	O	O
Cnvr0341	12	43772501	43798000	25500	DEL	15	O	O
Cnvr0342	14	50372201	50385300	13100	DUP	14	O	O
Cnvr0343	14	57128501	57170000	41500	DUP	14	O	O
Cnvr0344	14	57487901	57567900	80000	DUP	14	O	O
Cnvr0345	14	60062201	60197500	135300	DEL	14	O	O
Cnvr0346	14	62386701	62405400	18700	DEL	14	O	O
Cnvr0347	14	62409501	62427900	18400	DEL	14	O	O
Cnvr0348	14	63753201	63773200	20000	DEL	14	O	O
Cnvr0349	14	65455101	65464300	9200	DUP	18	O	O
Cnvr0350	15	3566801	3574900	8100	DEL	15	O	O
Cnvr0351	16	60288901	60294700	5800	DEL	15	O	O
Cnvr0352	16	60705901	60712900	7000	DEL	15	O	O
Cnvr0353	18	19001301	19065400	64100	DEL	14	O	O
Cnvr0354	19	20079201	20084200	5000	DEL	18	O	O
Cnvr0355	19	51418301	51453400	35100	DEL	17	O	O
Cnvr0356	20	25571101	25743000	171900	DEL	19	O	O
Cnvr0357	20	26269501	26289500	20000	DEL	14	O	O
Cnvr0358	20	27437701	27443000	5300	DUP	14	O	O
Cnvr0359	20	27587801	27609000	21200	DUP	13	O	O
Cnvr0360	20	28589801	28666200	76400	DEL	14	O	O
Cnvr0361	20	45483101	45498000	14900	DEL	15	O	O
Cnvr0362	21	37567001	37578500	11500	DEL	14	O	O
Cnvr0363	21	38491101	38584000	92900	DEL	20	O	O
Cnvr0364	21	48554001	48568900	14900	DEL	14	O	O
Cnvr0365	24	153201	192900	39700	DEL	14	O	O
Cnvr0366	24	433901	529400	95500	DEL	13	O	O
Cnvr0367	24	3146201	3180800	34600	DEL	14	O	O
Cnvr0368	25	34869801	34934600	64800	DEL	14	O	O
Cnvr0369	25	45066901	45127300	60400	DEL	15	O	O
Cnvr0370	26	43406701	43409800	3100	DEL	14	O	O
Cnvr0377	JAEMGP010000039.1	141701	148500	6800	DEL	17	O	O
Cnvr0378	JAEMGP010000034.1	137501	192200	54700	DUP	17	O	O
Cnvr0379	1	25283601	25287400	3800	DUP	15	O	O
Cnvr0380	1	98726401	98754100	27700	DEL	15	O	O
Cnvr0381	1	122380201	122413000	32800	DEL	16	O	O
Cnvr0382	1	263919601	263925300	5700	DUP	15	O	O
Cnvr0383	1	274247301	274289800	42500	DEL	14	O	O
Cnvr0384	2	145674701	145681100	6400	DUP	14	O	O
Cnvr0385	2	250425001	250486900	61900	DEL	14	O	O
Cnvr0386	10	73639901	73656500	16600	DUP	14	O	O
Cnvr0387	13	52091101	52097300	6200	DUP	14	O	O
Cnvr0388	14	51120801	51139000	18200	DEL	16	O	O
Cnvr0389	17	53127001	53156400	29400	DEL	15	O	O
Cnvr0392	JAEMGP010000037.1	107601	167900	60300	DEL	16	O	O
Cnvr0393	1	114395301	114407800	12500	DUP	14	O	O
Cnvr0394	10	77189701	77220300	30600	DUP	13	O	O
Cnvr0395	20	51383601	51386800	3200	DEL	15	O	O
Cnvr0396	1	8346701	8362900	16200	DEL	13	O	O
Cnvr0397	1	32928001	32930600	2600	DUP	17	O	O
Cnvr0398	1	95334201	95340700	6500	DUP	14	O	O
Cnvr0399	1	98320701	98419300	98600	DUP	16	O	O
Cnvr0400	1	104631601	104680200	48600	DUP	13	O	O
Cnvr0401	1	134377801	134381800	4000	DUP	14	O	O
Cnvr0402	1	139877201	139885200	8000	DEL	17	O	O
Cnvr0403	2	62387301	62393900	6600	DEL	13	O	O
Cnvr0404	2	66856001	66859600	3600	DUP	16	O	O
Cnvr0405	2	90358201	90384800	26600	DUP	13	O	O
Cnvr0406	2	116914001	116919000	5000	DUP	16	O	O
Cnvr0407	3	7535101	7565900	30800	DUP	13	O	O
Cnvr0408	3	48678001	48688900	10900	DEL	17	O	O
Cnvr0409	3	84504101	84507200	3100	DUP	14	O	O
Cnvr0410	3	204889201	204907300	18100	DEL	13	O	O
Cnvr0411	3	208235801	208265600	29800	DUP	13	O	O
Cnvr0412	3	224022601	224027000	4400	DEL	13	O	O
Cnvr0413	3	226147301	226170800	23500	DEL	14	O	O
Cnvr0414	4	107667901	107674600	6700	DEL	14	O	O
Cnvr0415	4	121010401	121016700	6300	DEL	15	O	O
Cnvr0416	5	34378901	34385000	6100	DEL	14	O	O
Cnvr0417	5	82673001	82679600	6600	DEL	18	O	O
Cnvr0418	5	91069701	91075000	5300	DEL	13	O	O
Cnvr0419	6	4137101	4155600	18500	DEL	13	O	O
Cnvr0420	6	100870801	100880900	10100	DEL	14	O	O
Cnvr0421	6	116915201	116959800	44600	DEL	14	O	O
Cnvr0422	6	117366001	117397600	31600	DEL	13	O	O
Cnvr0423	7	23576101	23725100	149000	DEL	12	O	O
Cnvr0424	7	81239401	81245900	6500	DUP	14	O	O
Cnvr0425	7	105169601	105184800	15200	DEL	16	O	O
Cnvr0426	9	95373101	95390500	17400	DEL	20	O	O
Cnvr0427	10	37057201	37067000	9800	DEL	19	O	O
Cnvr0428	10	42063701	42066900	3200	DUP	14	O	O
Cnvr0429	10	75430001	75747700	317700	DEL	13	O	O
Cnvr0430	11	7766601	7784400	17800	DEL	14	O	O
Cnvr0431	11	64658301	64691100	32800	DUP	19	O	O
Cnvr0432	11	65745801	65759300	13500	DUP	18	O	O
Cnvr0433	11	65864201	65899000	34800	DUP	14	O	O
Cnvr0434	11	66723201	66746300	23100	DUP	15	O	O
Cnvr0435	11	67161801	67198400	36600	DUP	16	O	O
Cnvr0436	12	21395501	21400500	5000	DEL	19	O	O
Cnvr0437	12	76487801	76500000	12200	DUP	14	O	O
Cnvr0438	13	1	66300	66300	DUP	16	O	O
Cnvr0439	13	7544201	7548600	4400	DUP	14	O	O
Cnvr0440	14	64503801	64551000	47200	DUP	13	O	O
Cnvr0441	15	4653401	4664900	11500	DEL	14	O	O
Cnvr0442	15	79445501	79459900	14400	DEL	15	O	O
Cnvr0443	15	79511501	79520900	9400	DEL	16	O	O
Cnvr0444	17	45657301	45678700	21400	DEL	14	O	O
Cnvr0445	18	201	23600	23400	DUP	16	O	O
Cnvr0446	18	1180001	1204800	24800	DEL	13	O	O
Cnvr0447	18	19480001	19491700	11700	DEL	14	O	O
Cnvr0448	18	22622301	22647700	25400	DUP	13	O	O
Cnvr0449	18	24925901	24929800	3900	DEL	19	O	O
Cnvr0450	20	9543801	9569500	25700	DEL	13	O	O
Cnvr0451	20	27515301	27537900	22600	DUP	13	O	O
Cnvr0452	20	31701301	31708400	7100	DUP	13	O	O
Cnvr0453	20	50494101	50537300	43200	DEL	13	O	O
Cnvr0454	21	3419901	3421900	2000	DEL	13	O	O
Cnvr0455	21	49099301	49125300	26000	DEL	14	O	O
Cnvr0456	21	50150101	50194300	44200	DEL	14	O	O
Cnvr0457	22	28743501	28752500	9000	DEL	18	O	O
Cnvr0458	23	12120501	12129100	8600	DEL	14	O	O
Cnvr0459	23	36732101	36738600	6500	DEL	15	O	O
Cnvr0460	24	242401	254200	11800	DEL	16	O	O
Cnvr0461	24	1699201	1714800	15600	DUP	13	O	O
Cnvr0462	24	3745601	3923600	178000	DEL	13	O	O
Cnvr0463	24	37411301	37466000	54700	DEL	15	O	O
Cnvr0464	25	2618801	2630600	11800	DEL	14	O	O
Cnvr0465	26	41194501	41198800	4300	DEL	15	O	O
Cnvr0468	JAEMGP010000040.1	119401	126300	6900	DEL	14	O	O
Cnvr0469	2	12251901	12255100	3200	DEL	15	O	O
Cnvr0470	2	84396101	84402000	5900	DUP	15	O	O
Cnvr0471	2	116274201	116281800	7600	DEL	13	O	O
Cnvr0472	2	234665201	234686400	21200	DEL	13	O	O
Cnvr0473	3	199333601	199339400	5800	DUP	15	O	O
Cnvr0474	4	107439001	107457700	18700	DEL	13	O	O
Cnvr0475	6	75414801	75427100	12300	DEL	13	O	O
Cnvr0476	11	12234601	12252200	17600	DEL	13	O	O
Cnvr0477	11	64831301	64848600	17300	DUP	16	O	O
Cnvr0478	13	40354401	40369700	15300	DEL	13	O	O
Cnvr0479	14	51067201	51091200	24000	DEL	16	O	O
Cnvr0480	14	58460001	58480000	20000	DUP	13	O	O
Cnvr0481	14	65058601	65079900	21300	DEL	14	O	O
Cnvr0482	16	2797901	2801600	3700	DEL	14	O	O
Cnvr0483	16	43580301	43587800	7500	DUP	15	O	O
Cnvr0484	18	70400001	70418500	18500	DEL	14	O	O
Cnvr0485	20	2169001	2214400	45400	DEL	14	O	O
Cnvr0486	21	175401	188900	13500	DUP	13	O	O
Cnvr0487	21	27005601	27019600	14000	DEL	15	O	O
Cnvr0488	21	38974101	38995100	21000	DUP	16	O	O
Cnvr0489	23	32631601	32643400	11800	DUP	14	O	O
Cnvr0490	24	2351301	2490000	138700	DEL	13	O	O
Cnvr0491	26	6254601	6268800	14200	DUP	14	O	O
Cnvr0492	2	118349901	118373700	23800	DEL	13	O	O
Cnvr0493	10	73627401	73637800	10400	DEL	13	O	O
Cnvr0494	11	65987701	65993100	5400	DUP	18	O	O
Cnvr0495	14	47762901	47787000	24100	DEL	13	O	O
Cnvr0496	1	77224601	77235400	10800	DUP	13	O	O
Cnvr0497	20	26083901	26093400	9500	DUP	13	O	O
Cnvr0498	24	2570901	2583900	13000	DEL	14	O	O
Cnvr0499	23	51723501	51735300	11800	DUP	13	O	O
Cnvr0500	1	43742901	43748700	5800	DUP	15	O	O
Cnvr0501	1	49855501	49857500	2000	DUP	13	O	O
Cnvr0502	1	97317901	97326600	8700	DEL	16	O	O
Cnvr0503	1	120621701	120635400	13700	DEL	13	O	O
Cnvr0504	1	123630101	123634900	4800	DUP	14	O	O
Cnvr0505	1	193038201	193054700	16500	DEL	13	O	O
Cnvr0506	1	271335001	271351700	16700	DEL	12	O	O
Cnvr0507	2	89692001	89700400	8400	DUP	13	O	O
Cnvr0508	2	101488101	101492300	4200	DUP	13	O	O
Cnvr0509	2	104727901	104734900	7000	DEL	12	O	O
Cnvr0510	2	124816401	124819900	3500	DEL	14	O	O
Cnvr0511	2	126555001	126562500	7500	DEL	12	O	O
Cnvr0512	2	126739001	126746800	7800	DEL	12	O	O
Cnvr0513	2	180907101	180913700	6600	DEL	20	O	O
Cnvr0514	3	65825801	65832700	6900	DUP	14	O	O
Cnvr0515	3	67510301	67517400	7100	DEL	15	O	O
Cnvr0516	3	158749401	158776100	26700	DUP	14	O	O
Cnvr0517	3	163962601	164011300	48700	DEL	20	O	O
Cnvr0518	3	169330001	169336600	6600	DEL	14	O	O
Cnvr0519	3	184214301	184225100	10800	DEL	13	O	O
Cnvr0520	3	184684301	184690900	6600	DEL	12	O	O
Cnvr0521	3	192698601	192706300	7700	DEL	14	O	O
Cnvr0522	3	204184901	204195100	10200	DEL	13	O	O
Cnvr0523	3	209491301	209516000	24700	DUP	12	O	O
Cnvr0524	3	211348301	211353300	5000	DEL	12	O	O
Cnvr0525	3	213311201	213330500	19300	DEL	13	O	O
Cnvr0526	4	114698001	114781300	83300	DUP	12	O	O
Cnvr0527	5	12142701	12204800	62100	DEL	13	O	O
Cnvr0528	5	31536101	31542500	6400	DUP	12	O	O
Cnvr0529	5	95666501	95671400	4900	DUP	12	O	O
Cnvr0530	6	27787101	27794800	7700	DEL	13	O	O
Cnvr0531	7	103621801	103640800	19000	DUP	13	O	O
Cnvr0532	8	59363101	59371900	8800	DUP	13	O	O
Cnvr0533	8	74448201	74468300	20100	DUP	14	O	O
Cnvr0534	9	120001	128800	8800	DUP	15	O	O
Cnvr0535	9	1386001	1391300	5300	DEL	12	O	O
Cnvr0536	9	10839001	10850300	11300	DEL	19	O	O
Cnvr0537	9	14697301	14721900	24600	DEL	12	O	O
Cnvr0538	9	14804001	14937900	133900	DEL	12	O	O
Cnvr0539	9	26823901	26873300	49400	DEL	12	O	O
Cnvr0540	9	26887201	26923400	36200	DUP	12	O	O
Cnvr0541	10	234401	248900	14500	DEL	12	O	O
Cnvr0542	10	71516801	71553500	36700	DEL	14	O	O
Cnvr0543	11	10506101	10520700	14600	DEL	13	O	O
Cnvr0544	11	43462401	43481200	18800	DEL	12	O	O
Cnvr0545	11	63236301	63252500	16200	DUP	13	O	O
Cnvr0546	11	65580001	65712000	132000	DUP	20	O	O
Cnvr0547	11	65899201	65924100	24900	DUP	13	O	O
Cnvr0548	11	66174901	66223200	48300	DUP	15	O	O
Cnvr0549	11	66311101	66334900	23800	DEL	20	O	O
Cnvr0550	11	66361201	66366500	5300	DUP	18	O	O
Cnvr0551	11	67251001	67304800	53800	DUP	20	O	O
Cnvr0552	11	67344101	67363100	19000	DUP	12	O	O
Cnvr0553	11	67368601	67383900	15300	DUP	14	O	O
Cnvr0554	12	6988401	6994500	6100	DEL	12	O	O
Cnvr0555	13	2556201	2568900	12700	DEL	13	O	O
Cnvr0556	13	38021201	38026900	5700	DEL	20	O	O
Cnvr0557	14	45733201	45747100	13900	DEL	13	O	O
Cnvr0558	14	48613501	48637400	23900	DEL	12	O	O
Cnvr0559	14	62084701	62187400	102700	DUP	12	O	O
Cnvr0560	14	64768101	64780700	12600	DUP	14	O	O
Cnvr0561	15	50399901	50421500	21600	DUP	12	O	O
Cnvr0562	15	77738101	77769600	31500	DEL	11	O	O
Cnvr0563	15	79799301	79813000	13700	DEL	12	O	O
Cnvr0564	16	69412601	69418000	5400	DEL	12	O	O
Cnvr0565	16	70666001	70673300	7300	DEL	12	O	O
Cnvr0566	17	53687501	53697600	10100	DEL	13	O	O
Cnvr0567	18	36601	99800	63200	DUP	20	O	O
Cnvr0568	18	52484701	52496600	11900	DEL	13	O	O
Cnvr0569	18	68224001	68257500	33500	DEL	12	O	O
Cnvr0570	19	32758101	32765400	7300	DEL	16	O	O
Cnvr0571	20	1686701	1693600	6900	DEL	14	O	O
Cnvr0572	20	22988701	22996200	7500	DEL	18	O	O
Cnvr0573	21	1526401	1536100	9700	DEL	14	O	O
Cnvr0574	21	49683201	49727800	44600	DEL	12	O	O
Cnvr0575	22	9001801	9013800	12000	DUP	12	O	O
Cnvr0576	23	25003501	25007800	4300	DEL	12	O	O
Cnvr0577	23	26979501	26988700	9200	DUP	14	O	O
Cnvr0578	23	27071701	27078200	6500	DUP	12	O	O
Cnvr0579	23	27828201	27834300	6100	DEL	12	O	O
Cnvr0580	24	2876401	2902800	26400	DUP	12	O	O
Cnvr0588	JAEMGP010000028.1	186001	281700	95700	DUP	20	O	O
Cnvr0589	JAEMGP010000028.1	284701	376000	91300	DUP	20	O	O
Cnvr0590	JAEMGP010000038.1	107401	114000	6600	DEL	16	O	O
Cnvr0591	JAEMGP010000039.1	1	24600	24600	DUP	14	O	O
Cnvr0592	JAEMGP010000044.1	78201	92800	14600	DEL	13	O	O
Cnvr0593	2	73925001	73928700	3700	DUP	13	O	O
Cnvr0594	2	109869601	109877200	7600	DEL	15	O	O
Cnvr0595	4	121493701	121514300	20600	DEL	13	O	O
Cnvr0596	5	97901	121400	23500	DUP	12	O	O
Cnvr0597	5	12104101	12107200	3100	DEL	13	O	O
Cnvr0598	7	102577501	102600500	23000	DEL	13	O	O
Cnvr0599	9	90097301	90430900	333600	DEL	12	O	O
Cnvr0600	9	95360401	95363300	2900	DEL	17	O	O
Cnvr0601	11	56684401	56693900	9500	DEL	12	O	O
Cnvr0602	15	75181901	75185100	3200	DEL	13	O	O
Cnvr0603	15	79208101	79215100	7000	DEL	12	O	O
Cnvr0604	15	81704301	81714200	9900	DUP	12	O	O
Cnvr0605	16	31731401	31755800	24400	DUP	12	O	O
Cnvr0606	17	16189101	16193200	4100	DEL	13	O	O
Cnvr0607	18	22872601	22930100	57500	DUP	14	O	O
Cnvr0608	18	68299801	68327400	27600	DEL	12	O	O
Cnvr0609	19	53129601	53135400	5800	DEL	12	O	O
Cnvr0610	20	32658401	32706600	48200	DUP	12	O	O
Cnvr0611	21	49566301	49660500	94200	DEL	13	O	O
Cnvr0612	22	51483301	51546200	62900	DEL	12	O	O
Cnvr0615	JAEMGP010000044.1	6901	65300	58400	DUP	12	O	O
Cnvr0616	1	131811101	131817900	6800	DEL	13	O	O
Cnvr0617	3	653701	725100	71400	DEL	12	O	O
Cnvr0618	3	94255701	94284400	28700	DEL	12	O	O
Cnvr0619	5	48371601	48378700	7100	DUP	12	O	O
Cnvr0620	11	22560801	22576600	15800	DEL	11	O	O
Cnvr0621	14	65093501	65106600	13100	DEL	12	O	O
Cnvr0622	17	70112401	70142300	29900	DEL	12	O	O
Cnvr0623	23	12325001	12330500	5500	DEL	14	O	O
Cnvr0624	7	32658101	32665900	7800	DEL	12	O	O
Cnvr0625	16	43895501	43911000	15500	DUP	12	O	O
Cnvr0626	18	22697501	22757200	59700	DUP	12	O	O
Cnvr0627	24	2439101	2494900	55800	DEL	13	O	O
Cnvr0628	11	38657201	38661500	4300	DEL	12	O	O
Cnvr0629	18	40100701	40109700	9000	DUP	12	O	O
Cnvr0630	1	34958101	34962800	4700	DUP	11	O	O
Cnvr0631	1	66836701	66853400	16700	DUP	11	O	O
Cnvr0632	1	91319901	91322400	2500	DEL	15	O	O
Cnvr0633	1	98992101	99048400	56300	DUP	11	O	O
Cnvr0634	1	114365601	114401900	36300	DUP	12	O	O
Cnvr0635	1	134459101	134465000	5900	DUP	11	O	O
Cnvr0636	1	177495801	177500500	4700	DUP	13	O	O
Cnvr0637	1	268352401	268360000	7600	DEL	11	O	O
Cnvr0638	2	10052601	10059800	7200	DEL	13	O	O
Cnvr0639	2	108181801	108184700	2900	DUP	12	O	O
Cnvr0640	2	189790801	189798300	7500	DUP	12	O	O
Cnvr0641	2	211282801	211289200	6400	DUP	11	O	O
Cnvr0642	3	1785201	1940000	154800	DEL	11	O	O
Cnvr0643	3	45247701	45258600	10900	DEL	11	O	O
Cnvr0644	3	53097301	53102800	5500	DUP	13	O	O
Cnvr0645	3	75370201	75372700	2500	DUP	11	O	O
Cnvr0646	3	208735601	208754100	18500	DUP	12	O	O
Cnvr0647	3	209091501	209131400	39900	DEL	11	O	O
Cnvr0648	4	8186901	8195700	8800	DEL	14	O	O
Cnvr0649	4	77968801	77989600	20800	DEL	11	O	O
Cnvr0650	5	8698401	8707600	9200	DEL	17	O	O
Cnvr0651	5	10026601	10045300	18700	DEL	11	O	O
Cnvr0652	5	40416701	40424600	7900	DEL	18	O	O
Cnvr0653	5	40867101	40871800	4700	DEL	16	O	O
Cnvr0654	6	28055301	28065700	10400	DUP	20	O	O
Cnvr0655	6	55988201	55992900	4700	DEL	12	O	O
Cnvr0656	6	85402701	85413400	10700	DUP	11	O	O
Cnvr0657	7	23393101	23491100	98000	DEL	12	O	O
Cnvr0658	7	23924801	24194900	270100	DEL	11	O	O
Cnvr0659	7	33853201	33858100	4900	DEL	14	O	O
Cnvr0660	7	63845901	63848200	2300	DEL	13	O	O
Cnvr0661	7	103249701	103288500	38800	DEL	11	O	O
Cnvr0662	8	5262601	5270000	7400	DEL	12	O	O
Cnvr0663	9	69401	79400	10000	DUP	12	O	O
Cnvr0664	9	10610401	10618100	7700	DEL	11	O	O
Cnvr0665	9	13458601	13466000	7400	DEL	11	O	O
Cnvr0666	9	13683101	13744000	60900	DEL	11	O	O
Cnvr0667	10	4191001	4198900	7900	DEL	11	O	O
Cnvr0668	10	75815901	75928600	112700	DEL	11	O	O
Cnvr0669	10	75980301	76033800	53500	DUP	11	O	O
Cnvr0670	11	62876801	62925700	48900	DUP	20	O	O
Cnvr0671	11	62973501	62985600	12100	DUP	17	O	O
Cnvr0672	11	63102201	63177800	75600	DUP	20	O	O
Cnvr0673	11	64564901	64598300	33400	DUP	20	O	O
Cnvr0674	11	64741801	64848600	106800	DUP	20	O	O
Cnvr0675	11	66146301	66161200	14900	DUP	15	O	O
Cnvr0676	11	66636301	66658200	21900	DUP	16	O	O
Cnvr0677	11	66803401	66837700	34300	DUP	20	O	O
Cnvr0678	12	720101	784100	64000	DUP	20	O	O
Cnvr0679	12	18323901	18335500	11600	DEL	12	O	O
Cnvr0680	12	42276701	42279700	3000	DEL	14	O	O
Cnvr0681	12	61496901	61499100	2200	DEL	12	O	O
Cnvr0682	13	23947101	23955300	8200	DUP	11	O	O
Cnvr0683	13	25099901	25127300	27400	DUP	11	O	O
Cnvr0684	13	58370701	58374000	3300	DEL	12	O	O
Cnvr0685	13	69849601	69897200	47600	DEL	11	O	O
Cnvr0686	14	59029001	59037600	8600	DUP	11	O	O
Cnvr0687	15	77794201	77827000	32800	DEL	11	O	O
Cnvr0688	16	40635901	40642100	6200	DEL	16	O	O
Cnvr0689	16	70630801	70634400	3600	DEL	11	O	O
Cnvr0690	17	52201	88000	35800	DUP	16	O	O
Cnvr0691	17	1963701	1974300	10600	DEL	13	O	O
Cnvr0692	17	3812001	3819400	7400	DEL	20	O	O
Cnvr0693	17	14554201	14566400	12200	DUP	11	O	O
Cnvr0694	17	73301301	73524000	222700	DEL	11	O	O
Cnvr0695	18	5503901	5509700	5800	DEL	11	O	O
Cnvr0696	18	64948301	64990000	41700	DEL	11	O	O
Cnvr0697	19	20522901	20538300	15400	DEL	14	O	O
Cnvr0698	19	36122501	36132700	10200	DUP	12	O	O
Cnvr0699	19	51588301	51592800	4500	DEL	14	O	O
Cnvr0700	20	15850301	15854600	4300	DEL	11	O	O
Cnvr0701	20	28057401	28092400	35000	DEL	11	O	O
Cnvr0702	20	28974301	28980200	5900	DEL	15	O	O
Cnvr0703	21	1155601	1163300	7700	DEL	13	O	O
Cnvr0704	21	43375101	43385300	10200	DEL	11	O	O
Cnvr0705	21	44514501	44535300	20800	DEL	11	O	O
Cnvr0706	22	1143701	1150300	6600	DEL	14	O	O
Cnvr0707	22	1945701	1971300	25600	DEL	11	O	O
Cnvr0708	23	189301	199800	10500	DUP	19	O	O
Cnvr0709	23	217001	225900	8900	DUP	11	O	O
Cnvr0710	23	1186001	1200800	14800	DEL	13	O	O
Cnvr0711	23	9782701	9787900	5200	DEL	12	O	O
Cnvr0712	25	2988001	2992200	4200	DUP	11	O	O
Cnvr0713	26	21139401	21142400	3000	DEL	19	O	O
Cnvr0720	JAEMGP010000039.1	83101	109000	25900	DUP	11	O	O
Cnvr0721	JAEMGP010000030.1	134401	221800	87400	DUP	12	O	O
Cnvr0722	JAEMGP010000033.1	1	21300	21300	DEL	20	O	O
Cnvr0723	1	98831201	98878800	47600	DUP	11	O	O
Cnvr0724	1	110171201	110175800	4600	DUP	16	O	O
Cnvr0725	1	113852201	113859400	7200	DEL	11	O	O
Cnvr0726	1	122363401	122374800	11400	DEL	13	O	O
Cnvr0727	2	33914801	33918500	3700	DUP	14	O	O
Cnvr0728	2	109505801	109514700	8900	DEL	14	O	O
Cnvr0729	2	109981001	109985700	4700	DEL	14	O	O
Cnvr0730	2	113232701	113254000	21300	DUP	12	O	O
Cnvr0731	3	21944601	21949300	4700	DEL	11	O	O
Cnvr0732	3	70921201	70925700	4500	DEL	12	O	O
Cnvr0733	3	164574401	164610200	35800	DEL	11	O	O
Cnvr0734	3	164971701	164982600	10900	DEL	14	O	O
Cnvr0735	5	31898801	31905500	6700	DEL	14	O	O
Cnvr0736	6	31099701	31118600	18900	DEL	13	O	O
Cnvr0737	6	111928901	112097000	168100	DUP	11	O	O
Cnvr0738	7	103848301	104002600	154300	DEL	11	O	O
Cnvr0739	8	53235401	53242600	7200	DEL	14	O	O
Cnvr0740	9	57700201	57708300	8100	DEL	12	O	O
Cnvr0741	10	37451001	37462900	11900	DUP	12	O	O
Cnvr0742	10	70989801	71014200	24400	DEL	11	O	O
Cnvr0743	10	75239701	75265300	25600	DUP	11	O	O
Cnvr0744	11	66063801	66069800	6000	DUP	17	O	O
Cnvr0745	11	66830401	66837700	7300	DUP	14	O	O
Cnvr0746	14	61129301	61198900	69600	DEL	11	O	O
Cnvr0747	15	6948101	6954500	6400	DEL	11	O	O
Cnvr0748	15	81675501	81691000	15500	DEL	12	O	O
Cnvr0749	20	861301	875400	14100	DEL	11	O	O
Cnvr0750	20	26220201	26229400	9200	DEL	12	O	O
Cnvr0751	20	27209701	27222100	12400	DEL	12	O	O
Cnvr0752	21	26907901	26921200	13300	DEL	13	O	O
Cnvr0753	22	42350701	42374100	23400	DEL	11	O	O
Cnvr0758	7	25018201	25027500	9300	DUP	13	O	O
Cnvr0759	9	10980301	10985800	5500	DEL	11	O	O
Cnvr0760	11	39207901	39222300	14400	DEL	11	O	O
Cnvr0761	15	80824201	80831600	7400	DEL	11	O	O
Cnvr0762	18	18529201	18543400	14200	DEL	11	O	O
Cnvr0763	21	50214101	50253200	39100	DEL	11	O	O
Cnvr0764	22	10248601	10265900	17300	DEL	11	O	O
Cnvr0765	22	49745701	49751500	5800	DEL	11	O	O
Cnvr0766	2	222007301	222018700	11400	DEL	11	O	O
Cnvr0767	3	226729101	226736700	7600	DUP	12	O	O
Cnvr0768	10	72815501	73077300	261800	DEL	11	O	O
Cnvr0769	18	15852501	15870000	17500	DEL	12	O	O
Cnvr0770	18	22823301	22872500	49200	DEL	11	O	O
Cnvr0771	1	35078001	35110100	32100	DEL	14	O	O
Cnvr0772	1	98670701	98685800	15100	DUP	10	O	O
Cnvr0773	1	100888701	100927600	38900	DUP	11	O	O
Cnvr0774	1	122736101	122743300	7200	DEL	10	O	O
Cnvr0775	1	124678701	124696700	18000	DEL	10	O	O
Cnvr0776	1	132925301	132935700	10400	DUP	10	O	O
Cnvr0777	1	133780901	133784200	3300	DEL	11	O	O
Cnvr0778	1	154645601	154650700	5100	DEL	10	O	O
Cnvr0779	1	165194801	165198800	4000	DEL	10	O	O
Cnvr0780	1	226150601	226156000	5400	DUP	11	O	O
Cnvr0781	1	245729301	245731200	1900	DUP	12	O	O
Cnvr0782	2	3110801	3118400	7600	DEL	10	O	O
Cnvr0783	2	65868501	65871900	3400	DUP	12	O	O
Cnvr0784	2	75397701	75402800	5100	DEL	11	O	O
Cnvr0785	2	95066401	95069200	2800	DEL	10	O	O
Cnvr0786	2	99182101	99185400	3300	DUP	10	O	O
Cnvr0787	2	115999501	116002200	2700	DEL	11	O	O
Cnvr0788	2	116167301	116178400	11100	DEL	20	O	O
Cnvr0789	2	152746501	152749200	2700	DEL	14	O	O
Cnvr0790	2	169372901	169375700	2800	DEL	15	O	O
Cnvr0791	2	192302001	192330100	28100	DEL	11	O	O
Cnvr0792	2	247249401	247251900	2500	DEL	11	O	O
Cnvr0793	3	89481101	89487900	6800	DEL	10	O	O
Cnvr0794	3	99703801	99707400	3600	DUP	11	O	O
Cnvr0795	3	183093701	183103100	9400	DUP	10	O	O
Cnvr0796	3	205605801	205622900	17100	DEL	11	O	O
Cnvr0797	3	212304401	212323700	19300	DEL	10	O	O
Cnvr0798	3	213533401	213541100	7700	DEL	10	O	O
Cnvr0799	3	226211401	226276500	65100	DEL	10	O	O
Cnvr0800	3	226737701	226754500	16800	DEL	12	O	O
Cnvr0801	4	11003201	11048000	44800	DUP	10	O	O
Cnvr0802	4	19953301	19958200	4900	DUP	11	O	O
Cnvr0803	4	29133101	29137700	4600	DEL	14	O	O
Cnvr0804	4	84386601	84408600	22000	DEL	15	O	O
Cnvr0805	4	106739601	106799700	60100	DUP	10	O	O
Cnvr0806	4	107709001	107726800	17800	DEL	11	O	O
Cnvr0807	5	18813401	18831200	17800	DEL	12	O	O
Cnvr0808	5	37556501	37561900	5400	DEL	18	O	O
Cnvr0809	5	38578501	38595500	17000	DUP	10	O	O
Cnvr0810	5	39678701	39690600	11900	DEL	10	O	O
Cnvr0811	5	98936901	98942700	5800	DEL	12	O	O
Cnvr0812	6	61101	72900	11800	DUP	13	O	O
Cnvr0813	6	200901	208400	7500	DEL	11	O	O
Cnvr0814	6	5809501	5821600	12100	DUP	10	O	O
Cnvr0815	6	52806101	52813600	7500	DUP	10	O	O
Cnvr0816	6	85442201	85500200	58000	DEL	10	O	O
Cnvr0817	7	24436101	24546200	110100	DEL	10	O	O
Cnvr0818	7	24625501	24760300	134800	DEL	10	O	O
Cnvr0819	7	24844101	24857400	13300	DUP	10	O	O
Cnvr0820	7	74020701	74028200	7500	DEL	18	O	O
Cnvr0821	7	102898601	102958800	60200	DEL	10	O	O
Cnvr0822	7	102989101	103010300	21200	DEL	10	O	O
Cnvr0823	7	103200701	103236400	35700	DEL	10	O	O
Cnvr0824	7	104004501	104128000	123500	DEL	10	O	O
Cnvr0825	7	104311501	104343700	32200	DUP	9	O	O
Cnvr0826	8	74387601	74404100	16500	DUP	11	O	O
Cnvr0827	8	74404901	74445200	40300	DUP	16	O	O
Cnvr0828	8	90646801	90649200	2400	DEL	12	O	O
Cnvr0829	9	14569301	14580700	11400	DEL	10	O	O
Cnvr0830	9	19758801	19764400	5600	DEL	12	O	O
Cnvr0831	10	7185101	7195100	10000	DEL	10	O	O
Cnvr0832	10	70500801	70513200	12400	DEL	13	O	O
Cnvr0833	10	70945801	70976300	30500	DUP	11	O	O
Cnvr0834	10	71852401	71928100	75700	DEL	10	O	O
Cnvr0835	10	73548701	73637800	89100	DEL	10	O	O
Cnvr0836	10	75026301	75045400	19100	DUP	10	O	O
Cnvr0837	11	4424901	4436700	11800	DEL	10	O	O
Cnvr0838	11	48687801	48705800	18000	DEL	10	O	O
Cnvr0839	11	59779701	59787200	7500	DEL	11	O	O
Cnvr0840	11	64151201	64188300	37100	DUP	16	O	O
Cnvr0841	11	66064301	66113600	49300	DUP	20	O	O
Cnvr0842	11	66782101	66802400	20300	DUP	17	O	O
Cnvr0843	11	66977601	67003300	25700	DUP	19	O	O
Cnvr0844	12	215401	244800	29400	DUP	15	O	O
Cnvr0845	12	6041301	6055500	14200	DUP	10	O	O
Cnvr0846	14	34601	39800	5200	DUP	16	O	O
Cnvr0847	14	11956101	11960800	4700	DEL	11	O	O
Cnvr0848	14	57980401	57989500	9100	DEL	10	O	O
Cnvr0849	14	61767501	61769300	1800	DEL	12	O	O
Cnvr0850	14	64056201	64131900	75700	DEL	10	O	O
Cnvr0851	14	67254701	67279400	24700	DEL	10	O	O
Cnvr0852	15	22101	60200	38100	DUP	20	O	O
Cnvr0853	15	25082801	25092500	9700	DEL	10	O	O
Cnvr0854	15	48002701	48012400	9700	DEL	10	O	O
Cnvr0855	15	66304001	66309400	5400	DEL	10	O	O
Cnvr0856	15	72695801	72700700	4900	DEL	10	O	O
Cnvr0857	15	78188301	78247700	59400	DEL	10	O	O
Cnvr0858	15	79141601	79179100	37500	DEL	10	O	O
Cnvr0859	16	71330101	71386800	56700	DEL	10	O	O
Cnvr0860	18	2779901	2795900	16000	DEL	13	O	O
Cnvr0861	18	23133701	23151300	17600	DEL	10	O	O
Cnvr0862	18	35370101	35393400	23300	DEL	10	O	O
Cnvr0863	19	4260001	4262300	2300	DEL	11	O	O
Cnvr0864	19	51880701	51892100	11400	DEL	10	O	O
Cnvr0865	20	4103901	4107600	3700	DEL	12	O	O
Cnvr0866	20	25293901	25342300	48400	DEL	10	O	O
Cnvr0867	20	28098801	28108000	9200	DEL	13	O	O
Cnvr0868	20	28160801	28189200	28400	DEL	10	O	O
Cnvr0869	20	32660301	32676900	16600	DUP	9	O	O
Cnvr0870	21	17101	40700	23600	DUP	20	O	O
Cnvr0871	21	38467201	38491100	23900	DUP	20	O	O
Cnvr0872	22	11584801	11588700	3900	DEL	14	O	O
Cnvr0873	23	1	93900	93900	DUP	20	O	O
Cnvr0874	23	4341101	4348700	7600	DEL	10	O	O
Cnvr0875	24	58201	105500	47300	DEL	10	O	O
Cnvr0876	24	1678801	1699200	20400	DEL	10	O	O
Cnvr0877	24	29250601	29262600	12000	DEL	11	O	O
Cnvr0878	24	29924301	29934500	10200	DEL	10	O	O
Cnvr0879	24	38964601	38970500	5900	DEL	11	O	O
Cnvr0880	24	42203001	42214000	11000	DEL	12	O	O
Cnvr0881	25	2454201	2496200	42000	DUP	14	O	O
Cnvr0882	25	20418701	20430300	11600	DUP	10	O	O
Cnvr0883	25	28518101	28532000	13900	DEL	10	O	O
Cnvr0884	25	37883701	37889200	5500	DUP	10	O	O
Cnvr0893	JAEMGP010000040.1	1	61500	61500	DUP	20	O	O
Cnvr0894	JAEMGP010000041.1	1	52900	52900	DUP	10	O	O
Cnvr0895	JAEMGP010000042.1	6801	45000	38200	DUP	10	O	O
Cnvr0896	JAEMGP010000042.1	51401	72700	21300	DUP	17	O	O
Cnvr0897	JAEMGP010000054.1	1	44300	44300	DEL	17	O	O
Cnvr0898	JAEMGP010000035.1	15201	108000	92800	DUP	20	O	O
Cnvr0899	1	153814301	153823100	8800	DUP	10	O	O
Cnvr0900	1	157191801	157205500	13700	DEL	10	O	O
Cnvr0901	1	274179901	274201600	21700	DEL	10	O	O
Cnvr0902	2	25901	35700	9800	DEL	12	O	O
Cnvr0903	2	98623001	98628600	5600	DEL	10	O	O
Cnvr0904	2	113031701	113048300	16600	DUP	10	O	O
Cnvr0905	2	113285701	113308100	22400	DUP	8	O	O
Cnvr0906	2	231166801	231170000	3200	DEL	13	O	O
Cnvr0907	3	52995401	53001400	6000	DEL	11	O	O
Cnvr0908	3	91031401	91039300	7900	DEL	17	O	O
Cnvr0909	3	187992801	187996400	3600	DEL	10	O	O
Cnvr0910	5	4619501	4675800	56300	DEL	10	O	O
Cnvr0911	5	39527501	39534300	6800	DEL	10	O	O
Cnvr0912	6	23214301	23220300	6000	DUP	10	O	O
Cnvr0913	7	24867601	24899000	31400	DUP	11	O	O
Cnvr0914	8	8011801	8027900	16100	DEL	14	O	O
Cnvr0915	8	36490801	36495000	4200	DEL	10	O	O
Cnvr0916	9	81301	104800	23500	DUP	11	O	O
Cnvr0917	10	42939801	42943800	4000	DUP	13	O	O
Cnvr0918	10	89139001	89145700	6700	DEL	10	O	O
Cnvr0919	11	18700001	18713500	13500	DEL	10	O	O
Cnvr0920	11	66482301	66513900	31600	DUP	13	O	O
Cnvr0921	11	66623701	66636000	12300	DUP	12	O	O
Cnvr0922	12	267901	295200	27300	DEL	18	O	O
Cnvr0923	13	53620401	53663500	43100	DEL	10	O	O
Cnvr0924	13	63218501	63228700	10200	DUP	10	O	O
Cnvr0925	13	68599401	68607600	8200	DUP	10	O	O
Cnvr0926	14	54395101	54405500	10400	DEL	10	O	O
Cnvr0927	14	62531001	62577700	46700	DUP	10	O	O
Cnvr0928	15	29739201	29751700	12500	DEL	10	O	O
Cnvr0929	15	78004101	78074900	70800	DEL	10	O	O
Cnvr0930	15	78206801	78373600	166800	DEL	10	O	O
Cnvr0931	15	82800501	82903400	102900	DEL	10	O	O
Cnvr0932	19	8840101	8845900	5800	DUP	11	O	O
Cnvr0933	20	28772401	28781000	8600	DEL	13	O	O
Cnvr0934	21	42195401	42216900	21500	DEL	10	O	O
Cnvr0935	23	44660001	44667700	7700	DUP	10	O	O
Cnvr0938	JAEMGP010000033.1	21201	50300	29100	DUP	10	O	O
Cnvr0939	JAEMGP010000033.1	147901	208800	60900	DEL	16	O	O
Cnvr0940	1	230728701	230735500	6800	DEL	10	O	O
Cnvr0941	3	29985701	29992500	6800	DUP	10	O	O
Cnvr0942	4	114835401	114857300	21900	DEL	10	O	O
Cnvr0943	4	115316701	115354700	38000	DEL	10	O	O
Cnvr0944	10	77933601	77942200	8600	DUP	10	O	O
Cnvr0945	11	64097201	64107400	10200	DUP	16	O	O
Cnvr0946	12	13714601	13719200	4600	DEL	10	O	O
Cnvr0947	12	79758801	79796000	37200	DEL	10	O	O
Cnvr0948	13	44743801	44755400	11600	DEL	10	O	O
Cnvr0949	14	63849801	63894500	44700	DEL	10	O	O
Cnvr0950	22	1471201	1475600	4400	DEL	10	O	O
Cnvr0951	23	62745101	62748900	3800	DEL	12	O	O
Cnvr0952	26	9787001	9795700	8700	DEL	10	O	O
Cnvr0955	1	154627701	154650900	23200	DEL	10	O	O
Cnvr0956	3	63508301	63514900	6600	DEL	11	O	O
Cnvr0957	5	62209701	62217400	7700	DEL	10	O	O
Cnvr0958	8	16707601	16724000	16400	DEL	10	O	O
Cnvr0959	15	77613501	77721900	108400	DEL	10	O	O
Cnvr0960	20	25743001	25801800	58800	DUP	10	O	O
Cnvr0961	JAEMGP010000043.1	9701	38600	28900	DEL	12	O	O
Cnvr0962	JAEMGP010000032.1	193301	215000	21700	DEL	10	O	O
Cnvr0963	3	8628301	8654100	25800	DEL	10	O	O
Cnvr0964	7	103046301	103173700	127400	DEL	9	O	O
Cnvr0965	14	62189601	62228500	38900	DEL	10	O	O
Cnvr0966	14	12788701	12821300	32600	DEL	9	O	O
Cnvr0967	1	35448101	35458100	10000	DUP	9	O	O
Cnvr0968	1	42277701	42282100	4400	DUP	9	O	O
Cnvr0969	1	69616601	69625100	8500	DUP	10	O	O
Cnvr0970	1	94598901	94604400	5500	DEL	9	O	O
Cnvr0971	1	110848801	110852500	3700	DUP	10	O	O
Cnvr0972	1	122619701	122644200	24500	DEL	13	O	O
Cnvr0973	1	134920801	134927000	6200	DEL	18	O	O
Cnvr0974	1	214090701	214099200	8500	DEL	9	O	O
Cnvr0975	1	237631201	237636600	5400	DUP	9	O	O
Cnvr0976	2	4837501	4842100	4600	DEL	9	O	O
Cnvr0977	2	21185501	21188400	2900	DUP	19	O	O
Cnvr0978	2	113043601	113047200	3600	DUP	9	O	O
Cnvr0979	2	148028501	148034300	5800	DEL	19	O	O
Cnvr0980	2	171785201	171788400	3200	DEL	13	O	O
Cnvr0981	2	215258701	215267100	8400	DEL	14	O	O
Cnvr0982	2	232822901	232827700	4800	DUP	9	O	O
Cnvr0983	3	346201	358900	12700	DEL	9	O	O
Cnvr0984	3	23314301	23317100	2800	DEL	16	O	O
Cnvr0985	3	59570501	59589300	18800	DUP	9	O	O
Cnvr0986	3	88606901	88614500	7600	DEL	9	O	O
Cnvr0987	3	172733301	172740900	7600	DUP	11	O	O
Cnvr0988	3	177837001	177841300	4300	DEL	9	O	O
Cnvr0989	3	181381001	181403800	22800	DEL	9	O	O
Cnvr0990	3	205063901	205071600	7700	DEL	10	O	O
Cnvr0991	3	208288201	208423500	135300	DEL	10	O	O
Cnvr0992	3	209441901	209474300	32400	DUP	9	O	O
Cnvr0993	3	218247401	218268700	21300	DEL	9	O	O
Cnvr0994	3	226366701	226403000	36300	DEL	9	O	O
Cnvr0995	4	2676801	2680800	4000	DEL	9	O	O
Cnvr0996	4	56439401	56444000	4600	DEL	9	O	O
Cnvr0997	4	92671401	92674700	3300	DUP	9	O	O
Cnvr0998	4	108359101	108414100	55000	DEL	12	O	O
Cnvr0999	4	120321501	120327200	5700	DUP	9	O	O
Cnvr1000	5	54632901	54638200	5300	DEL	11	O	O
Cnvr1001	5	71894001	71897400	3400	DEL	14	O	O
Cnvr1002	6	73201	97300	24100	DUP	20	O	O
Cnvr1003	6	42653501	42656400	2900	DEL	10	O	O
Cnvr1004	6	49722701	49724700	2000	DEL	10	O	O
Cnvr1005	6	77156801	77162900	6100	DUP	9	O	O
Cnvr1006	6	85760701	85771900	11200	DEL	12	O	O
Cnvr1007	6	118765301	118781100	15800	DEL	20	O	O
Cnvr1008	7	5009301	5018100	8800	DEL	11	O	O
Cnvr1009	7	22236801	22782400	545600	DEL	9	O	O
Cnvr1010	7	24205801	24322800	117000	DEL	9	O	O
Cnvr1011	7	102669801	102714000	44200	DEL	10	O	O
Cnvr1012	8	17719001	17728100	9100	DEL	10	O	O
Cnvr1013	9	13876701	13889400	12700	DEL	9	O	O
Cnvr1014	9	14021201	14052100	30900	DEL	10	O	O
Cnvr1015	9	44000301	44003800	3500	DEL	12	O	O
Cnvr1016	10	44814101	44820200	6100	DEL	12	O	O
Cnvr1017	10	75187701	75247700	60000	DEL	9	O	O
Cnvr1018	10	75278301	75305700	27400	DEL	9	O	O
Cnvr1019	10	76913601	76939200	25600	DEL	9	O	O
Cnvr1020	10	77023501	77026900	3400	DUP	9	O	O
Cnvr1021	11	12564601	12598400	33800	DEL	9	O	O
Cnvr1022	11	64045901	64094900	49000	DUP	20	O	O
Cnvr1023	11	64948701	64997400	48700	DUP	9	O	O
Cnvr1024	11	65120001	65237100	117100	DUP	20	O	O
Cnvr1025	11	65948401	65993200	44800	DUP	12	O	O
Cnvr1026	11	66017601	66038200	20600	DUP	18	O	O
Cnvr1027	12	7005401	7029900	24500	DUP	9	O	O
Cnvr1028	12	68672201	68678100	5900	DEL	9	O	O
Cnvr1029	12	71921501	71926700	5200	DEL	10	O	O
Cnvr1030	12	73421701	73430500	8800	DEL	9	O	O
Cnvr1031	12	80161501	80181700	20200	DEL	10	O	O
Cnvr1032	13	62667101	62672400	5300	DEL	9	O	O
Cnvr1033	14	30124301	30130700	6400	DEL	10	O	O
Cnvr1034	14	49531501	49539600	8100	DUP	9	O	O
Cnvr1035	14	51194101	51203700	9600	DEL	9	O	O
Cnvr1036	14	62242801	62262300	19500	DEL	10	O	O
Cnvr1037	14	65273501	65278600	5100	DEL	10	O	O
Cnvr1038	15	5928001	5931900	3900	DEL	16	O	O
Cnvr1039	15	12837101	12844900	7800	DEL	9	O	O
Cnvr1040	15	46157701	46270400	112700	DUP	9	O	O
Cnvr1041	15	49921101	49954900	33800	DEL	9	O	O
Cnvr1042	15	63765401	63774100	8700	DEL	9	O	O
Cnvr1043	15	77688201	77735300	47100	DUP	9	O	O
Cnvr1044	15	77982701	77995900	13200	DUP	9	O	O
Cnvr1045	16	49936501	49942900	6400	DUP	9	O	O
Cnvr1046	16	65158201	65164900	6700	DUP	9	O	O
Cnvr1047	16	69509401	69523500	14100	DEL	9	O	O
Cnvr1048	17	89801	109500	19700	DUP	16	O	O
Cnvr1049	17	64767201	64773500	6300	DEL	9	O	O
Cnvr1050	18	25417801	25477200	59400	DUP	9	O	O
Cnvr1051	18	28432101	28438800	6700	DEL	9	O	O
Cnvr1052	18	30419801	30425400	5600	DUP	9	O	O
Cnvr1053	19	17593701	17599400	5700	DEL	10	O	O
Cnvr1054	20	25257901	25272300	14400	DEL	10	O	O
Cnvr1055	20	28199001	28206900	7900	DEL	10	O	O
Cnvr1056	20	36309001	36313000	4000	DEL	9	O	O
Cnvr1057	21	5023801	5041600	17800	DEL	19	O	O
Cnvr1058	21	9900501	9905000	4500	DEL	10	O	O
Cnvr1059	21	18698301	18703000	4700	DEL	11	O	O
Cnvr1060	21	26656601	26666600	10000	DEL	9	O	O
Cnvr1061	21	37686801	37691100	4300	DUP	12	O	O
Cnvr1062	21	46944001	46954600	10600	DEL	9	O	O
Cnvr1063	21	49295901	49307100	11200	DEL	10	O	O
Cnvr1064	21	49744101	49746600	2500	DEL	10	O	O
Cnvr1065	22	15917901	15925800	7900	DUP	9	O	O
Cnvr1066	22	33385301	33389100	3800	DEL	9	O	O
Cnvr1067	22	42040501	42043400	2900	DEL	10	O	O
Cnvr1068	23	24608101	24611300	3200	DEL	10	O	O
Cnvr1069	23	31135901	31139500	3600	DEL	9	O	O
Cnvr1070	23	36660901	36663400	2500	DEL	10	O	O
Cnvr1071	24	2035201	2099900	64700	DEL	9	O	O
Cnvr1072	24	2598801	2603300	4500	DUP	9	O	O
Cnvr1073	24	3205701	3219900	14200	DEL	8	O	O
Cnvr1074	25	2255401	2454200	198800	DEL	20	O	O
Cnvr1075	26	6577101	6585300	8200	DUP	10	O	O
Cnvr1076	26	16272101	16276200	4100	DUP	9	O	O
Cnvr1081	JAEMGP010000037.1	1	170900	170900	DEL	11	O	O
Cnvr1082	JAEMGP010000030.1	104301	124600	20300	DUP	9	O	O
Cnvr1083	JAEMGP010000034.1	2901	129000	126100	DUP	19	O	O
Cnvr1084	1	52178701	52191400	12700	DUP	9	O	O
Cnvr1085	1	72833201	72837200	4000	DUP	16	O	O
Cnvr1086	1	230552301	230555400	3100	DUP	9	O	O
Cnvr1087	1	266649101	266656800	7700	DUP	9	O	O
Cnvr1088	2	82005401	82007800	2400	DUP	12	O	O
Cnvr1089	2	132843501	132847500	4000	DEL	15	O	O
Cnvr1090	3	795901	893600	97700	DEL	9	O	O
Cnvr1091	3	71048001	71056500	8500	DEL	14	O	O
Cnvr1092	4	4412601	4426800	14200	DEL	10	O	O
Cnvr1093	4	51138001	51148300	10300	DUP	9	O	O
Cnvr1094	5	2584501	2596600	12100	DEL	10	O	O
Cnvr1095	5	8563301	8568400	5100	DEL	11	O	O
Cnvr1096	5	15647501	15668500	21000	DEL	11	O	O
Cnvr1097	6	6034901	6084400	49500	DUP	9	O	O
Cnvr1098	6	62449001	62457600	8600	DEL	10	O	O
Cnvr1099	6	64137501	64144200	6700	DUP	9	O	O
Cnvr1100	6	112355801	112375900	20100	DEL	13	O	O
Cnvr1101	8	33796501	33804200	7700	DEL	10	O	O
Cnvr1102	9	15210001	15223700	13700	DEL	9	O	O
Cnvr1103	9	77103101	77108200	5100	DEL	13	O	O
Cnvr1104	10	75089701	75188400	98700	DUP	9	O	O
Cnvr1105	11	7562701	7588400	25700	DEL	9	O	O
Cnvr1106	11	34515601	34526200	10600	DEL	10	O	O
Cnvr1107	13	1565401	1574400	9000	DEL	10	O	O
Cnvr1108	13	74017801	74057000	39200	DUP	9	O	O
Cnvr1109	14	5501	10600	5100	DUP	9	O	O
Cnvr1110	14	25817701	25834900	17200	DEL	9	O	O
Cnvr1111	14	53110401	53133900	23500	DEL	9	O	O
Cnvr1112	14	57582201	57599800	17600	DEL	10	O	O
Cnvr1113	14	63084101	63105700	21600	DEL	10	O	O
Cnvr1114	14	66019201	66024100	4900	DEL	10	O	O
Cnvr1115	15	3712901	3721200	8300	DUP	9	O	O
Cnvr1116	16	30337701	30344200	6500	DUP	10	O	O
Cnvr1117	16	51128101	51136000	7900	DUP	9	O	O
Cnvr1118	16	52013901	52017900	4000	DEL	9	O	O
Cnvr1119	17	46313401	46321600	8200	DEL	10	O	O
Cnvr1120	17	70294701	70317400	22700	DEL	9	O	O
Cnvr1121	18	30307401	30318300	10900	DUP	9	O	O
Cnvr1122	19	12421501	12432400	10900	DEL	9	O	O
Cnvr1123	20	1996101	2006700	10600	DEL	9	O	O
Cnvr1124	20	27231001	27240600	9600	DUP	9	O	O
Cnvr1125	21	7311801	7320300	8500	DUP	9	O	O
Cnvr1126	21	46179201	46190600	11400	DEL	9	O	O
Cnvr1127	21	49135401	49197300	61900	DEL	9	O	O
Cnvr1128	22	10313101	10321000	7900	DEL	9	O	O
Cnvr1129	23	23708101	23718100	10000	DEL	13	O	O
Cnvr1130	23	62541701	62552400	10700	DUP	12	O	O
Cnvr1131	24	43445201	43557200	112000	DEL	9	O	O
Cnvr1132	25	45133501	45165900	32400	DUP	9	O	O
Cnvr1133	25	45380301	45403700	23400	DUP	14	O	O
Cnvr1134	26	29047701	29054800	7100	DUP	9	O	O
Cnvr1135	26	36691501	36700600	9100	DEL	9	O	O
Cnvr1136	26	45149701	45176900	27200	DUP	10	O	O
Cnvr1140	1	18219501	18229400	9900	DEL	9	O	O
Cnvr1141	2	90525001	90547400	22400	DUP	9	O	O
Cnvr1142	3	143838501	143844400	5900	DUP	9	O	O
Cnvr1143	3	224589901	224597300	7400	DEL	9	O	O
Cnvr1144	4	1414601	1422400	7800	DEL	10	O	O
Cnvr1145	4	113741401	114261200	519800	DEL	9	O	O
Cnvr1146	5	8968701	9034100	65400	DEL	9	O	O
Cnvr1147	6	74071401	74075900	4500	DUP	9	O	O
Cnvr1148	6	107180801	107183400	2600	DEL	9	O	O
Cnvr1149	9	7474001	7482400	8400	DEL	10	O	O
Cnvr1150	10	2032701	2038600	5900	DEL	11	O	O
Cnvr1151	11	21641701	21650600	8900	DEL	9	O	O
Cnvr1152	11	66623701	66628500	4800	DUP	12	O	O
Cnvr1153	12	7258201	7268500	10300	DEL	9	O	O
Cnvr1154	13	39477101	39483200	6100	DEL	9	O	O
Cnvr1155	13	67611401	67618700	7300	DEL	9	O	O
Cnvr1156	14	24245201	24252800	7600	DEL	9	O	O
Cnvr1157	14	32338901	32345600	6700	DEL	11	O	O
Cnvr1158	14	56261001	56287300	26300	DEL	9	O	O
Cnvr1159	14	63967801	64036100	68300	DEL	9	O	O
Cnvr1160	14	67347301	67364300	17000	DUP	10	O	O
Cnvr1161	17	21474901	21483200	8300	DEL	10	O	O
Cnvr1162	24	1677601	1864900	187300	DEL	9	O	O
Cnvr1164	JAEMGP010000038.1	74601	100200	25600	DEL	9	O	O
Cnvr1165	1	222632201	222635400	3200	DEL	9	O	O
Cnvr1166	3	53125501	53132800	7300	DEL	9	O	O
Cnvr1167	3	71073701	71078500	4800	DEL	10	O	O
Cnvr1168	3	204827001	204845300	18300	DUP	11	O	O
Cnvr1169	3	208141201	208159600	18400	DUP	9	O	O
Cnvr1170	4	57498701	57504300	5600	DUP	9	O	O
Cnvr1171	5	38956101	38970700	14600	DEL	9	O	O
Cnvr1172	9	13993701	14000800	7100	DUP	9	O	O
Cnvr1173	10	72745201	72773500	28300	DEL	9	O	O
Cnvr1174	10	75003901	75018300	14400	DEL	10	O	O
Cnvr1175	12	40185401	40191400	6000	DEL	9	O	O
Cnvr1176	14	23701901	23721900	20000	DEL	9	O	O
Cnvr1177	14	59038301	59050800	12500	DEL	9	O	O
Cnvr1178	15	77738201	77829200	91000	DEL	9	O	O
Cnvr1179	21	40652301	40657200	4900	DEL	9	O	O
Cnvr1180	22	51327301	51404700	77400	DEL	9	O	O
Cnvr1181	24	1849101	1884600	35500	DEL	9	O	O
Cnvr1182	JAEMGP010000032.1	139401	168100	28700	DEL	9	O	O
Cnvr1183	3	12352901	12373400	20500	DEL	9	O	O
Cnvr1184	6	111869501	111895800	26300	DEL	9	O	O
Cnvr1185	21	38330901	38343700	12800	DEL	9	O	O
Cnvr1186	2	89766901	89774200	7300	DEL	9	O	O
Cnvr1187	2	122200501	122208400	7900	DEL	9	O	O
Cnvr1188	6	109409101	109415400	6300	DEL	9	O	O
Cnvr1189	1	274341801	274356200	14400	DUP	8	O	O
Cnvr1190	2	90041401	90048200	6800	DEL	9	O	O
Cnvr1191	1	1	7800	7800	DEL	20	O	O
Cnvr1192	1	49970001	49973000	3000	DEL	9	O	O
Cnvr1193	1	66786701	66797200	10500	DEL	8	O	O
Cnvr1194	1	86986901	87002900	16000	DEL	8	O	O
Cnvr1195	1	102980501	102998100	17600	DEL	8	O	O
Cnvr1196	1	110674501	110678100	3600	DEL	13	O	O
Cnvr1197	1	122484001	122532700	48700	DUP	20	O	O
Cnvr1198	1	131220701	131241200	20500	DEL	10	O	O
Cnvr1199	1	161912701	161917400	4700	DEL	9	O	O
Cnvr1200	1	173580701	173582800	2100	DUP	9	O	O
Cnvr1201	1	262116201	262119800	3600	DUP	11	O	O
Cnvr1202	2	5248301	5250700	2400	DEL	9	O	O
Cnvr1203	2	42580601	42591600	11000	DUP	20	O	O
Cnvr1204	2	63248601	63254000	5400	DEL	9	O	O
Cnvr1205	2	89793801	89819500	25700	DUP	8	O	O
Cnvr1206	2	89913001	89982300	69300	DUP	8	O	O
Cnvr1207	2	97534301	97538200	3900	DUP	12	O	O
Cnvr1208	2	123673201	123678800	5600	DUP	8	O	O
Cnvr1209	2	126379901	126385400	5500	DEL	13	O	O
Cnvr1210	2	141353701	141358700	5000	DEL	9	O	O
Cnvr1211	2	230602801	230616100	13300	DUP	13	O	O
Cnvr1212	2	249984301	250018500	34200	DEL	9	O	O
Cnvr1213	3	2872701	2986300	113600	DEL	8	O	O
Cnvr1214	3	25578701	25582900	4200	DEL	8	O	O
Cnvr1215	3	208178401	208234300	55900	DEL	8	O	O
Cnvr1216	3	209586101	209628900	42800	DUP	8	O	O
Cnvr1217	3	226785901	226826300	40400	DUP	9	O	O
Cnvr1218	4	1353601	1359300	5700	DEL	8	O	O
Cnvr1219	4	33806301	33810400	4100	DUP	11	O	O
Cnvr1220	4	65025201	65029900	4700	DEL	8	O	O
Cnvr1221	4	85091601	85099300	7700	DEL	15	O	O
Cnvr1222	4	109345801	109351200	5400	DEL	9	O	O
Cnvr1223	5	2826601	2841900	15300	DEL	8	O	O
Cnvr1224	5	8806901	8823300	16400	DEL	8	O	O
Cnvr1225	5	73879501	73883800	4300	DEL	9	O	O
Cnvr1226	6	134801	144500	9700	DUP	20	O	O
Cnvr1227	6	10164901	10176200	11300	DEL	10	O	O
Cnvr1228	6	25940901	25959800	18900	DUP	8	O	O
Cnvr1229	6	27566001	27568600	2600	DEL	10	O	O
Cnvr1230	6	108971501	108975600	4100	DUP	8	O	O
Cnvr1231	6	112080301	112153900	73600	DUP	8	O	O
Cnvr1232	6	112245501	112251000	5500	DEL	8	O	O
Cnvr1233	7	103291101	103319300	28200	DUP	8	O	O
Cnvr1234	7	104849801	104868200	18400	DEL	9	O	O
Cnvr1235	8	36244101	36250200	6100	DUP	8	O	O
Cnvr1236	8	39140501	39147600	7100	DUP	8	O	O
Cnvr1237	8	53055801	53060900	5100	DEL	9	O	O
Cnvr1238	9	93901	105500	11600	DUP	9	O	O
Cnvr1239	9	2395101	2400300	5200	DEL	8	O	O
Cnvr1240	9	13473601	13515000	41400	DEL	9	O	O
Cnvr1241	9	13647201	13673500	26300	DEL	8	O	O
Cnvr1242	9	36580301	36588900	8600	DUP	8	O	O
Cnvr1243	10	621401	628400	7000	DEL	15	O	O
Cnvr1244	10	32474301	32483100	8800	DEL	8	O	O
Cnvr1245	10	38642101	38650000	7900	DUP	12	O	O
Cnvr1246	10	72667301	72702000	34700	DUP	8	O	O
Cnvr1247	10	72714401	72798100	83700	DEL	8	O	O
Cnvr1248	10	73529501	73548700	19200	DUP	8	O	O
Cnvr1249	10	76214001	76274300	60300	DEL	8	O	O
Cnvr1250	11	7257001	7283800	26800	DEL	8	O	O
Cnvr1251	11	14602201	14651100	48900	DEL	9	O	O
Cnvr1252	11	49722201	49728600	6400	DEL	9	O	O
Cnvr1253	11	62950201	62967200	17000	DUP	18	O	O
Cnvr1254	11	63306601	63512300	205700	DUP	20	O	O
Cnvr1255	11	63549001	63554500	5500	DUP	20	O	O
Cnvr1256	11	63875601	63879300	3700	DUP	18	O	O
Cnvr1257	11	64250701	64283000	32300	DUP	9	O	O
Cnvr1258	11	65853401	65862700	9300	DUP	20	O	O
Cnvr1259	11	66128901	66143900	15000	DUP	17	O	O
Cnvr1260	11	66163301	66172700	9400	DUP	13	O	O
Cnvr1261	11	66761001	66767900	6900	DUP	13	O	O
Cnvr1262	11	67335001	67341900	6900	DUP	8	O	O
Cnvr1263	12	572601	576100	3500	DUP	13	O	O
Cnvr1264	12	7907301	7925100	17800	DEL	9	O	O
Cnvr1265	12	14403501	14407700	4200	DEL	9	O	O
Cnvr1266	12	28377201	28389200	12000	DEL	9	O	O
Cnvr1267	12	67256401	67261900	5500	DEL	9	O	O
Cnvr1268	13	28357901	28363300	5400	DEL	15	O	O
Cnvr1269	13	57223301	57226100	2800	DEL	8	O	O
Cnvr1270	14	1	4800	4800	DUP	15	O	O
Cnvr1271	14	5974501	5976800	2300	DEL	8	O	O
Cnvr1272	14	52489401	52507800	18400	DEL	8	O	O
Cnvr1273	14	56263301	56273500	10200	DEL	8	O	O
Cnvr1274	14	57078001	57115300	37300	DEL	8	O	O
Cnvr1275	14	58448501	58454200	5700	DUP	8	O	O
Cnvr1276	14	62230201	62242800	12600	DUP	12	O	O
Cnvr1277	14	62530701	62539400	8700	DUP	8	O	O
Cnvr1278	14	62623101	62644400	21300	DEL	8	O	O
Cnvr1279	15	3671601	3680200	8600	DEL	8	O	O
Cnvr1280	15	78289501	78329900	40400	DEL	8	O	O
Cnvr1281	16	70247801	70258200	10400	DEL	8	O	O
Cnvr1282	16	71414801	71488400	73600	DEL	8	O	O
Cnvr1283	16	71820701	71828700	8000	DEL	8	O	O
Cnvr1284	17	2929501	2935700	6200	DEL	8	O	O
Cnvr1285	17	38977401	38989100	11700	DEL	8	O	O
Cnvr1286	17	53008301	53026500	18200	DEL	8	O	O
Cnvr1287	17	71988801	72014500	25700	DEL	8	O	O
Cnvr1288	18	24929801	24941900	12100	DUP	8	O	O
Cnvr1289	18	50223201	50226900	3700	DEL	8	O	O
Cnvr1290	18	52627301	52641600	14300	DEL	11	O	O
Cnvr1291	18	69335601	69344700	9100	DEL	8	O	O
Cnvr1292	19	52475701	52510900	35200	DEL	8	O	O
Cnvr1293	20	26903201	26910500	7300	DEL	8	O	O
Cnvr1294	20	52154601	52181700	27100	DEL	20	O	O
Cnvr1295	21	19321701	19325800	4100	DEL	8	O	O
Cnvr1296	21	23674901	23684100	9200	DUP	8	O	O
Cnvr1297	21	42986101	43007000	20900	DEL	9	O	O
Cnvr1298	21	50026201	50077800	51600	DEL	8	O	O
Cnvr1299	21	50984201	51006800	22600	DEL	8	O	O
Cnvr1300	22	4089201	4091400	2200	DEL	9	O	O
Cnvr1301	22	31528301	31536400	8100	DEL	8	O	O
Cnvr1302	22	46552501	46555600	3100	DEL	8	O	O
Cnvr1303	22	50204201	50212300	8100	DEL	8	O	O
Cnvr1304	23	148101	155400	7300	DUP	20	O	O
Cnvr1305	23	256501	288400	31900	DUP	19	O	O
Cnvr1306	23	2123901	2132200	8300	DEL	8	O	O
Cnvr1307	24	1757101	1796400	39300	DEL	8	O	O
Cnvr1308	24	2605701	2664200	58500	DEL	8	O	O
Cnvr1309	24	19671601	19675300	3700	DEL	8	O	O
Cnvr1310	24	42936701	42938700	2000	DEL	8	O	O
Cnvr1311	26	59501	165000	105500	DUP	20	O	O
Cnvr1312	26	30716301	30721900	5600	DEL	8	O	O
Cnvr1313	26	33896301	33907000	10700	DUP	8	O	O
Cnvr1323	JAEMGP010000038.1	121001	158400	37400	DEL	17	O	O
Cnvr1324	JAEMGP010000039.1	36001	52700	16700	DEL	8	O	O
Cnvr1325	JAEMGP010000040.1	72701	119400	46700	DUP	12	O	O
Cnvr1326	JAEMGP010000042.1	85801	98200	12400	DUP	20	O	O
Cnvr1327	JAEMGP010000031.1	1	7700	7700	DEL	12	O	O
Cnvr1328	JAEMGP010000036.1	1	31100	31100	DUP	8	O	O
Cnvr1329	1	38184201	38186500	2300	DUP	8	O	O
Cnvr1330	1	47404601	47414000	9400	DEL	11	O	O
Cnvr1331	1	66856101	66875600	19500	DUP	9	O	O
Cnvr1332	1	67007201	67066700	59500	DEL	8	O	O
Cnvr1333	1	67133501	67146400	12900	DUP	9	O	O
Cnvr1334	1	70825101	70830400	5300	DUP	8	O	O
Cnvr1335	1	98667101	98726400	59300	DUP	8	O	O
Cnvr1336	1	122592801	122644200	51400	DEL	8	O	O
Cnvr1337	1	139445201	139447800	2600	DEL	12	O	O
Cnvr1338	1	150599601	150611600	12000	DEL	9	O	O
Cnvr1339	1	262262601	262266000	3400	DEL	10	O	O
Cnvr1340	2	43150701	43162100	11400	DEL	8	O	O
Cnvr1341	2	50703101	50704400	1300	DEL	9	O	O
Cnvr1342	2	89857401	90001700	144300	DUP	8	O	O
Cnvr1343	2	113318801	113327100	8300	DUP	10	O	O
Cnvr1344	2	168222701	168226800	4100	DEL	8	O	O
Cnvr1345	2	252339801	252362800	23000	DEL	10	O	O
Cnvr1346	3	1949101	1974800	25700	DEL	8	O	O
Cnvr1347	3	12912301	12930300	18000	DUP	8	O	O
Cnvr1348	3	76534801	76537500	2700	DUP	8	O	O
Cnvr1349	3	163351601	163363700	12100	DEL	8	O	O
Cnvr1350	3	179824601	179847700	23100	DEL	10	O	O
Cnvr1351	3	180156901	180288600	131700	DEL	8	O	O
Cnvr1352	3	208429101	208434500	5400	DUP	9	O	O
Cnvr1353	4	6100901	6114900	14000	DUP	8	O	O
Cnvr1354	4	18405201	18411600	6400	DEL	10	O	O
Cnvr1355	5	2530801	2550100	19300	DEL	8	O	O
Cnvr1356	5	7236601	7245000	8400	DEL	9	O	O
Cnvr1357	5	62679901	62686100	6200	DEL	8	O	O
Cnvr1358	6	26151001	26164300	13300	DEL	8	O	O
Cnvr1359	7	140601	182000	41400	DEL	9	O	O
Cnvr1360	7	67341701	67349400	7700	DUP	9	O	O
Cnvr1361	7	97806701	97809200	2500	DEL	8	O	O
Cnvr1362	7	102515701	102570000	54300	DEL	8	O	O
Cnvr1363	7	102669801	102866800	197000	DEL	8	O	O
Cnvr1364	7	103588301	103627700	39400	DEL	8	O	O
Cnvr1365	8	67010601	67017900	7300	DUP	8	O	O
Cnvr1366	8	78023801	78036800	13000	DEL	9	O	O
Cnvr1367	8	83108201	83111100	2900	DEL	10	O	O
Cnvr1368	9	8347101	8353300	6200	DEL	8	O	O
Cnvr1369	9	13775001	13794600	19600	DEL	8	O	O
Cnvr1370	10	70538201	70553700	15500	DEL	8	O	O
Cnvr1371	10	77103701	77158000	54300	DEL	8	O	O
Cnvr1372	11	7859901	7875700	15800	DEL	8	O	O
Cnvr1373	11	11992901	12009600	16700	DEL	8	O	O
Cnvr1374	11	43495201	43560600	65400	DEL	8	O	O
Cnvr1375	11	62076901	62085400	8500	DEL	8	O	O
Cnvr1376	11	62696401	62732200	35800	DUP	15	O	O
Cnvr1377	11	65000301	65018200	17900	DUP	8	O	O
Cnvr1378	11	66203001	66224000	21000	DUP	11	O	O
Cnvr1379	12	6808201	6822900	14700	DUP	8	O	O
Cnvr1380	12	14206401	14211100	4700	DEL	10	O	O
Cnvr1381	14	12702001	12720600	18600	DEL	9	O	O
Cnvr1382	14	13136801	13275000	138200	DEL	8	O	O
Cnvr1383	14	53162401	53172000	9600	DEL	9	O	O
Cnvr1384	15	51812901	51830800	17900	DEL	8	O	O
Cnvr1385	15	82412801	82435600	22800	DUP	8	O	O
Cnvr1386	16	31772101	31795500	23400	DUP	10	O	O
Cnvr1387	16	31796001	31802100	6100	DUP	9	O	O
Cnvr1388	16	66133501	66140300	6800	DEL	8	O	O
Cnvr1389	18	16049301	16054200	4900	DUP	8	O	O
Cnvr1390	19	12275301	12280800	5500	DEL	10	O	O
Cnvr1391	19	48690301	48706700	16400	DEL	8	O	O
Cnvr1392	19	56035101	56110500	75400	DEL	8	O	O
Cnvr1393	20	28239501	28250700	11200	DEL	8	O	O
Cnvr1394	21	50451301	50567700	116400	DEL	8	O	O
Cnvr1395	22	28994501	29002400	7900	DUP	9	O	O
Cnvr1396	24	588401	643700	55300	DEL	8	O	O
Cnvr1397	26	35451501	35455900	4400	DEL	9	O	O
Cnvr1399	JAEMGP010000029.1	1	5900	5900	DEL	17	O	O
Cnvr1400	2	32367901	32370800	2900	DEL	10	O	O
Cnvr1401	2	90478001	90489300	11300	DEL	8	O	O
Cnvr1402	2	101478801	101483000	4200	DEL	8	O	O
Cnvr1403	3	191401	206800	15400	DEL	9	O	O
Cnvr1404	3	12908001	12916500	8500	DUP	8	O	O
Cnvr1405	3	119353801	119361100	7300	DEL	8	O	O
Cnvr1406	3	143693701	143699900	6200	DUP	8	O	O
Cnvr1407	3	219656701	219670200	13500	DUP	8	O	O
Cnvr1408	3	225104501	225126800	22300	DEL	8	O	O
Cnvr1409	5	2531101	2572600	41500	DEL	9	O	O
Cnvr1410	5	7309401	7312200	2800	DEL	10	O	O
Cnvr1411	6	91323501	91330300	6800	DEL	8	O	O
Cnvr1412	7	27404801	27408500	3700	DEL	8	O	O
Cnvr1413	9	15564701	15671000	106300	DEL	8	O	O
Cnvr1414	9	90096101	90158800	62700	DEL	8	O	O
Cnvr1415	10	40081201	40086300	5100	DEL	8	O	O
Cnvr1416	11	12545801	12564200	18400	DUP	9	O	O
Cnvr1417	11	20153401	20162400	9000	DEL	8	O	O
Cnvr1418	11	65957501	65977400	19900	DUP	8	O	O
Cnvr1419	12	43669201	43683700	14500	DEL	8	O	O
Cnvr1420	13	26179201	26186700	7500	DEL	8	O	O
Cnvr1421	14	52616601	52633400	16800	DEL	8	O	O
Cnvr1422	14	58850801	58859200	8400	DEL	9	O	O
Cnvr1423	14	64431801	64442600	10800	DEL	8	O	O
Cnvr1424	15	47114601	47118500	3900	DEL	11	O	O
Cnvr1425	17	14537101	14554500	17400	DUP	8	O	O
Cnvr1426	17	62586101	62594600	8500	DEL	8	O	O
Cnvr1427	18	22830301	22838000	7700	DEL	8	O	O
Cnvr1428	18	30936601	30957800	21200	DEL	8	O	O
Cnvr1429	19	5707001	5709800	2800	DEL	8	O	O
Cnvr1430	21	48809801	48819700	9900	DEL	8	O	O
Cnvr1431	21	50861601	50879100	17500	DEL	8	O	O
Cnvr1432	22	10164701	10178100	13400	DUP	8	O	O
Cnvr1433	24	1879201	1892100	12900	DEL	8	O	O
Cnvr1434	24	39952501	39954900	2400	DEL	8	O	O
Cnvr1435	25	36096401	36099600	3200	DEL	11	O	O
Cnvr1438	1	89237101	89241000	3900	DEL	10	O	O
Cnvr1439	1	114389101	114394900	5800	DUP	8	O	O
Cnvr1440	1	123593401	123596000	2600	DUP	8	O	O
Cnvr1441	1	274104701	274149100	44400	DEL	8	O	O
Cnvr1442	1	274427401	274465800	38400	DEL	8	O	O
Cnvr1443	2	52819501	52822600	3100	DUP	8	O	O
Cnvr1444	7	24071501	24102500	31000	DEL	8	O	O
Cnvr1445	8	83292401	83301600	9200	DEL	9	O	O
Cnvr1446	10	71033401	71053600	20200	DEL	8	O	O
Cnvr1447	10	71820801	71847600	26800	DUP	8	O	O
Cnvr1448	10	72689801	72724800	35000	DEL	8	O	O
Cnvr1449	10	76063501	76110800	47300	DUP	8	O	O
Cnvr1450	10	76114201	76221800	107600	DUP	8	O	O
Cnvr1451	13	54748501	54760000	11500	DEL	8	O	O
Cnvr1452	15	9450401	9460100	9700	DEL	10	O	O
Cnvr1453	18	24882901	24896400	13500	DUP	8	O	O
Cnvr1454	18	67451301	67460600	9300	DEL	8	O	O
Cnvr1455	21	40923701	40929200	5500	DEL	9	O	O
Cnvr1456	21	43854201	43869900	15700	DEL	8	O	O
Cnvr1457	22	1818401	1822100	3700	DEL	10	O	O
Cnvr1458	22	26959801	26966000	6200	DEL	8	O	O
Cnvr1459	24	133101	145200	12100	DEL	10	O	O
Cnvr1460	24	502501	530900	28400	DEL	8	O	O
Cnvr1461	24	2305401	2325200	19800	DEL	8	O	O
Cnvr1462	3	94430001	94435600	5600	DEL	8	O	O
Cnvr1463	5	30837001	30841600	4600	DUP	11	O	O
Cnvr1464	6	26171801	26179700	7900	DEL	8	O	O
Cnvr1465	8	2376801	2581900	205100	DUP	9	O	O
Cnvr1466	9	90412801	90422300	9500	DEL	8	O	O
Cnvr1467	10	468601	480900	12300	DEL	9	O	O
Cnvr1468	14	53614701	53647300	32600	DEL	9	O	O
Cnvr1469	22	26679101	26685600	6500	DEL	9	O	O
Cnvr1470	24	145201	150600	5400	DUP	9	O	O
Cnvr1471	24	1937201	1947400	10200	DEL	8	O	O
Cnvr1472	24	2425401	2439900	14500	DUP	8	O	O
Cnvr1474	JAEMGP010000032.1	3301	56400	53100	DEL	8	O	O
Cnvr1475	1	1196601	1269500	72900	DEL	8	O	O
Cnvr1476	10	76307801	76593100	285300	DEL	9	O	O
Cnvr1477	13	76794801	76806000	11200	DEL	8	O	O
Cnvr1478	3	11911601	11913700	2100	DEL	11	O	O
Cnvr1479	10	76184801	76208800	24000	DUP	8	O	O
Cnvr1480	21	37370501	37375700	5200	DUP	8	O	O
Cnvr1481	2	19963101	19968900	5800	DEL	8	O	O
Cnvr1482	22	15794601	15913400	118800	DEL	8	O	O
Cnvr1483	1	1229701	1356900	127200	DEL	7	O	O
Cnvr1484	1	9349001	9353900	4900	DEL	7	O	O
Cnvr1485	1	12553301	12560700	7400	DEL	7	O	O
Cnvr1486	1	66808301	66828800	20500	DUP	8	O	O
Cnvr1487	1	99106901	99140300	33400	DEL	7	O	O
Cnvr1488	1	100836101	100843900	7800	DUP	8	O	O
Cnvr1489	1	110531901	110534200	2300	DEL	7	O	O
Cnvr1490	1	132917601	132920600	3000	DEL	8	O	O
Cnvr1491	1	135230401	135235200	4800	DEL	7	O	O
Cnvr1492	1	253891001	253895500	4500	DEL	7	O	O
Cnvr1493	1	274011801	274231200	219400	DEL	7	O	O
Cnvr1494	2	29412901	29422100	9200	DUP	7	O	O
Cnvr1495	2	66995501	66997700	2200	DUP	12	O	O
Cnvr1496	2	81151101	81158300	7200	DEL	7	O	O
Cnvr1497	2	92083201	92088400	5200	DEL	7	O	O
Cnvr1498	2	123490801	123497300	6500	DUP	7	O	O
Cnvr1499	2	124467401	124470200	2800	DUP	10	O	O
Cnvr1500	2	156760501	156767200	6700	DEL	9	O	O
Cnvr1501	3	3386401	3414800	28400	DEL	7	O	O
Cnvr1502	3	43342201	43347900	5700	DEL	14	O	O
Cnvr1503	3	120370901	120374000	3100	DEL	8	O	O
Cnvr1504	3	198270101	198282300	12200	DEL	7	O	O
Cnvr1505	3	201892001	201894300	2300	DEL	7	O	O
Cnvr1506	3	208876401	208951600	75200	DUP	7	O	O
Cnvr1507	3	226760701	226782400	21700	DEL	7	O	O
Cnvr1508	4	74319101	74324100	5000	DEL	10	O	O
Cnvr1509	4	75622601	75626900	4300	DUP	7	O	O
Cnvr1510	4	89218001	89222700	4700	DUP	7	O	O
Cnvr1511	4	100110001	100114500	4500	DEL	8	O	O
Cnvr1512	4	104778801	104783300	4500	DEL	10	O	O
Cnvr1513	4	113743001	113751100	8100	DUP	7	O	O
Cnvr1514	4	114262401	114273600	11200	DEL	7	O	O
Cnvr1515	5	14502001	14546200	44200	DEL	7	O	O
Cnvr1516	5	18085501	18117200	31700	DEL	7	O	O
Cnvr1517	5	83704901	83714500	9600	DEL	13	O	O
Cnvr1518	6	8458001	8462600	4600	DEL	7	O	O
Cnvr1519	6	24189501	24194200	4700	DUP	7	O	O
Cnvr1520	6	53646601	53662000	15400	DEL	7	O	O
Cnvr1521	6	83699601	83707600	8000	DEL	7	O	O
Cnvr1522	6	118665601	118670000	4400	DEL	7	O	O
Cnvr1523	7	42801	260900	218100	DEL	8	O	O
Cnvr1524	7	12361301	12374000	12700	DEL	7	O	O
Cnvr1525	7	23106201	23124700	18500	DEL	7	O	O
Cnvr1526	7	23828301	23891100	62800	DEL	7	O	O
Cnvr1527	7	24857401	24872100	14700	DEL	7	O	O
Cnvr1528	7	75233901	75236800	2900	DUP	7	O	O
Cnvr1529	7	102870901	102898600	27700	DUP	7	O	O
Cnvr1530	7	103015601	103157000	141400	DUP	7	O	O
Cnvr1531	7	103519801	103581400	61600	DEL	7	O	O
Cnvr1532	7	104237001	104272800	35800	DEL	7	O	O
Cnvr1533	8	993901	998700	4800	DEL	8	O	O
Cnvr1534	8	83103301	83106200	2900	DEL	10	O	O
Cnvr1535	9	6105201	6110000	4800	DEL	7	O	O
Cnvr1536	9	14065601	14091800	26200	DEL	7	O	O
Cnvr1537	9	65934301	65946400	12100	DEL	11	O	O
Cnvr1538	10	1247701	1253000	5300	DEL	8	O	O
Cnvr1539	10	36643501	36647400	3900	DUP	7	O	O
Cnvr1540	10	37085701	37094200	8500	DEL	8	O	O
Cnvr1541	10	50927501	50932000	4500	DEL	7	O	O
Cnvr1542	10	73506401	73514500	8100	DUP	8	O	O
Cnvr1543	10	76351601	76532400	180800	DUP	7	O	O
Cnvr1544	10	76547801	76570900	23100	DUP	7	O	O
Cnvr1545	10	76604001	76752400	148400	DEL	7	O	O
Cnvr1546	10	77037501	77054400	16900	DEL	7	O	O
Cnvr1547	11	62653301	62685200	31900	DUP	20	O	O
Cnvr1548	11	63922001	64034500	112500	DUP	20	O	O
Cnvr1549	11	64503701	64564000	60300	DUP	19	O	O
Cnvr1550	11	65045401	65056700	11300	DEL	20	O	O
Cnvr1551	11	65281301	65286900	5600	DUP	7	O	O
Cnvr1552	11	65416401	65525600	109200	DUP	20	O	O
Cnvr1553	11	66750901	66754100	3200	DUP	15	O	O
Cnvr1554	11	67404101	67412100	8000	DUP	10	O	O
Cnvr1555	11	67425601	67440000	14400	DUP	7	O	O
Cnvr1556	12	17501	165500	148000	DEL	20	O	O
Cnvr1557	12	685201	689800	4600	DUP	17	O	O
Cnvr1558	12	787501	793300	5800	DUP	20	O	O
Cnvr1559	13	45896501	45908600	12100	DEL	8	O	O
Cnvr1560	13	54840101	54845500	5400	DEL	8	O	O
Cnvr1561	13	72274301	72286900	12600	DEL	7	O	O
Cnvr1562	13	74729401	74741700	12300	DEL	7	O	O
Cnvr1563	13	75127901	75134000	6100	DEL	7	O	O
Cnvr1564	14	49700201	49719900	19700	DUP	7	O	O
Cnvr1565	14	50947901	50993300	45400	DEL	7	O	O
Cnvr1566	14	53401301	53419500	18200	DEL	7	O	O
Cnvr1567	14	57477501	57487900	10400	DEL	7	O	O
Cnvr1568	14	57877501	57906300	28800	DEL	7	O	O
Cnvr1569	15	1901	21000	19100	DUP	14	O	O
Cnvr1570	15	614301	623500	9200	DEL	8	O	O
Cnvr1571	15	2762401	2770300	7900	DEL	7	O	O
Cnvr1572	15	4797001	4804200	7200	DEL	7	O	O
Cnvr1573	15	76419401	76431600	12200	DEL	7	O	O
Cnvr1574	15	77647901	77660800	12900	DEL	8	O	O
Cnvr1575	15	78358801	78400600	41800	DEL	7	O	O
Cnvr1576	15	79459901	79465000	5100	DUP	7	O	O
Cnvr1577	16	40528301	40536500	8200	DEL	10	O	O
Cnvr1578	16	60821701	60828000	6300	DEL	8	O	O
Cnvr1579	16	66912501	66915600	3100	DEL	7	O	O
Cnvr1580	16	72068201	72071400	3200	DEL	13	O	O
Cnvr1581	17	1701	46500	44800	DUP	20	O	O
Cnvr1582	17	41117201	41120000	2800	DEL	9	O	O
Cnvr1583	17	66790901	66798700	7800	DEL	7	O	O
Cnvr1584	17	71091201	71110000	18800	DEL	7	O	O
Cnvr1585	18	22691801	22698000	6200	DEL	9	O	O
Cnvr1586	18	22698701	22853300	154600	DUP	7	O	O
Cnvr1587	18	23080501	23084900	4400	DUP	9	O	O
Cnvr1588	18	29918801	29923300	4500	DEL	8	O	O
Cnvr1589	18	39175601	39178400	2800	DEL	7	O	O
Cnvr1590	18	66528201	66538700	10500	DEL	7	O	O
Cnvr1591	20	1568201	1573300	5100	DEL	7	O	O
Cnvr1592	20	25814901	25852200	37300	DUP	7	O	O
Cnvr1593	20	25858601	25887600	29000	DEL	8	O	O
Cnvr1594	20	28118601	28134100	15500	DUP	7	O	O
Cnvr1595	21	12655901	12661900	6000	DUP	8	O	O
Cnvr1596	21	38217301	38222200	4900	DUP	7	O	O
Cnvr1597	21	41725501	41732300	6800	DUP	7	O	O
Cnvr1598	22	28434601	28443200	8600	DEL	7	O	O
Cnvr1599	23	206301	214400	8100	DUP	18	O	O
Cnvr1600	24	1908701	1934700	26000	DUP	7	O	O
Cnvr1601	24	14450501	14456000	5500	DEL	7	O	O
Cnvr1602	24	38303401	38328400	25000	DEL	7	O	O
Cnvr1603	25	4314601	4322000	7400	DEL	8	O	O
Cnvr1604	25	4374801	4388100	13300	DEL	20	O	O
Cnvr1605	25	17914501	17917600	3100	DEL	10	O	O
Cnvr1616	JAEMGP010000038.1	1401	99700	98300	DEL	7	O	O
Cnvr1617	JAEMGP010000042.1	73301	77400	4100	DUP	9	O	O
Cnvr1618	JAEMGP010000045.1	1	50000	50000	DEL	11	O	O
Cnvr1619	JAEMGP010000053.1	1	59700	59700	DEL	20	O	O
Cnvr1620	JAEMGP010000030.1	2401	4200	1800	DEL	14	O	O
Cnvr1621	1	382201	383700	1500	DEL	7	O	O
Cnvr1622	1	45212401	45218000	5600	DEL	7	O	O
Cnvr1623	1	67146401	67158300	11900	DEL	13	O	O
Cnvr1624	1	98451001	98455800	4800	DUP	7	O	O
Cnvr1625	1	104632401	104646800	14400	DUP	7	O	O
Cnvr1626	1	113873901	113892100	18200	DEL	7	O	O
Cnvr1627	1	135912901	135919500	6600	DEL	8	O	O
Cnvr1628	1	146865801	146869100	3300	DUP	7	O	O
Cnvr1629	1	273988401	274012300	23900	DUP	7	O	O
Cnvr1630	1	274157101	274170200	13100	DUP	7	O	O
Cnvr1631	1	275102501	275108700	6200	DEL	15	O	O
Cnvr1632	2	8464401	8466200	1800	DEL	7	O	O
Cnvr1633	2	66936601	66941400	4800	DUP	7	O	O
Cnvr1634	2	90032401	90038100	5700	DUP	7	O	O
Cnvr1635	2	116308001	116310000	2000	DEL	8	O	O
Cnvr1636	2	118876001	118933900	57900	DEL	7	O	O
Cnvr1637	2	142914601	142918000	3400	DEL	8	O	O
Cnvr1638	3	3580101	3610500	30400	DEL	7	O	O
Cnvr1639	3	34341001	34351100	10100	DEL	7	O	O
Cnvr1640	3	47143401	47159600	16200	DEL	7	O	O
Cnvr1641	3	89568101	89572400	4300	DEL	7	O	O
Cnvr1642	3	163927901	163934400	6500	DEL	8	O	O
Cnvr1643	3	207546401	207552600	6200	DUP	7	O	O
Cnvr1644	3	207662501	207670300	7800	DEL	7	O	O
Cnvr1645	3	208912701	208938100	25400	DEL	7	O	O
Cnvr1646	4	10770101	10774000	3900	DEL	8	O	O
Cnvr1647	4	13552501	13557500	5000	DEL	7	O	O
Cnvr1648	4	75468401	75472400	4000	DEL	7	O	O
Cnvr1649	4	104773301	104783300	10000	DEL	8	O	O
Cnvr1650	4	114274101	114355400	81300	DUP	7	O	O
Cnvr1651	5	15624401	15626300	1900	DEL	7	O	O
Cnvr1652	5	32405801	32413900	8100	DEL	7	O	O
Cnvr1653	5	39097901	39106400	8500	DEL	7	O	O
Cnvr1654	6	11701	23300	11600	DUP	8	O	O
Cnvr1655	6	93686501	93689200	2700	DEL	7	O	O
Cnvr1656	6	115774501	115812500	38000	DEL	7	O	O
Cnvr1657	6	116209401	116229300	19900	DEL	7	O	O
Cnvr1658	7	15117601	15123600	6000	DEL	7	O	O
Cnvr1659	7	22973501	23099000	125500	DEL	7	O	O
Cnvr1660	7	23576901	23630500	53600	DEL	7	O	O
Cnvr1661	7	26050701	26060200	9500	DEL	7	O	O
Cnvr1662	8	5471901	5476300	4400	DEL	7	O	O
Cnvr1663	8	5585601	5590800	5200	DEL	7	O	O
Cnvr1664	10	24013401	24017600	4200	DUP	7	O	O
Cnvr1665	10	33828001	33833100	5100	DUP	7	O	O
Cnvr1666	10	71379501	71386800	7300	DUP	7	O	O
Cnvr1667	10	75327501	75474200	146700	DEL	8	O	O
Cnvr1668	10	75479101	75594800	115700	DEL	7	O	O
Cnvr1669	11	65240201	65289500	49300	DUP	7	O	O
Cnvr1670	11	65580001	65605000	25000	DUP	11	O	O
Cnvr1671	12	18254201	18257000	2800	DEL	11	O	O
Cnvr1672	12	51753601	51783400	29800	DEL	7	O	O
Cnvr1673	14	24170801	24188500	17700	DEL	7	O	O
Cnvr1674	14	24195401	24215300	19900	DEL	8	O	O
Cnvr1675	14	57877801	57888900	11100	DEL	7	O	O
Cnvr1676	14	63848901	64091000	242100	DEL	7	O	O
Cnvr1677	14	66901501	66908800	7300	DUP	7	O	O
Cnvr1678	16	33187801	33192800	5000	DEL	10	O	O
Cnvr1679	17	338701	367500	28800	DUP	8	O	O
Cnvr1680	17	2915901	2932400	16500	DEL	7	O	O
Cnvr1681	17	69676801	69756100	79300	DEL	7	O	O
Cnvr1682	18	23678201	23686600	8400	DUP	7	O	O
Cnvr1683	18	69728701	69769500	40800	DEL	7	O	O
Cnvr1684	19	4312401	4318400	6000	DEL	7	O	O
Cnvr1685	20	713401	742000	28600	DEL	7	O	O
Cnvr1686	20	27700801	27719200	18400	DEL	8	O	O
Cnvr1687	20	38903701	38911300	7600	DUP	7	O	O
Cnvr1688	20	51308101	51310100	2000	DEL	8	O	O
Cnvr1689	21	26142001	26147600	5600	DEL	7	O	O
Cnvr1690	21	39221301	39224400	3100	DEL	7	O	O
Cnvr1691	21	44775201	44811100	35900	DEL	7	O	O
Cnvr1692	21	45462101	45485600	23500	DEL	7	O	O
Cnvr1693	22	10263701	10312000	48300	DUP	7	O	O
Cnvr1694	22	26762101	26768700	6600	DEL	8	O	O
Cnvr1695	22	51919001	51925700	6700	DEL	19	O	O
Cnvr1696	24	2508601	2526000	17400	DEL	7	O	O
Cnvr1697	24	40519801	40528900	9100	DEL	7	O	O
Cnvr1702	JAEMGP010000037.1	1	69900	69900	DEL	10	O	O
Cnvr1703	JAEMGP010000048.1	27701	29400	1700	DEL	8	O	O
Cnvr1704	1	98455801	98667100	211300	DEL	7	O	O
Cnvr1705	1	114357101	114365400	8300	DUP	9	O	O
Cnvr1706	1	172451801	172456900	5100	DEL	9	O	O
Cnvr1707	1	226884901	226888300	3400	DEL	10	O	O
Cnvr1708	1	267249601	267269600	20000	DEL	7	O	O
Cnvr1709	2	77955001	77961300	6300	DEL	7	O	O
Cnvr1710	2	113074301	113084100	9800	DEL	7	O	O
Cnvr1711	2	229683901	229689600	5700	DEL	7	O	O
Cnvr1712	3	2788801	2856700	67900	DEL	7	O	O
Cnvr1713	3	75449201	75455800	6600	DEL	8	O	O
Cnvr1714	3	225706101	225728800	22700	DEL	7	O	O
Cnvr1715	4	50225201	50228000	2800	DEL	9	O	O
Cnvr1716	5	5305401	5312900	7500	DEL	7	O	O
Cnvr1717	5	65883901	65893400	9500	DUP	7	O	O
Cnvr1718	6	116382901	116454200	71300	DEL	8	O	O
Cnvr1719	7	2344801	2349000	4200	DEL	7	O	O
Cnvr1720	7	103511101	103543400	32300	DEL	7	O	O
Cnvr1721	8	14356101	14360700	4600	DEL	7	O	O
Cnvr1722	8	25467101	25470300	3200	DEL	8	O	O
Cnvr1723	9	50736401	50744900	8500	DEL	7	O	O
Cnvr1724	9	90327301	90370900	43600	DEL	7	O	O
Cnvr1725	11	17486101	17492900	6800	DEL	7	O	O
Cnvr1726	11	18358201	18390600	32400	DEL	7	O	O
Cnvr1727	11	31578601	31590700	12100	DEL	7	O	O
Cnvr1728	11	35096701	35106600	9900	DEL	7	O	O
Cnvr1729	11	37572801	37577200	4400	DEL	8	O	O
Cnvr1730	11	64860701	64865700	5000	DUP	7	O	O
Cnvr1731	11	65948401	65952100	3700	DUP	8	O	O
Cnvr1732	12	45019401	45033300	13900	DEL	7	O	O
Cnvr1733	13	6189301	6197100	7800	DEL	7	O	O
Cnvr1734	13	37409501	37421900	12400	DUP	8	O	O
Cnvr1735	13	39311601	39316100	4500	DUP	7	O	O
Cnvr1736	14	52783901	52801000	17100	DEL	8	O	O
Cnvr1737	17	61779101	61787900	8800	DEL	7	O	O
Cnvr1738	18	9841701	9847700	6000	DEL	7	O	O
Cnvr1739	20	17575601	17588000	12400	DEL	7	O	O
Cnvr1740	21	41534801	41542500	7700	DUP	7	O	O
Cnvr1741	21	50285701	50324900	39200	DEL	7	O	O
Cnvr1742	22	2233901	2239700	5800	DEL	7	O	O
Cnvr1743	23	62516201	62534400	18200	DUP	7	O	O
Cnvr1744	24	2244401	2276800	32400	DEL	7	O	O
Cnvr1745	24	5412101	5423500	11400	DEL	7	O	O
Cnvr1746	26	1961901	1968000	6100	DEL	8	O	O
Cnvr1747	26	32288301	32295600	7300	DEL	7	O	O
Cnvr1748	26	43183101	43187300	4200	DEL	8	O	O
Cnvr1751	JAEMGP010000041.1	18901	116800	97900	DEL	7	O	O
Cnvr1752	1	107401	121100	13700	DUP	7	O	O
Cnvr1753	1	154675901	154714800	38900	DEL	7	O	O
Cnvr1754	2	105996501	106002500	6000	DUP	10	O	O
Cnvr1755	2	107428201	107442100	13900	DEL	7	O	O
Cnvr1756	2	191642801	191648700	5900	DUP	7	O	O
Cnvr1757	3	72370201	72378300	8100	DEL	7	O	O
Cnvr1758	6	88776901	88781900	5000	DUP	7	O	O
Cnvr1759	7	22778501	22859200	80700	DEL	7	O	O
Cnvr1760	7	23964401	23990100	25700	DEL	7	O	O
Cnvr1761	11	64956801	64964400	7600	DUP	7	O	O
Cnvr1762	11	64983701	64990600	6900	DUP	7	O	O
Cnvr1763	13	54660401	54688300	27900	DEL	7	O	O
Cnvr1764	14	51095701	51099800	4100	DUP	7	O	O
Cnvr1765	15	3880701	3888200	7500	DUP	7	O	O
Cnvr1766	16	60689101	60700400	11300	DEL	7	O	O
Cnvr1767	16	65038401	65040700	2300	DEL	8	O	O
Cnvr1768	18	22791001	22813300	22300	DUP	7	O	O
Cnvr1769	21	49812101	49828900	16800	DUP	7	O	O
Cnvr1770	22	29295001	29301400	6400	DEL	7	O	O
Cnvr1771	24	348301	359700	11400	DUP	7	O	O
Cnvr1772	24	2757101	2782000	24900	DEL	7	O	O
Cnvr1773	24	37966801	37988800	22000	DEL	7	O	O
Cnvr1774	24	38844001	38858600	14600	DEL	7	O	O
Cnvr1776	1	106641001	106662200	21200	DEL	8	O	O
Cnvr1777	1	274053101	274095000	41900	DEL	7	O	O
Cnvr1778	3	207919301	207925300	6000	DEL	7	O	O
Cnvr1779	4	78612101	78628200	16100	DEL	7	O	O
Cnvr1780	4	114396701	114425500	28800	DUP	7	O	O
Cnvr1781	11	11720501	11773500	53000	DEL	7	O	O
Cnvr1782	12	587001	592600	5600	DUP	8	O	O
Cnvr1783	14	64715101	64780200	65100	DUP	7	O	O
Cnvr1784	15	78971101	78983900	12800	DEL	7	O	O
Cnvr1785	17	70640701	70661000	20300	DEL	7	O	O
Cnvr1786	18	65639001	65652800	13800	DEL	7	O	O
Cnvr1787	22	22115201	22131300	16100	DEL	8	O	O
Cnvr1788	24	1992501	2017200	24700	DEL	7	O	O
Cnvr1792	1	66691201	66751100	59900	DEL	8	O	O
Cnvr1793	2	89857801	89877300	19500	DEL	7	O	O
Cnvr1794	3	5936101	5948200	12100	DEL	7	O	O
Cnvr1795	10	77295101	77305300	10200	DEL	7	O	O
Cnvr1796	26	34897601	34905500	7900	DEL	8	O	O
Cnvr1797	JAEMGP010000031.1	1	24700	24700	DEL	8	O	O
Cnvr1798	JAEMGP010000036.1	144301	171600	27300	DEL	7	O	O
Cnvr1799	1	7630401	7647700	17300	DUP	7	O	O
Cnvr1800	1	33774401	33787100	12700	DEL	7	O	O
Cnvr1801	1	59984501	59990800	6300	DEL	7	O	O
Cnvr1802	1	274393701	274406600	12900	DEL	7	O	O
Cnvr1803	5	21572301	21576200	3900	DEL	7	O	O
Cnvr1804	7	25540501	25547700	7200	DEL	7	O	O
Cnvr1805	9	22089401	22093100	3700	DEL	7	O	O
Cnvr1806	20	27389801	27417600	27800	DUP	7	O	O
Cnvr1808	1	153577001	153579400	2400	DEL	8	O	O
Cnvr1809	5	107972601	107976900	4300	DEL	7	O	O
Cnvr1810	9	13578601	13588100	9500	DEL	7	O	O
Cnvr1811	15	80062401	80096200	33800	DEL	7	O	O
Cnvr1812	19	45631301	45641200	9900	DEL	7	O	O
Cnvr1813	21	31369001	31377100	8100	DEL	7	O	O
Cnvr1814	24	1714801	1730200	15400	DEL	7	O	O
Cnvr1815	3	5182301	5203300	21000	DEL	7	O	O
Cnvr1816	22	10133901	10164700	30800	DEL	7	O	O
Cnvr1817	JAEMGP010000032.1	135201	138700	3500	DUP	8	O	O
Cnvr1818	1	2154801	2163800	9000	DEL	6	O	O
Cnvr1819	1	51933801	51936800	3000	DEL	6	O	O
Cnvr1820	1	60620301	60624100	3800	DUP	7	O	O
Cnvr1821	1	84558901	84563000	4100	DUP	9	O	O
Cnvr1822	1	95193201	95195900	2700	DUP	7	O	O
Cnvr1823	1	98419301	98450400	31100	DEL	7	O	O
Cnvr1824	1	99703501	99707400	3900	DUP	6	O	O
Cnvr1825	1	141273501	141281700	8200	DEL	8	O	O
Cnvr1826	1	224952101	224953900	1800	DEL	9	O	O
Cnvr1827	1	228519001	228526300	7300	DUP	6	O	O
Cnvr1828	1	245884801	245888800	4000	DEL	7	O	O
Cnvr1829	1	255316501	255318500	2000	DEL	9	O	O
Cnvr1830	1	273290201	273293300	3100	DEL	9	O	O
Cnvr1831	1	273966601	274010700	44100	DEL	6	O	O
Cnvr1832	1	274264401	274280300	15900	DEL	6	O	O
Cnvr1833	2	23145101	23149100	4000	DEL	6	O	O
Cnvr1834	2	42787201	42838500	51300	DUP	6	O	X
Cnvr1835	2	42848601	42854600	6000	DUP	15	O	O
Cnvr1836	2	116265101	116267500	2400	DUP	10	O	O
Cnvr1837	2	171238701	171240800	2100	DEL	6	O	O
Cnvr1838	2	196475801	196478600	2800	DEL	8	O	O
Cnvr1839	2	244682501	244700300	17800	DEL	6	O	O
Cnvr1840	3	11901001	11904700	3700	DUP	6	O	O
Cnvr1841	3	13339901	13352800	12900	DEL	7	O	O
Cnvr1842	3	13596401	13599300	2900	DEL	7	O	O
Cnvr1843	3	14110201	14130200	20000	DEL	6	O	O
Cnvr1844	3	22527401	22530500	3100	DEL	6	O	O
Cnvr1845	3	34186801	34196200	9400	DEL	6	O	O
Cnvr1846	3	64076401	64079300	2900	DEL	7	O	O
Cnvr1847	3	133434401	133455900	21500	DEL	6	O	O
Cnvr1848	3	219439001	219468000	29000	DEL	6	O	O
Cnvr1849	3	226190401	226199400	9000	DEL	6	O	O
Cnvr1850	4	44901	57300	12400	DUP	20	O	O
Cnvr1851	4	1450001	1454900	4900	DEL	6	O	O
Cnvr1852	4	2667401	2676800	9400	DUP	7	O	O
Cnvr1853	4	7029801	7033200	3400	DEL	6	O	O
Cnvr1854	4	48206601	48220500	13900	DEL	6	O	O
Cnvr1855	4	49007201	49009600	2400	DEL	10	O	O
Cnvr1856	4	54449801	54451800	2000	DEL	7	O	O
Cnvr1857	4	60302801	60310000	7200	DUP	6	O	O
Cnvr1858	4	67644901	67673400	28500	DEL	20	O	O
Cnvr1859	4	76787701	76790900	3200	DEL	8	O	O
Cnvr1860	4	95043601	95058100	14500	DEL	6	O	O
Cnvr1861	4	95709501	95765900	56400	DEL	6	O	O
Cnvr1862	4	101532801	101535100	2300	DEL	14	O	O
Cnvr1863	4	101693701	101702100	8400	DEL	6	O	O
Cnvr1864	5	17750701	17774800	24100	DEL	6	O	O
Cnvr1865	5	50959701	50966800	7100	DEL	6	O	O
Cnvr1866	6	145201	148600	3400	DUP	8	O	O
Cnvr1867	6	25523001	25528900	5900	DEL	7	O	O
Cnvr1868	6	28574301	28576800	2500	DEL	6	O	O
Cnvr1869	6	51020501	51022800	2300	DEL	10	O	O
Cnvr1870	7	10701	26400	15700	DUP	20	O	O
Cnvr1871	7	22894801	22912100	17300	DUP	6	O	O
Cnvr1872	7	23329401	23384700	55300	DEL	6	O	O
Cnvr1873	7	25976501	25981600	5100	DUP	12	O	O
Cnvr1874	7	97372501	97375200	2700	DEL	6	O	O
Cnvr1875	7	103606601	103621800	15200	DEL	6	O	O
Cnvr1876	7	103955001	104002700	47700	DEL	6	O	O
Cnvr1877	8	74309601	74315600	6000	DUP	18	O	O
Cnvr1878	9	2894401	2897300	2900	DEL	6	O	O
Cnvr1879	9	12330601	12351600	21000	DEL	7	O	O
Cnvr1880	9	32153001	32159400	6400	DEL	6	O	O
Cnvr1881	10	1287701	1294800	7100	DEL	6	O	O
Cnvr1882	10	2035401	2037800	2400	DEL	6	O	O
Cnvr1883	10	6864501	6867600	3100	DEL	7	O	O
Cnvr1884	10	7679901	7684400	4500	DEL	19	O	O
Cnvr1885	10	27631801	27653300	21500	DUP	6	O	O
Cnvr1886	10	38789101	38792000	2900	DUP	6	O	O
Cnvr1887	10	47970601	47976200	5600	DUP	7	O	O
Cnvr1888	10	56919401	56927000	7600	DUP	6	O	O
Cnvr1889	10	71832501	71845300	12800	DUP	7	O	O
Cnvr1890	10	74027301	74092500	65200	DUP	7	O	O
Cnvr1891	10	75045401	75084800	39400	DEL	6	O	O
Cnvr1892	10	76941801	76962500	20700	DUP	7	O	O
Cnvr1893	11	14754201	14760200	6000	DEL	6	O	O
Cnvr1894	11	55649901	55656800	6900	DEL	6	O	O
Cnvr1895	11	57498901	57505100	6200	DUP	6	O	O
Cnvr1896	11	60409501	60417700	8200	DEL	11	O	O
Cnvr1897	11	63912301	63920300	8000	DUP	19	O	O
Cnvr1898	11	64463301	64503400	40100	DUP	7	O	O
Cnvr1899	11	64890501	64893700	3200	DUP	11	O	O
Cnvr1900	11	66713401	66720900	7500	DUP	6	O	O
Cnvr1901	11	67504201	67515800	11600	DEL	11	O	O
Cnvr1902	12	526301	546400	20100	DUP	8	O	O
Cnvr1903	12	580501	587000	6500	DEL	19	O	O
Cnvr1904	12	6950001	6964400	14400	DEL	19	O	O
Cnvr1905	12	8379701	8382300	2600	DEL	8	O	O
Cnvr1906	12	50888001	50896100	8100	DEL	6	O	O
Cnvr1907	12	54514101	54544600	30500	DEL	6	O	O
Cnvr1908	12	69133401	69137800	4400	DEL	6	O	O
Cnvr1909	12	77668401	77672400	4000	DEL	8	O	O
Cnvr1910	12	80404601	80503100	98500	DEL	6	O	O
Cnvr1911	14	9755101	9782500	27400	DEL	6	O	O
Cnvr1912	14	12287601	12291600	4000	DUP	7	O	O
Cnvr1913	14	57738101	57746800	8700	DEL	6	O	O
Cnvr1914	14	63811501	63846600	35100	DUP	6	O	O
Cnvr1915	14	64284501	64348800	64300	DEL	6	O	O
Cnvr1916	14	64431801	64498800	67000	DEL	5	O	O
Cnvr1917	15	2696101	2705300	9200	DEL	7	O	O
Cnvr1918	15	45998101	46036100	38000	DUP	6	O	O
Cnvr1919	15	77670101	77677000	6900	DEL	6	O	O
Cnvr1920	15	78333701	78357800	24100	DEL	6	O	O
Cnvr1921	15	80228701	80239500	10800	DEL	6	O	O
Cnvr1922	16	26975001	26977900	2900	DEL	9	O	O
Cnvr1923	16	43895301	43901800	6500	DUP	8	O	O
Cnvr1924	16	66998901	67005000	6100	DEL	6	O	O
Cnvr1925	17	118501	135000	16500	DUP	17	O	O
Cnvr1926	17	293501	300600	7100	DUP	9	O	O
Cnvr1927	17	14576201	14582800	6600	DEL	10	O	O
Cnvr1928	17	30447301	30452800	5500	DUP	6	O	O
Cnvr1929	17	64035501	64047900	12400	DEL	6	O	O
Cnvr1930	17	71267101	71297300	30200	DUP	6	O	O
Cnvr1931	17	71343801	71362300	18500	DUP	6	O	O
Cnvr1932	18	1826001	1828800	2800	DEL	8	O	O
Cnvr1933	18	7059601	7065100	5500	DEL	6	O	O
Cnvr1934	18	22681901	22683800	1900	DEL	7	O	O
Cnvr1935	18	24886301	24925900	39600	DUP	7	O	O
Cnvr1936	18	24942601	25410500	467900	DEL	20	O	O
Cnvr1937	18	39764801	39771700	6900	DEL	6	O	O
Cnvr1938	18	59546101	59548400	2300	DEL	8	O	O
Cnvr1939	18	65816301	65885000	68700	DEL	6	O	O
Cnvr1940	18	70740001	70760200	20200	DEL	20	O	O
Cnvr1941	19	50075101	50080700	5600	DEL	6	O	O
Cnvr1942	20	1194601	1201800	7200	DEL	6	O	O
Cnvr1943	20	20318001	20323200	5200	DEL	10	O	O
Cnvr1944	20	25283401	25287000	3600	DEL	8	O	O
Cnvr1945	20	25776701	25811000	34300	DUP	6	O	O
Cnvr1946	20	27200101	27434300	234200	DEL	6	O	O
Cnvr1947	20	28852501	28858700	6200	DEL	6	O	O
Cnvr1948	20	40261601	40267100	5500	DEL	6	O	O
Cnvr1949	21	12883601	12891400	7800	DEL	6	O	O
Cnvr1950	21	49006501	49024900	18400	DEL	7	O	O
Cnvr1951	21	49935601	50007100	71500	DEL	6	O	O
Cnvr1952	22	40218201	40243000	24800	DUP	6	O	O
Cnvr1953	22	51768601	51790000	21400	DEL	6	O	O
Cnvr1954	23	60476401	60485500	9100	DEL	5	O	O
Cnvr1955	24	543601	550000	6400	DUP	6	O	O
Cnvr1956	24	2518401	2529100	10700	DEL	6	O	O
Cnvr1957	24	2544601	2556200	11600	DUP	6	O	O
Cnvr1958	24	2681201	2755600	74400	DUP	6	O	O
Cnvr1959	24	2820401	2848400	28000	DEL	6	O	O
Cnvr1960	24	4535801	4586600	50800	DEL	6	O	O
Cnvr1961	24	5329301	5348100	18800	DUP	6	O	O
Cnvr1962	24	28637201	28650800	13600	DEL	6	O	O
Cnvr1963	24	45001101	45007000	5900	DEL	18	O	O
Cnvr1964	25	30586101	30596900	10800	DEL	6	O	O
Cnvr1965	26	21998501	22001200	2700	DEL	7	O	O
Cnvr1966	26	45279901	45283800	3900	DEL	17	O	O
Cnvr1975	JAEMGP010000028.1	1	21200	21200	DUP	8	O	O
Cnvr1976	JAEMGP010000039.1	63101	66200	3100	DUP	7	O	O
Cnvr1977	JAEMGP010000049.1	1	46300	46300	DEL	20	O	O
Cnvr1978	JAEMGP010000030.1	10801	28000	17200	DUP	7	O	O
Cnvr1979	JAEMGP010000032.1	215401	217800	2400	DUP	16	O	O
Cnvr1980	JAEMGP010000034.1	200101	208200	8100	DEL	20	O	O
Cnvr1981	1	17452201	17470200	18000	DEL	6	O	O
Cnvr1982	1	67101201	67124600	23400	DEL	6	O	O
Cnvr1983	1	174166501	174169000	2500	DUP	8	O	O
Cnvr1984	1	260002301	260008900	6600	DEL	6	O	O
Cnvr1985	2	58619001	58622000	3000	DUP	6	O	O
Cnvr1986	2	97526501	97540800	14300	DUP	6	O	O
Cnvr1987	2	174114601	174122900	8300	DUP	6	O	O
Cnvr1988	2	234808401	234817900	9500	DEL	7	O	O
Cnvr1989	2	245396201	245433300	37100	DEL	6	O	O
Cnvr1990	3	79901	93400	13500	DEL	6	O	O
Cnvr1991	3	3852301	3882900	30600	DEL	6	O	O
Cnvr1992	3	7287501	7301400	13900	DEL	6	O	O
Cnvr1993	3	13214601	13229200	14600	DEL	6	O	O
Cnvr1994	3	47290901	47295900	5000	DEL	6	O	O
Cnvr1995	3	54197801	54199400	1600	DUP	6	O	O
Cnvr1996	3	57332401	57342000	9600	DEL	6	O	O
Cnvr1997	3	97207901	97218700	10800	DUP	6	O	O
Cnvr1998	3	146334701	146340700	6000	DEL	6	O	O
Cnvr1999	3	153366901	153373500	6600	DUP	6	O	O
Cnvr2000	3	165320801	165337400	16600	DEL	6	O	O
Cnvr2001	3	168614401	168617700	3300	DEL	6	O	O
Cnvr2002	3	208763301	208803100	39800	DEL	6	O	O
Cnvr2003	3	216411401	216420400	9000	DEL	6	O	O
Cnvr2004	3	223901201	223910200	9000	DEL	6	O	O
Cnvr2005	4	108233401	108245200	11800	DEL	9	O	O
Cnvr2006	5	26190401	26200400	10000	DEL	7	O	O
Cnvr2007	5	50426601	50438000	11400	DUP	6	O	O
Cnvr2008	5	67589501	67595100	5600	DUP	6	O	O
Cnvr2009	6	11726601	11736000	9400	DEL	16	O	O
Cnvr2010	6	56262601	56269900	7300	DUP	6	O	O
Cnvr2011	6	85627601	85651400	23800	DUP	6	O	O
Cnvr2012	6	115533401	115548900	15500	DEL	6	O	O
Cnvr2013	6	118119201	118138000	18800	DUP	6	O	O
Cnvr2014	7	413801	420400	6600	DUP	6	O	O
Cnvr2015	7	24399801	24751800	352000	DEL	6	O	O
Cnvr2016	7	103556001	103581600	25600	DEL	6	O	O
Cnvr2017	8	95201	103400	8200	DUP	6	O	O
Cnvr2018	8	53298401	53305900	7500	DEL	7	O	O
Cnvr2019	9	14732601	14741500	8900	DUP	6	O	O
Cnvr2020	10	187601	202700	15100	DEL	6	O	O
Cnvr2021	10	6680201	6690400	10200	DEL	6	O	O
Cnvr2022	10	27631501	27641100	9600	DUP	6	O	O
Cnvr2023	10	37610801	37614200	3400	DUP	6	O	O
Cnvr2024	10	43728901	43735500	6600	DEL	6	O	O
Cnvr2025	10	71820801	71823400	2600	DUP	9	O	O
Cnvr2026	10	74994101	75000400	6300	DEL	7	O	O
Cnvr2027	10	75810001	75879200	69200	DUP	6	O	O
Cnvr2028	10	77220101	77280000	59900	DEL	6	O	O
Cnvr2029	10	90877001	90928600	51600	DEL	6	O	O
Cnvr2030	11	15062901	15076300	13400	DEL	6	O	O
Cnvr2031	11	34234101	34244600	10500	DEL	6	O	O
Cnvr2032	11	44472801	44490800	18000	DEL	6	O	O
Cnvr2033	11	50201801	50218100	16300	DEL	6	O	O
Cnvr2034	11	63798901	63834900	36000	DUP	9	O	O
Cnvr2035	11	67123801	67127700	3900	DUP	8	O	O
Cnvr2036	12	9037601	9044700	7100	DEL	6	O	O
Cnvr2037	12	34174901	34183800	8900	DEL	6	O	O
Cnvr2038	12	42812101	42855200	43100	DEL	6	O	O
Cnvr2039	13	54303501	54336900	33400	DEL	7	O	O
Cnvr2040	14	47921201	47934900	13700	DEL	6	O	O
Cnvr2041	14	55699701	55704400	4700	DEL	7	O	O
Cnvr2042	14	59981101	59994700	13600	DUP	6	O	O
Cnvr2043	14	64474001	64489800	15800	DEL	6	O	O
Cnvr2044	14	64796001	64807200	11200	DEL	6	O	O
Cnvr2045	14	64920101	64922200	2100	DEL	6	O	O
Cnvr2046	14	66415501	66420000	4500	DEL	7	O	O
Cnvr2047	15	19634401	19637600	3200	DEL	6	O	O
Cnvr2048	15	46111901	46123700	11800	DUP	6	O	O
Cnvr2049	15	47909801	47918100	8300	DEL	6	O	O
Cnvr2050	15	48188401	48270300	81900	DEL	6	O	O
Cnvr2051	15	59824301	59833200	8900	DUP	6	O	O
Cnvr2052	15	78404201	78432000	27800	DUP	6	O	O
Cnvr2053	16	55144701	55152100	7400	DEL	6	O	O
Cnvr2054	17	19863501	19867800	4300	DEL	6	O	O
Cnvr2055	17	63134401	63148500	14100	DEL	6	O	O
Cnvr2056	17	71074001	71083300	9300	DEL	6	O	O
Cnvr2057	18	13534701	13540100	5400	DUP	6	O	O
Cnvr2058	18	18961201	19002100	40900	DEL	6	O	O
Cnvr2059	18	55125901	55130500	4600	DEL	7	O	O
Cnvr2060	19	40971701	40975500	3800	DEL	6	O	O
Cnvr2061	20	27240601	27247800	7200	DEL	6	O	O
Cnvr2062	20	27332901	27363400	30500	DUP	6	O	O
Cnvr2063	20	27851401	27858500	7100	DEL	6	O	O
Cnvr2064	20	29256401	29263000	6600	DEL	6	O	O
Cnvr2065	20	51729301	51736300	7000	DEL	6	O	O
Cnvr2066	21	6962601	6967900	5300	DUP	6	O	O
Cnvr2067	21	17311001	17324300	13300	DEL	9	O	O
Cnvr2068	22	5224801	5227100	2300	DEL	6	O	O
Cnvr2069	22	11250201	11257700	7500	DEL	6	O	O
Cnvr2070	23	31001101	31005400	4300	DEL	7	O	O
Cnvr2071	23	39116301	39121200	4900	DEL	6	O	O
Cnvr2072	25	7170801	7176100	5300	DEL	6	O	O
Cnvr2079	JAEMGP010000028.1	186101	195300	9200	DUP	13	O	O
Cnvr2080	JAEMGP010000034.1	174701	199100	24400	DUP	6	O	O
Cnvr2081	1	529801	541500	11700	DEL	7	O	O
Cnvr2082	1	12768801	12775200	6400	DEL	6	O	O
Cnvr2083	1	87312401	87323300	10900	DEL	6	O	O
Cnvr2084	1	129650301	129656600	6300	DEL	6	O	O
Cnvr2085	1	253890401	253899500	9100	DEL	6	O	O
Cnvr2086	2	5246001	5253200	7200	DEL	6	O	O
Cnvr2087	2	104108301	104113000	4700	DEL	6	O	O
Cnvr2088	2	122348901	122354400	5500	DEL	7	O	O
Cnvr2089	2	122633101	122636100	3000	DEL	6	O	O
Cnvr2090	2	233892801	233899800	7000	DEL	6	O	O
Cnvr2091	3	125232501	125247800	15300	DUP	6	O	O
Cnvr2092	4	50379001	50381000	2000	DEL	6	O	O
Cnvr2093	4	114640801	114648800	8000	DUP	6	O	O
Cnvr2094	4	115147801	115176200	28400	DEL	6	O	O
Cnvr2095	5	12736101	12753400	17300	DEL	6	O	O
Cnvr2096	5	15462601	15466200	3600	DEL	7	O	O
Cnvr2097	5	17079101	17085600	6500	DEL	6	O	O
Cnvr2098	5	30712001	30717600	5600	DEL	7	O	O
Cnvr2099	6	114359601	114366200	6600	DEL	6	O	O
Cnvr2100	7	3181901	3186300	4400	DEL	6	O	O
Cnvr2101	7	23708501	23780200	71700	DEL	6	O	O
Cnvr2102	8	77969001	77970600	1600	DEL	6	O	O
Cnvr2103	9	14155701	14192500	36800	DEL	6	O	O
Cnvr2104	9	86301401	86306100	4700	DEL	6	O	O
Cnvr2105	10	9750901	9753400	2500	DEL	9	O	O
Cnvr2106	10	47769401	47775600	6200	DUP	7	O	O
Cnvr2107	10	61344801	61350400	5600	DUP	6	O	O
Cnvr2108	10	71293401	71369700	76300	DEL	6	O	O
Cnvr2109	10	72375001	72390500	15500	DUP	6	O	O
Cnvr2110	10	74097701	74112600	14900	DEL	7	O	O
Cnvr2111	10	77023501	77040100	16600	DUP	6	O	O
Cnvr2112	11	12172701	12191300	18600	DEL	6	O	O
Cnvr2113	11	12595201	12641300	46100	DUP	6	O	O
Cnvr2114	13	36278601	36285200	6600	DEL	6	O	O
Cnvr2115	14	17573001	17580100	7100	DEL	6	O	O
Cnvr2116	14	24254001	24264300	10300	DUP	6	O	O
Cnvr2117	14	52327201	52339900	12700	DEL	6	O	O
Cnvr2118	14	56543501	56579600	36100	DEL	6	O	O
Cnvr2119	14	58966801	58976000	9200	DEL	6	O	O
Cnvr2120	15	80998001	81000300	2300	DEL	6	O	O
Cnvr2121	15	82634801	82645400	10600	DEL	6	O	O
Cnvr2122	16	65306501	65313000	6500	DUP	6	O	O
[truncated: 2,929 more rows]
