# Supplementary material for: Identification of copy number variation in Tibetan sheep using whole genome resequencing reveals evidence of genomic selection
Source: BMC Genomics. 2023 Sep 19;24:555. doi: 10.1186/s12864-023-09672-z (PMC10510117; doi:10.1186/s12864-023-09672-z)
Supplement: Supplementary file 4 — Supplementary Material 4 [file 12864_2023_9672_MOESM4_ESM.xlsx]

## Sheet: Sheet1
Table S4. Comparison statistics of CNVRs and QTLs.
query	hsp_number	query_length	subject_length	subject	bitScore	score	evalue	identities	query_frame	query_from	query_to	hit_frame	hit_from	hit_to	subject_annot
QTL_ID=95882	1	6085978	20600	Cnvr3314	13865	7508	0	0.99	/	4437710	4445451	/	8382	658	-
QTL_ID=95881	1	3084226	96800	Cnvr0070	11815	6398	0	0.97	/	3072187	3079228	/	57551	50514	-
QTL_ID=95880	1	3084226	96800	Cnvr0070	11815	6398	0	0.97	/	3072187	3079228	/	57551	50514	-
QTL_ID=95879	1	4796791	24800	Cnvr1952	13324	7215	0	0.99	/	2736146	2743605	/	6564	14013	-
QTL_ID=95878	1	4796791	24800	Cnvr1952	13324	7215	0	0.99	/	2736146	2743605	/	6564	14013	-
QTL_ID=66097	1	157992	15500	Cnvr3993	5794	3137	0	0.99	/	48867	52045	/	1467	4645	-
QTL_ID=66002	1	113592	71300	Cnvr2160	2111	1143	0	0.98	/	31688	32900	/	58764	59974	-
QTL_ID=66001	1	113592	71300	Cnvr2160	2111	1143	0	0.98	/	31688	32900	/	58764	59974	-
QTL_ID=66000	1	113592	71300	Cnvr2160	2111	1143	0	0.98	/	31688	32900	/	58764	59974	-
QTL_ID=65999	1	134879	32100	Cnvr3406	4471	2421	0	0.96	/	38712	41504	/	22193	19388	-
QTL_ID=57933	1	113592	25900	Cnvr0076	13974	7567	0	0.99	/	86819	94490	/	25900	18247	-
QTL_ID=57932	1	113592	25900	Cnvr0076	13974	7567	0	0.99	/	86819	94490	/	25900	18247	-
QTL_ID=57931	1	113592	25900	Cnvr0076	13974	7567	0	0.99	/	86819	94490	/	25900	18247	-
QTL_ID=57930	1	113592	25900	Cnvr0076	13974	7567	0	0.99	/	86819	94490	/	25900	18247	-
QTL_ID=57929	1	113592	25900	Cnvr0076	13974	7567	0	0.99	/	86819	94490	/	25900	18247	-
QTL_ID=57928	1	113592	25900	Cnvr0076	13974	7567	0	0.99	/	86819	94490	/	25900	18247	-
QTL_ID=57927	1	113592	25900	Cnvr0076	13974	7567	0	0.99	/	86819	94490	/	25900	18247	-
QTL_ID=57926	1	113592	25900	Cnvr0076	13974	7567	0	0.99	/	86819	94490	/	25900	18247	-
QTL_ID=57925	1	113592	25900	Cnvr0076	13974	7567	0	0.99	/	86819	94490	/	25900	18247	-
QTL_ID=57924	1	113592	25900	Cnvr0076	13974	7567	0	0.99	/	86819	94490	/	25900	18247	-
QTL_ID=57923	1	113592	25900	Cnvr0076	13974	7567	0	0.99	/	86819	94490	/	25900	18247	-
QTL_ID=57922	1	113592	25900	Cnvr0076	13974	7567	0	0.99	/	86819	94490	/	25900	18247	-
QTL_ID=57921	1	113592	25900	Cnvr0076	13974	7567	0	0.99	/	86819	94490	/	25900	18247	-
QTL_ID=57920	1	113592	25900	Cnvr0076	13974	7567	0	0.99	/	86819	94490	/	25900	18247	-
QTL_ID=57919	1	113592	25900	Cnvr0076	13974	7567	0	0.99	/	86819	94490	/	25900	18247	-
QTL_ID=57918	1	113592	25900	Cnvr0076	13974	7567	0	0.99	/	86819	94490	/	25900	18247	-
QTL_ID=57917	1	113592	25900	Cnvr0076	13974	7567	0	0.99	/	86819	94490	/	25900	18247	-
QTL_ID=57916	1	113592	25900	Cnvr0076	13974	7567	0	0.99	/	86819	94490	/	25900	18247	-
QTL_ID=57915	1	113592	25900	Cnvr0076	13974	7567	0	0.99	/	86819	94490	/	25900	18247	-
QTL_ID=57914	1	113592	25900	Cnvr0076	13974	7567	0	0.99	/	86819	94490	/	25900	18247	-
QTL_ID=57512	1	169504	20300	Cnvr4009	5155	2791	0	0.93	/	98816	102335	/	376	3919	-
QTL_ID=57511	1	169504	20300	Cnvr4009	5155	2791	0	0.93	/	98816	102335	/	376	3919	-
QTL_ID=57510	1	169504	20300	Cnvr4009	5155	2791	0	0.93	/	98816	102335	/	376	3919	-
QTL_ID=57509	1	169504	20300	Cnvr4009	5155	2791	0	0.93	/	98816	102335	/	376	3919	-
QTL_ID=57508	1	169504	20300	Cnvr4009	5155	2791	0	0.93	/	98816	102335	/	376	3919	-
QTL_ID=57507	1	169504	20300	Cnvr4009	5155	2791	0	0.93	/	98816	102335	/	376	3919	-
QTL_ID=57506	1	169504	20300	Cnvr4009	5155	2791	0	0.93	/	98816	102335	/	376	3919	-
QTL_ID=57505	1	169504	20300	Cnvr4009	5155	2791	0	0.93	/	98816	102335	/	376	3919	-
QTL_ID=57504	1	129509	46100	Cnvr2113	3736	2023	0	0.96	/	73593	75869	/	39124	36846	-
QTL_ID=57503	1	148386	5100	Cnvr2974	2351	1273	0	0.82	/	20192	23045	/	1663	4576	-
QTL_ID=57502	1	148385	23500	Cnvr3626	1624	879	0	0.89	/	126180	127470	/	13701	12394	-
QTL_ID=57501	1	148386	7600	Cnvr0987	3354	1816	0	0.99	/	34806	36634	/	5773	7600	-
QTL_ID=57500	1	148385	32100	Cnvr3406	4597	2489	0	0.92	/	83162	86402	/	19510	22758	-
QTL_ID=57499	1	148385	7700	Cnvr1360	6209	3362	0	0.96	/	26796	30678	/	5925	2040	-
QTL_ID=57498	1	148386	31800	Cnvr4766	17235	9333	0	0.99	/	52998	62366	/	22425	31800	-
QTL_ID=57497	1	148386	14100	Cnvr3095	8080	4375	0	0.99	/	80646	85080	/	3360	7795	-
QTL_ID=57496	1	148386	46100	Cnvr2113	3951	2139	0	0.96	/	101454	103855	/	36629	39032	-
QTL_ID=57495	1	148385	71300	Cnvr2160	2265	1226	0	0.98	/	43660	44953	/	58679	59974	-
QTL_ID=57494	1	148385	234200	Cnvr1946	1831	991	0	0.94	/	109934	111134	/	198628	199822	-
QTL_ID=57493	1	148385	234200	Cnvr1946	1831	991	0	0.94	/	109934	111134	/	198628	199822	-
QTL_ID=57492	1	135812	182900	Cnvr4206	3507	1899	0	0.96	/	80847	83012	/	107114	104943	-
QTL_ID=57491	1	111211	10800	Cnvr1997	1264	684	0	0.89	/	88826	89857	/	1080	2106	-
QTL_ID=57490	1	111211	10800	Cnvr1997	1264	684	0	0.89	/	88826	89857	/	1080	2106	-
QTL_ID=57489	1	111211	10800	Cnvr1997	1264	684	0	0.89	/	88826	89857	/	1080	2106	-
QTL_ID=57460	1	157992	15500	Cnvr3993	5794	3137	0	0.99	/	48867	52045	/	1467	4645	-
QTL_ID=57459	1	157992	15500	Cnvr3993	5794	3137	0	0.99	/	48867	52045	/	1467	4645	-
QTL_ID=57458	1	157992	15500	Cnvr3993	5794	3137	0	0.99	/	48867	52045	/	1467	4645	-
QTL_ID=57457	1	157992	15500	Cnvr3993	5794	3137	0	0.99	/	48867	52045	/	1467	4645	-
QTL_ID=57456	1	157992	15500	Cnvr3993	5794	3137	0	0.99	/	48867	52045	/	1467	4645	-
QTL_ID=57455	1	157992	15500	Cnvr3993	5794	3137	0	0.99	/	48867	52045	/	1467	4645	-
QTL_ID=57454	1	157992	15500	Cnvr3993	5794	3137	0	0.99	/	48867	52045	/	1467	4645	-
QTL_ID=57453	1	157992	15500	Cnvr3993	5794	3137	0	0.99	/	48867	52045	/	1467	4645	-
QTL_ID=57452	1	157992	15500	Cnvr3993	5794	3137	0	0.99	/	48867	52045	/	1467	4645	-
QTL_ID=57451	1	157992	15500	Cnvr3993	5794	3137	0	0.99	/	48867	52045	/	1467	4645	-
QTL_ID=36301	1	135812	182900	Cnvr4206	3507	1899	0	0.96	/	80847	83012	/	107114	104943	-
QTL_ID=31315	1	169765	11900	Cnvr0810	10687	5787	0	0.99	/	93521	99463	/	907	6844	-
QTL_ID=31314	1	169765	11900	Cnvr0810	10687	5787	0	0.99	/	93521	99463	/	907	6844	-
QTL_ID=238667	1	938700	9400	Cnvr2392	11123	6023	0	0.99	/	845694	851865	/	1	6162	-
QTL_ID=238666	1	958354	9000	Cnvr2003	7546	4086	0	0.99	/	316289	320397	/	4072	8182	-
QTL_ID=238665	1	984597	19400	Cnvr2668	22509	12189	0	0.98	/	47563	60449	/	1324	14195	-
QTL_ID=19823	1	526154	3300	Cnvr2335	3432	1858	0	0.96	/	229309	231393	/	1120	3201	-
QTL_ID=19822	1	299310	12900	Cnvr3287	3046	1649	0	0.91	/	263824	266102	/	9408	11693	-
QTL_ID=19818	1	2525912	17000	Cnvr2538	14558	7883	0	0.97	/	143831	152489	/	977	9673	-
QTL_ID=19817	1	7005323	7900	Cnvr1245	13897	7525	0	0.99	/	3443784	3451534	/	92	7852	-
QTL_ID=19815	1	123989	120100	Cnvr3720	1443	781	0	0.92	/	46728	47747	/	118078	119112	-
QTL_ID=19814	1	123989	120100	Cnvr3720	1443	781	0	0.92	/	46728	47747	/	118078	119112	-
QTL_ID=19811	1	132849	190600	Cnvr0260	1544	836	0	0.84	/	120972	122581	/	15572	17217	-
QTL_ID=19810	1	132849	190600	Cnvr0260	1544	836	0	0.84	/	120972	122581	/	15572	17217	-
QTL_ID=19809	1	2525912	17000	Cnvr2538	14558	7883	0	0.97	/	143831	152489	/	977	9673	-
QTL_ID=19807	1	122636	131700	Cnvr1351	2015	1091	0	0.91	/	114639	116149	/	71715	73243	-
QTL_ID=19806	1	8971776	12500	Cnvr2762	14081	7625	0	0.99	/	869991	877657	/	1398	9064	-
QTL_ID=19805	1	148685	46100	Cnvr2113	2761	1495	0	0.95	/	109330	111114	/	39188	37389	-
QTL_ID=19804	1	172550	12900	Cnvr3287	1264	684	0	0.93	/	14603	15464	/	10383	11243	-
QTL_ID=19798	1	123989	120100	Cnvr3720	1443	781	0	0.92	/	46728	47747	/	118078	119112	-
QTL_ID=19797	1	123989	120100	Cnvr3720	1443	781	0	0.92	/	46728	47747	/	118078	119112	-
QTL_ID=19796	1	123989	120100	Cnvr3720	1443	781	0	0.92	/	46728	47747	/	118078	119112	-
QTL_ID=19795	1	123989	120100	Cnvr3720	1443	781	0	0.92	/	46728	47747	/	118078	119112	-
QTL_ID=19794	1	123989	120100	Cnvr3720	1443	781	0	0.92	/	46728	47747	/	118078	119112	-
QTL_ID=19793	1	2525912	17000	Cnvr2538	14558	7883	0	0.97	/	143831	152489	/	977	9673	-
QTL_ID=19792	1	2525912	17000	Cnvr2538	14558	7883	0	0.97	/	143831	152489	/	977	9673	-
QTL_ID=19681	1	169505	92800	Cnvr5165	2652	1436	0	0.86	/	29708	32142	/	37962	35521	-
QTL_ID=19680	1	169505	92800	Cnvr5165	2652	1436	0	0.86	/	29708	32142	/	37962	35521	-
QTL_ID=19679	1	169505	92800	Cnvr5165	2652	1436	0	0.86	/	29708	32142	/	37962	35521	-
QTL_ID=19678	1	169505	92800	Cnvr5165	2652	1436	0	0.86	/	29708	32142	/	37962	35521	-
QTL_ID=17246	1	107447	171900	Cnvr0356	872	472	0	0.95	/	17785	18340	/	70496	71051	-
QTL_ID=17245	1	107447	171900	Cnvr0356	872	472	0	0.95	/	17785	18340	/	70496	71051	-
QTL_ID=17244	1	107447	171900	Cnvr0356	872	472	0	0.95	/	17785	18340	/	70496	71051	-
QTL_ID=17243	1	107447	171900	Cnvr0356	872	472	0	0.95	/	17785	18340	/	70496	71051	-
QTL_ID=17242	1	113593	6000	Cnvr4634	1580	855	0	0.95	/	111424	112450	/	1943	2961	-
QTL_ID=17241	1	113593	49600	Cnvr2331	22072	11952	0	0.99	/	101556	113593	/	49600	37555	-
QTL_ID=17240	1	113593	18500	Cnvr5005	1676	907	0	0.94	/	68262	69360	/	4372	3273	-
QTL_ID=17239	1	113593	49600	Cnvr2331	22072	11952	0	0.99	/	101556	113593	/	49600	37555	-
QTL_ID=17238	1	2271829	15000	Cnvr4050	15199	8230	0	0.99	/	2211357	2219624	/	13624	5354	-
QTL_ID=17237	1	624753	5700	Cnvr0277	2141	1159	0	0.96	/	107063	108383	/	2527	1206	-
QTL_ID=17236	1	6247528	71400	Cnvr0024	27835	15073	0	0.97	/	4879594	4896016	/	55326	38567	-
QTL_ID=17235	1	624753	16400	Cnvr3828	9967	5397	0	0.99	/	376292	381778	/	5499	1	-
QTL_ID=17234	1	6304323	71400	Cnvr0024	27835	15073	0	0.97	/	4879594	4896016	/	55326	38567	-
QTL_ID=17233	1	3521334	49600	Cnvr2331	23089	12503	0	0.99	/	2299549	2312137	/	49600	37004	-
QTL_ID=17226	1	3760625	15500	Cnvr3993	6159	3335	0	0.98	/	1528661	1532199	/	1225	4763	-
QTL_ID=17225	1	3760625	15500	Cnvr3993	6159	3335	0	0.98	/	1528661	1532199	/	1225	4763	-
QTL_ID=17224	1	3760625	15500	Cnvr3993	6159	3335	0	0.98	/	1528661	1532199	/	1225	4763	-
QTL_ID=17223	1	3760625	15500	Cnvr3993	6159	3335	0	0.98	/	1528661	1532199	/	1225	4763	-
QTL_ID=17222	1	3760625	15500	Cnvr3993	6159	3335	0	0.98	/	1528661	1532199	/	1225	4763	-
QTL_ID=17200	1	7345029	100900	Cnvr2283	31499	17057	0	0.99	/	4458308	4475772	/	57831	75337	-
QTL_ID=17197	1	6247528	54800	Cnvr3826	22919	12411	0	0.99	/	1889062	1901684	/	17613	5013	-
QTL_ID=17190	1	105506	22800	Cnvr1385	1544	836	0	0.92	/	55845	56936	/	9382	8280	-
QTL_ID=17189	1	148386	61900	Cnvr1127	1947	1054	0	0.87	/	37443	39209	/	501	2282	-
QTL_ID=17188	1	1928998	143200	Cnvr0276	11799	6389	0	0.94	/	1281561	1289440	/	53128	45255	-
QTL_ID=17187	1	105506	143100	Cnvr0062	5092	2757	0	0.98	/	1	2933	/	89698	92627	-
QTL_ID=17186	1	148385	52800	Cnvr2315	8274	4480	0	0.99	/	25089	29721	/	6340	1707	-
QTL_ID=17184	1	148385	53700	Cnvr2758	911	493	0	0.92	/	97863	98500	/	10767	10125	-
QTL_ID=17183	1	148386	5700	Cnvr0277	2115	1145	0	0.97	/	85138	86414	/	2778	1502	-
QTL_ID=17182	1	148385	18000	Cnvr1347	1733	938	0	0.83	/	84942	86821	/	9876	7967	-
QTL_ID=17181	1	148386	3700	Cnvr1289	3594	1946	0	0.99	/	84644	86608	/	1	1963	-
QTL_ID=17180	1	148386	3700	Cnvr1289	3594	1946	0	0.99	/	84644	86608	/	1	1963	-
QTL_ID=17179	1	148386	3700	Cnvr1289	3594	1946	0	0.99	/	84644	86608	/	1	1963	-
QTL_ID=17178	1	148386	3700	Cnvr1289	3594	1946	0	0.99	/	84644	86608	/	1	1963	-
QTL_ID=16615	1	614737	11200	Cnvr2866	2863	1550	0	0.87	/	535723	538337	/	4875	2243	-
QTL_ID=16614	1	614737	11200	Cnvr2866	2863	1550	0	0.87	/	535723	538337	/	4875	2243	-
QTL_ID=16607	1	7959461	7700	Cnvr4590	14192	7685	0	0.99	/	1432387	1440087	/	1	7700	-
QTL_ID=16606	1	5724358	112700	Cnvr1040	17950	9720	0	0.99	/	5082190	5092088	/	38156	48062	-
QTL_ID=16039	1	6463361	42800	Cnvr1216	11537	6247	0	0.99	/	1861506	1867955	/	10975	17426	-
QTL_ID=16038	1	5518603	7800	Cnvr0890	11374	6159	0	0.99	/	4558746	4565141	/	7653	1257	-
QTL_ID=16035	1	5518603	7800	Cnvr0890	11374	6159	0	0.99	/	4558746	4565141	/	7653	1257	-
QTL_ID=16034	1	6137407	10700	Cnvr3719	15112	8183	0	0.99	/	1398781	1407114	/	1	8332	-
QTL_ID=16033	1	5051823	7900	Cnvr1245	11116	6019	0	0.98	/	1122843	1129181	/	7528	1188	-
QTL_ID=16032	1	5518603	7800	Cnvr0890	11374	6159	0	0.99	/	4558746	4565141	/	7653	1257	-
QTL_ID=16021	1	5717944	22100	Cnvr4411	19908	10780	0	0.99	/	5612642	5623737	/	1	11154	-
QTL_ID=14328	1	4042181	75400	Cnvr1392	13269	7185	0	0.99	/	379847	387161	/	65867	73162	-
QTL_ID=14327	1	1263183	5100	Cnvr4100	5688	3080	0	0.99	/	25750	28938	/	1	3223	-
QTL_ID=14326	1	1987759	29200	Cnvr4886	8142	4409	0	0.92	/	1029321	1035168	/	28755	22882	-
QTL_ID=14303	1	105506	71700	Cnvr2101	669	362	0	0.89	/	57678	58219	/	23776	24324	-
QTL_ID=14266	1	4400005	146700	Cnvr1667	40854	22123	0	0.99	/	1730	23987	/	133306	111048	-
QTL_ID=14265	1	4400005	146700	Cnvr1667	40854	22123	0	0.99	/	1730	23987	/	133306	111048	-
QTL_ID=14264	1	4400005	146700	Cnvr1667	40854	22123	0	0.99	/	1730	23987	/	133306	111048	-
QTL_ID=14248	1	113592	6800	Cnvr4572	1435	777	0	0.91	/	106764	107833	/	2020	3104	-
QTL_ID=14247	1	135811	53500	Cnvr3256	19128	10358	0	0.99	/	120383	130771	/	4520	14907	-
QTL_ID=14246	1	150330	55000	Cnvr0127	2161	1170	0	0.85	/	13942	16122	/	22725	20539	-
QTL_ID=14245	1	150330	55000	Cnvr0127	2161	1170	0	0.85	/	13942	16122	/	22725	20539	-
QTL_ID=14244	1	150330	55000	Cnvr0127	2161	1170	0	0.85	/	13942	16122	/	22725	20539	-
QTL_ID=14243	1	150330	55000	Cnvr0127	2161	1170	0	0.85	/	13942	16122	/	22725	20539	-
QTL_ID=14242	1	148386	29800	Cnvr4105	11472	6212	0	0.99	/	63407	69852	/	28297	21852	-
QTL_ID=14237	1	5318598	10000	Cnvr2528	17745	9609	0	0.99	/	488555	498564	/	1	10000	-
QTL_ID=14235	1	5318598	10000	Cnvr2528	17745	9609	0	0.99	/	488555	498564	/	1	10000	-
QTL_ID=14234	1	157992	22600	Cnvr2736	2556	1384	0	0.84	/	58087	60738	/	4304	1633	-
QTL_ID=14233	1	148386	190600	Cnvr0260	3651	1977	0	0.91	/	4414	7165	/	89791	87036	-
QTL_ID=14232	1	148386	190600	Cnvr0260	3651	1977	0	0.91	/	4414	7165	/	89791	87036	-
QTL_ID=14231	1	169504	7600	Cnvr2174	2362	1279	0	0.88	/	138995	140972	/	4632	2648	-
QTL_ID=14229	1	129509	9400	Cnvr2382	5720	3097	0	0.96	/	111366	114863	/	6933	3428	-
QTL_ID=14228	1	169504	7600	Cnvr2174	2362	1279	0	0.88	/	138995	140972	/	4632	2648	-
QTL_ID=14227	1	169504	7600	Cnvr2174	2362	1279	0	0.88	/	138995	140972	/	4632	2648	-
QTL_ID=14226	1	169504	7600	Cnvr2174	2362	1279	0	0.88	/	138995	140972	/	4632	2648	-
QTL_ID=14225	1	169504	7600	Cnvr2174	2362	1279	0	0.88	/	138995	140972	/	4632	2648	-
QTL_ID=14224	1	169504	7600	Cnvr2174	2362	1279	0	0.88	/	138995	140972	/	4632	2648	-
QTL_ID=14223	1	113593	3300	Cnvr2335	2519	1364	0	0.87	/	29471	31708	/	2830	588	-
QTL_ID=14222	1	113593	3300	Cnvr2335	2519	1364	0	0.87	/	29471	31708	/	2830	588	-
QTL_ID=14221	1	113593	3300	Cnvr2335	2519	1364	0	0.87	/	29471	31708	/	2830	588	-
QTL_ID=14220	1	113593	3300	Cnvr2335	2519	1364	0	0.87	/	29471	31708	/	2830	588	-
QTL_ID=14219	1	157992	18500	Cnvr5005	2815	1524	0	0.95	/	153275	155057	/	4369	2583	-
QTL_ID=14218	1	157992	18500	Cnvr5005	2815	1524	0	0.95	/	153275	155057	/	4369	2583	-
QTL_ID=14217	1	157992	18500	Cnvr5005	2815	1524	0	0.95	/	153275	155057	/	4369	2583	-
QTL_ID=14205	1	107448	102600	Cnvr2899	2534	1372	0	0.95	/	73002	74612	/	52584	50978	-
QTL_ID=14204	1	107448	102600	Cnvr2899	2534	1372	0	0.95	/	73002	74612	/	52584	50978	-
QTL_ID=14203	1	107448	102600	Cnvr2899	2534	1372	0	0.95	/	73002	74612	/	52584	50978	-
QTL_ID=14202	1	107448	102600	Cnvr2899	2534	1372	0	0.95	/	73002	74612	/	52584	50978	-
QTL_ID=14201	1	107448	102600	Cnvr2899	2534	1372	0	0.95	/	73002	74612	/	52584	50978	-
QTL_ID=14200	1	107448	102600	Cnvr2899	2534	1372	0	0.95	/	73002	74612	/	52584	50978	-
QTL_ID=14199	1	169351	10800	Cnvr3773	2416	1308	0	0.99	/	22340	23668	/	962	2290	-
QTL_ID=14198	1	169351	10800	Cnvr3773	2416	1308	0	0.99	/	22340	23668	/	962	2290	-
QTL_ID=14197	1	169351	10800	Cnvr3773	2416	1308	0	0.99	/	22340	23668	/	962	2290	-
QTL_ID=14196	1	169351	10800	Cnvr3773	2416	1308	0	0.99	/	22340	23668	/	962	2290	-
QTL_ID=14195	1	169351	10800	Cnvr3773	2416	1308	0	0.99	/	22340	23668	/	962	2290	-
QTL_ID=14194	1	169351	10800	Cnvr3773	2416	1308	0	0.99	/	22340	23668	/	962	2290	-
QTL_ID=14193	1	107448	6000	Cnvr4634	3428	1856	0	0.94	/	86132	88395	/	266	2530	-
QTL_ID=14192	1	107448	6000	Cnvr4634	3428	1856	0	0.94	/	86132	88395	/	266	2530	-
QTL_ID=14191	1	105505	17000	Cnvr3295	31091	16836	0	0.99	/	66695	83679	/	1	17000	-
QTL_ID=14190	1	105505	17000	Cnvr3295	31091	16836	0	0.99	/	66695	83679	/	1	17000	-
QTL_ID=14189	1	1117765	7700	Cnvr1360	11502	6228	0	0.98	/	683527	690208	/	7589	897	-
QTL_ID=14188	1	1117765	7700	Cnvr1360	11502	6228	0	0.98	/	683527	690208	/	7589	897	-
QTL_ID=14187	1	1117765	7700	Cnvr1360	11502	6228	0	0.98	/	683527	690208	/	7589	897	-
QTL_ID=14186	1	1117765	7700	Cnvr1360	11502	6228	0	0.98	/	683527	690208	/	7589	897	-
QTL_ID=14182	1	2370904	29800	Cnvr4105	11476	6214	0	0.99	/	1547111	1553541	/	21862	28297	-
QTL_ID=14176	1	926334	3600	Cnvr4248	6604	3576	0	0.99	/	189533	193132	/	1	3600	-
QTL_ID=14174	1	6077141	71400	Cnvr0024	27835	15073	0	0.97	/	2721358	2737780	/	55326	38567	-
QTL_ID=14171	1	4107767	6200	Cnvr2826	11389	6167	0	0.99	/	1501545	1507745	/	1	6200	-
QTL_ID=14170	1	135811	53500	Cnvr3256	19128	10358	0	0.99	/	120383	130771	/	4520	14907	-
QTL_ID=14160	1	135811	53500	Cnvr3256	19128	10358	0	0.99	/	120383	130771	/	4520	14907	-
QTL_ID=14159	1	135811	53500	Cnvr3256	19128	10358	0	0.99	/	120383	130771	/	4520	14907	-
QTL_ID=14157	1	9019888	20800	Cnvr0705	30145	16324	0	0.99	/	8869653	8886211	/	4184	20800	-
QTL_ID=14154	1	107447	171900	Cnvr0356	872	472	0	0.95	/	17785	18340	/	70496	71051	-
QTL_ID=14153	1	107447	171900	Cnvr0356	872	472	0	0.95	/	17785	18340	/	70496	71051	-
QTL_ID=14025	1	107447	23500	Cnvr3626	1323	716	0	0.91	/	67179	68148	/	12717	13701	-
QTL_ID=14009	1	8190568	22000	Cnvr1773	39236	21247	0	0.99	/	5715312	5737240	/	1	22000	-
QTL_ID=14008	1	7469386	22000	Cnvr1773	39236	21247	0	0.99	/	4994130	5016058	/	1	22000	-
QTL_ID=13990	1	7227080	138200	Cnvr1382	34487	18675	0	0.99	/	6940525	6959446	/	23290	42282	-
QTL_ID=13982	1	123989	7300	Cnvr1747	3424	1854	0	0.98	/	23082	25054	/	5141	7151	-
QTL_ID=13981	1	123989	7300	Cnvr1747	3424	1854	0	0.98	/	23082	25054	/	5141	7151	-
QTL_ID=13980	1	107448	6000	Cnvr4634	3428	1856	0	0.94	/	86132	88395	/	266	2530	-
QTL_ID=13979	1	150331	93000	Cnvr2634	2344	1269	0	0.94	/	105964	107510	/	43816	45376	-
QTL_ID=13978	1	172550	17400	Cnvr0319	1339	725	0	0.87	/	2163	3342	/	2225	3407	-
QTL_ID=13977	1	172550	17400	Cnvr0319	1339	725	0	0.87	/	2163	3342	/	2225	3407	-
QTL_ID=13976	1	3734798	7500	Cnvr3258	10272	5562	0	0.98	/	814767	820710	/	5949	2	-
QTL_ID=13975	1	150330	38600	Cnvr2289	2165	1172	0	0.97	/	4	1294	/	11630	10337	-
QTL_ID=13974	1	169505	5800	Cnvr0932	6534	3538	0	0.99	/	152139	155764	/	5220	1596	-
QTL_ID=13972	1	2421061	7900	Cnvr1245	13790	7467	0	0.99	/	1375012	1382717	/	7846	132	-
QTL_ID=13971	1	148385	3300	Cnvr2335	3720	2014	0	0.96	/	139456	141732	/	2858	586	-
QTL_ID=13969	1	132647	15500	Cnvr3993	3173	1718	0	0.96	/	88317	90293	/	2722	4708	-
QTL_ID=13968	1	169351	38600	Cnvr2289	2736	1481	0	0.96	/	122749	124449	/	10319	12017	-
QTL_ID=13967	1	148685	6000	Cnvr3922	1537	832	0	0.94	/	43666	44668	/	4363	5383	-
QTL_ID=13966	1	113592	6700	Cnvr2333	8058	4363	0	0.99	/	31894	36294	/	4477	62	-
QTL_ID=13965	1	150330	131700	Cnvr1351	2957	1601	0	0.97	/	12474	14242	/	57317	55548	-
QTL_ID=13964	1	169504	9200	Cnvr2187	2942	1593	0	0.99	/	9525	11186	/	4333	5994	-
QTL_ID=13962	1	113592	104600	Cnvr4422	1478	800	0	0.86	/	98478	99865	/	76676	78052	-
QTL_ID=13961	1	123989	7300	Cnvr1747	3424	1854	0	0.98	/	23082	25054	/	5141	7151	-
QTL_ID=13960	1	6289739	32600	Cnvr3200	19752	10696	0	0.99	/	1738376	1749172	/	13572	24389	-
QTL_ID=13958	1	113593	15900	Cnvr0336	17601	9531	0	0.99	/	45127	54930	/	15833	6012	-
QTL_ID=13957	1	150330	10000	Cnvr4706	12454	6744	0	0.99	/	111946	118875	/	580	7522	-
QTL_ID=13956	1	148385	3300	Cnvr2335	3720	2014	0	0.96	/	139456	141732	/	2858	586	-
QTL_ID=13955	1	169504	9200	Cnvr2187	2942	1593	0	0.99	/	9525	11186	/	4333	5994	-
QTL_ID=13954	1	123989	7300	Cnvr1747	3424	1854	0	0.98	/	23082	25054	/	5141	7151	-
QTL_ID=13953	1	6289739	32600	Cnvr3200	19752	10696	0	0.99	/	1738376	1749172	/	13572	24389	-
QTL_ID=13951	1	113593	545600	Cnvr1009	2207	1195	0	0.91	/	18118	19768	/	321678	320027	-
QTL_ID=13950	1	150330	15500	Cnvr3993	4026	2180	0	0.99	/	8433	10666	/	2310	4543	-
QTL_ID=13949	1	2596728	8500	Cnvr3094	13649	7391	0	0.98	/	1704990	1712802	/	656	8500	-
QTL_ID=13948	1	169504	9200	Cnvr2187	2942	1593	0	0.99	/	9525	11186	/	4333	5994	-
QTL_ID=13947	1	6289739	32600	Cnvr3200	19752	10696	0	0.99	/	1738376	1749172	/	13572	24389	-
QTL_ID=13945	1	113592	36000	Cnvr3343	2237	1211	0	0.94	/	65156	66636	/	8901	10381	-
QTL_ID=13943	1	150330	7800	Cnvr0890	11225	6078	0	0.98	/	134517	140903	/	1257	7644	-
QTL_ID=13942	1	148386	6400	Cnvr2855	2372	1284	0	0.96	/	24816	26296	/	2943	1460	-
QTL_ID=13941	1	169505	93000	Cnvr2634	3286	1779	0	0.94	/	31979	34136	/	43232	45369	-
QTL_ID=13940	1	527471	6900	Cnvr2539	6218	3367	0	0.99	/	75604	78979	/	1917	5292	-
QTL_ID=13939	1	113592	104600	Cnvr4422	1478	800	0	0.86	/	98478	99865	/	76676	78052	-
QTL_ID=13938	1	123989	7300	Cnvr1747	3424	1854	0	0.98	/	23082	25054	/	5141	7151	-
QTL_ID=13937	1	6289739	32600	Cnvr3200	19752	10696	0	0.99	/	1738376	1749172	/	13572	24389	-
QTL_ID=13935	1	113592	36000	Cnvr3343	2237	1211	0	0.94	/	65156	66636	/	8901	10381	-
QTL_ID=13934	1	150330	15500	Cnvr3993	4026	2180	0	0.99	/	8433	10666	/	2310	4543	-
QTL_ID=13933	1	2596728	8500	Cnvr3094	13649	7391	0	0.98	/	1704990	1712802	/	656	8500	-
QTL_ID=13932	1	169504	9200	Cnvr2187	2942	1593	0	0.99	/	9525	11186	/	4333	5994	-
QTL_ID=13931	1	6289739	32600	Cnvr3200	19752	10696	0	0.99	/	1738376	1749172	/	13572	24389	-
QTL_ID=13929	1	113592	36000	Cnvr3343	2237	1211	0	0.94	/	65156	66636	/	8901	10381	-
QTL_ID=13928	1	150330	7800	Cnvr0890	11225	6078	0	0.98	/	134517	140903	/	1257	7644	-
QTL_ID=13926	1	6289739	32600	Cnvr3200	19752	10696	0	0.99	/	1738376	1749172	/	13572	24389	-
QTL_ID=13924	1	113592	36000	Cnvr3343	2237	1211	0	0.94	/	65156	66636	/	8901	10381	-
QTL_ID=13923	1	150331	133300	Cnvr4678	1879	1017	0	0.84	/	57895	59850	/	9046	11002	-
QTL_ID=13922	1	148386	245300	Cnvr1970	1873	1014	0	0.9	/	114099	115533	/	151373	149935	-
QTL_ID=13921	1	169505	830100	Cnvr3632	1755	950	0	0.8	/	78183	80537	/	300693	298304	-
QTL_ID=13920	1	132848	10200	Cnvr0715	9725	5266	0	0.95	/	111993	118165	/	79	6261	-
QTL_ID=13919	1	132848	10200	Cnvr0715	9725	5266	0	0.95	/	111993	118165	/	79	6261	-
QTL_ID=13917	1	102457	7600	Cnvr0987	1698	919	0	0.88	/	96666	98125	/	3790	5259	-
QTL_ID=13916	1	102457	7700	Cnvr0935	922	499	0	0.97	/	19483	20025	/	1202	658	-
QTL_ID=13914	1	157992	5400	Cnvr4303	3847	2083	0	0.99	/	21740	23825	/	3315	5400	-
QTL_ID=13913	1	157992	7600	Cnvr0987	8914	4827	0	0.94	/	10043	15945	/	140	6038	-
QTL_ID=13912	1	157992	6000	Cnvr4634	3461	1874	0	0.95	/	114937	117128	/	2423	231	-
QTL_ID=13911	1	157992	26400	Cnvr4015	4462	2416	0	0.99	/	55983	58431	/	3545	5994	-
QTL_ID=13910	1	169504	7800	Cnvr0890	11324	6132	0	0.99	/	52030	58425	/	7653	1257	-
QTL_ID=13909	1	169504	7800	Cnvr0890	11470	6211	0	0.99	/	89531	95957	/	1257	7683	-
QTL_ID=13908	1	148385	2300	Cnvr2298	1166	631	0	0.81	/	16981	18537	/	2006	466	-
QTL_ID=13904	1	7383442	7800	Cnvr0890	11535	6246	0	0.99	/	4994274	5000701	/	7686	1257	-
QTL_ID=13903	1	7383442	7800	Cnvr0890	11535	6246	0	0.99	/	4994274	5000701	/	7686	1257	-
QTL_ID=13901	1	8803335	28200	Cnvr4796	28402	15380	0	0.99	/	3851660	3867239	/	19404	3798	-
QTL_ID=13900	1	113592	46100	Cnvr2113	2207	1195	0	0.96	/	105088	106451	/	36656	38018	-
QTL_ID=13899	1	8803335	28200	Cnvr4796	28402	15380	0	0.99	/	3851660	3867239	/	19404	3798	-
QTL_ID=13898	1	8803335	28200	Cnvr4796	28402	15380	0	0.99	/	3851660	3867239	/	19404	3798	-
QTL_ID=13897	1	113592	26000	Cnvr3825	10105	5472	0	0.98	/	40198	45913	/	13434	7661	-
QTL_ID=13894	1	8803335	28200	Cnvr4796	28402	15380	0	0.99	/	3851660	3867239	/	19404	3798	-
QTL_ID=13893	1	5565979	71400	Cnvr0024	27835	15073	0	0.97	/	4141250	4157672	/	55326	38567	-
QTL_ID=13892	1	148385	3300	Cnvr2335	2555	1383	0	0.93	/	44776	46552	/	587	2367	-
QTL_ID=13891	1	148385	317700	Cnvr0429	3125	1692	0	0.88	/	112211	114820	/	273264	270637	-
QTL_ID=13890	1	148385	5900	Cnvr2461	4946	2678	0	0.99	/	122986	125693	/	1367	4074	-
QTL_ID=13889	1	157992	46100	Cnvr2113	2776	1503	0	0.97	/	151342	152998	/	38413	36758	-
QTL_ID=13888	1	157992	38600	Cnvr2289	3572	1934	0	0.93	/	22974	25394	/	10316	12746	-
QTL_ID=13887	1	169504	120100	Cnvr3720	8058	4363	0	0.9	/	110405	116557	/	12104	18234	-
QTL_ID=13886	1	169505	4400	Cnvr3012	3360	1819	0	0.94	/	53020	55239	/	4189	1955	-
QTL_ID=13883	1	157992	15500	Cnvr3993	8207	4444	0	0.99	/	4599	9217	/	4715	99	-
QTL_ID=13882	1	157992	15500	Cnvr3993	8207	4444	0	0.99	/	4599	9217	/	4715	99	-
QTL_ID=13881	1	157992	15500	Cnvr3993	8207	4444	0	0.99	/	4599	9217	/	4715	99	-
QTL_ID=13880	1	157992	15500	Cnvr3993	8207	4444	0	0.99	/	4599	9217	/	4715	99	-
QTL_ID=13879	1	157992	15500	Cnvr3993	8207	4444	0	0.99	/	4599	9217	/	4715	99	-
QTL_ID=13878	1	122637	5700	Cnvr0277	1893	1025	0	0.95	/	116991	118203	/	2420	1206	-
QTL_ID=13877	1	122637	5700	Cnvr0277	1893	1025	0	0.95	/	116991	118203	/	2420	1206	-
QTL_ID=13876	1	122637	5700	Cnvr0277	1893	1025	0	0.95	/	116991	118203	/	2420	1206	-
QTL_ID=13875	1	122637	5700	Cnvr0277	1893	1025	0	0.95	/	116991	118203	/	2420	1206	-
QTL_ID=13874	1	122637	5700	Cnvr0277	1893	1025	0	0.95	/	116991	118203	/	2420	1206	-
QTL_ID=13873	1	122637	5700	Cnvr0277	1893	1025	0	0.95	/	116991	118203	/	2420	1206	-
QTL_ID=13872	1	122637	5700	Cnvr0277	1893	1025	0	0.95	/	116991	118203	/	2420	1206	-
QTL_ID=13871	1	122637	5700	Cnvr0277	1893	1025	0	0.95	/	116991	118203	/	2420	1206	-
QTL_ID=13870	1	122637	5700	Cnvr0277	1893	1025	0	0.95	/	116991	118203	/	2420	1206	-
QTL_ID=13869	1	122637	5700	Cnvr0277	1893	1025	0	0.95	/	116991	118203	/	2420	1206	-
QTL_ID=13868	1	122637	5700	Cnvr0277	1893	1025	0	0.95	/	116991	118203	/	2420	1206	-
QTL_ID=13867	1	102457	90900	Cnvr0086	11407	6177	0	0.99	/	57641	63996	/	81430	87805	-
QTL_ID=13866	1	102457	90900	Cnvr0086	11407	6177	0	0.99	/	57641	63996	/	81430	87805	-
QTL_ID=13865	1	102457	90900	Cnvr0086	11407	6177	0	0.99	/	57641	63996	/	81430	87805	-
QTL_ID=13864	1	102457	90900	Cnvr0086	11407	6177	0	0.99	/	57641	63996	/	81430	87805	-
QTL_ID=13862	1	1471628	16100	Cnvr1787	11387	6166	0	0.99	/	15243	21581	/	3750	10144	-
QTL_ID=13861	1	157992	15500	Cnvr3993	8207	4444	0	0.99	/	4599	9217	/	4715	99	-
QTL_ID=13860	1	157992	15500	Cnvr3993	8207	4444	0	0.99	/	4599	9217	/	4715	99	-
QTL_ID=13859	1	157992	15500	Cnvr3993	8207	4444	0	0.99	/	4599	9217	/	4715	99	-
QTL_ID=13858	1	157992	15500	Cnvr3993	8207	4444	0	0.99	/	4599	9217	/	4715	99	-
QTL_ID=13857	1	157992	15500	Cnvr3993	8207	4444	0	0.99	/	4599	9217	/	4715	99	-
QTL_ID=13856	1	157992	15500	Cnvr3993	8207	4444	0	0.99	/	4599	9217	/	4715	99	-
QTL_ID=13855	1	157992	15500	Cnvr3993	8207	4444	0	0.99	/	4599	9217	/	4715	99	-
QTL_ID=13854	1	157992	15500	Cnvr3993	8207	4444	0	0.99	/	4599	9217	/	4715	99	-
QTL_ID=13853	1	157992	15500	Cnvr3993	8207	4444	0	0.99	/	4599	9217	/	4715	99	-
QTL_ID=13852	1	157992	15500	Cnvr3993	8207	4444	0	0.99	/	4599	9217	/	4715	99	-
QTL_ID=13851	1	157992	15500	Cnvr3993	8207	4444	0	0.99	/	4599	9217	/	4715	99	-
QTL_ID=13850	1	157992	15500	Cnvr3993	8207	4444	0	0.99	/	4599	9217	/	4715	99	-
QTL_ID=13849	1	157992	15500	Cnvr3993	8207	4444	0	0.99	/	4599	9217	/	4715	99	-
QTL_ID=13848	1	157992	15500	Cnvr3993	8207	4444	0	0.99	/	4599	9217	/	4715	99	-
QTL_ID=13847	1	157992	15500	Cnvr3993	8207	4444	0	0.99	/	4599	9217	/	4715	99	-
QTL_ID=13846	1	157992	15500	Cnvr3993	8207	4444	0	0.99	/	4599	9217	/	4715	99	-
QTL_ID=13845	1	157992	15500	Cnvr3993	8207	4444	0	0.99	/	4599	9217	/	4715	99	-
QTL_ID=13844	1	157992	15500	Cnvr3993	8207	4444	0	0.99	/	4599	9217	/	4715	99	-
QTL_ID=13842	1	157992	6000	Cnvr3922	2540	1375	0	0.93	/	149683	151403	/	5925	4194	-
QTL_ID=13841	1	129509	9400	Cnvr2009	1964	1063	0	0.88	/	20927	22563	/	1531	3177	-
QTL_ID=13840	1	129509	9400	Cnvr2009	1964	1063	0	0.88	/	20927	22563	/	1531	3177	-
QTL_ID=13839	1	129509	9400	Cnvr2009	1964	1063	0	0.88	/	20927	22563	/	1531	3177	-
QTL_ID=13838	1	135811	53500	Cnvr3256	19128	10358	0	0.99	/	120383	130771	/	4520	14907	-
QTL_ID=13837	1	135811	53500	Cnvr3256	19128	10358	0	0.99	/	120383	130771	/	4520	14907	-
QTL_ID=13836	1	9068444	46300	Cnvr0014	42053	22772	0	0.99	/	2180190	2203517	/	39607	16294	-
QTL_ID=13835	1	9068444	46300	Cnvr0014	42053	22772	0	0.99	/	2180190	2203517	/	39607	16294	-
QTL_ID=13834	1	9068444	46300	Cnvr0014	42053	22772	0	0.99	/	2180190	2203517	/	39607	16294	-
QTL_ID=13833	1	9068444	46300	Cnvr0014	42053	22772	0	0.99	/	2180190	2203517	/	39607	16294	-
QTL_ID=13832	1	9068444	46300	Cnvr0014	42053	22772	0	0.99	/	2180190	2203517	/	39607	16294	-
QTL_ID=13831	1	9068444	46300	Cnvr0014	42053	22772	0	0.99	/	2180190	2203517	/	39607	16294	-
QTL_ID=13827	1	5085109	10600	Cnvr4140	8636	4676	0	0.99	/	2007597	2012344	/	5772	10520	-
QTL_ID=13826	1	148385	15500	Cnvr3993	3880	2101	0	0.99	/	95704	97849	/	4528	2383	-
QTL_ID=13825	1	148385	15500	Cnvr3993	3880	2101	0	0.99	/	95704	97849	/	4528	2383	-
QTL_ID=13824	1	148385	15500	Cnvr3993	3880	2101	0	0.99	/	95704	97849	/	4528	2383	-
QTL_ID=13823	1	107448	35000	Cnvr3710	10418	5641	0	0.98	/	65643	71525	/	23484	29423	-
QTL_ID=13822	1	150330	177800	Cnvr0011	3624	1962	0	0.95	/	68646	70924	/	163144	165419	-
QTL_ID=13821	1	150330	61900	Cnvr1127	2209	1196	0	0.86	/	26580	28607	/	533	2588	-
QTL_ID=13820	1	150330	61900	Cnvr1127	2209	1196	0	0.86	/	26580	28607	/	533	2588	-
QTL_ID=13819	1	150330	61900	Cnvr1127	2209	1196	0	0.86	/	26580	28607	/	533	2588	-
QTL_ID=13818	1	150330	61900	Cnvr1127	2209	1196	0	0.86	/	26580	28607	/	533	2588	-
QTL_ID=13817	1	150331	24400	Cnvr0064	4036	2185	0	0.86	/	146080	149957	/	1166	5035	-
QTL_ID=13816	1	150330	7800	Cnvr0890	11169	6048	0	0.98	/	20892	27278	/	1257	7644	-
QTL_ID=13815	1	150330	6000	Cnvr4634	4239	2295	0	0.95	/	24204	26951	/	2961	214	-
QTL_ID=13814	1	150330	6000	Cnvr4634	4239	2295	0	0.95	/	24204	26951	/	2961	214	-
QTL_ID=13813	1	123989	12600	Cnvr4090	1393	754	0	0.92	/	45181	46169	/	10844	9851	-
QTL_ID=13812	1	123989	12600	Cnvr4090	1393	754	0	0.92	/	45181	46169	/	10844	9851	-
QTL_ID=13811	1	157992	15500	Cnvr3993	8207	4444	0	0.99	/	83595	88213	/	4715	99	-
QTL_ID=13810	1	157992	15500	Cnvr3993	8207	4444	0	0.99	/	83595	88213	/	4715	99	-
QTL_ID=13809	1	157992	15500	Cnvr3993	8207	4444	0	0.99	/	83595	88213	/	4715	99	-
QTL_ID=13808	1	157992	15500	Cnvr3993	8207	4444	0	0.99	/	83595	88213	/	4715	99	-
QTL_ID=13807	1	157992	15500	Cnvr3993	8207	4444	0	0.99	/	83595	88213	/	4715	99	-
QTL_ID=13806	1	157992	15500	Cnvr3993	8207	4444	0	0.99	/	83595	88213	/	4715	99	-
QTL_ID=13805	1	157992	15500	Cnvr3993	8207	4444	0	0.99	/	83595	88213	/	4715	99	-
QTL_ID=13804	1	157992	15500	Cnvr3993	8207	4444	0	0.99	/	83595	88213	/	4715	99	-
QTL_ID=13803	1	157992	15500	Cnvr3993	8207	4444	0	0.99	/	83595	88213	/	4715	99	-
QTL_ID=13802	1	6815485	28200	Cnvr4796	28402	15380	0	0.99	/	5782713	5798292	/	19404	3798	-
QTL_ID=13800	1	3983730	15700	Cnvr3964	10595	5737	0	0.97	/	300490	306710	/	9304	15541	-
QTL_ID=13797	1	102457	25100	Cnvr3700	2689	1456	0	0.82	/	69113	72215	/	19095	22239	-
QTL_ID=13795	1	7223149	20600	Cnvr3314	13771	7457	0	0.99	/	2382321	2390044	/	660	8360	-
QTL_ID=13794	1	6645098	54800	Cnvr3826	22919	12411	0	0.99	/	2513815	2526437	/	17613	5013	-
QTL_ID=13791	1	6285615	7100	Cnvr2527	11786	6382	0	0.99	/	5866908	5873392	/	617	7100	-
QTL_ID=13790	1	1997893	31400	Cnvr4988	27298	14782	0	0.99	/	1087452	1102599	/	16247	31400	-
QTL_ID=13788	1	1997893	31400	Cnvr4988	27298	14782	0	0.99	/	1087452	1102599	/	16247	31400	-
QTL_ID=13784	1	1997893	31400	Cnvr4988	27298	14782	0	0.99	/	1087452	1102599	/	16247	31400	-
QTL_ID=13783	1	1997893	31400	Cnvr4988	27298	14782	0	0.99	/	1087452	1102599	/	16247	31400	-
QTL_ID=13781	1	105505	16600	Cnvr4466	2050	1110	0	0.99	/	5828	6949	/	6580	5459	-
QTL_ID=13780	1	789956	7800	Cnvr0890	11197	6063	0	0.98	/	334464	340858	/	1257	7653	-
QTL_ID=13779	1	789956	7800	Cnvr0890	11197	6063	0	0.98	/	334464	340858	/	1257	7653	-
QTL_ID=13778	1	789956	7800	Cnvr0890	11197	6063	0	0.98	/	334464	340858	/	1257	7653	-
QTL_ID=13777	1	789956	7800	Cnvr0890	11197	6063	0	0.98	/	334464	340858	/	1257	7653	-
QTL_ID=13776	1	789956	7800	Cnvr0890	11197	6063	0	0.98	/	334464	340858	/	1257	7653	-
QTL_ID=13775	1	789956	7800	Cnvr0890	11197	6063	0	0.98	/	334464	340858	/	1257	7653	-
QTL_ID=13774	1	789956	7800	Cnvr0890	11197	6063	0	0.98	/	334464	340858	/	1257	7653	-
QTL_ID=13773	1	789956	7800	Cnvr0890	11197	6063	0	0.98	/	334464	340858	/	1257	7653	-
QTL_ID=13772	1	789956	7800	Cnvr0890	11197	6063	0	0.98	/	334464	340858	/	1257	7653	-
QTL_ID=13771	1	789956	7800	Cnvr0890	11197	6063	0	0.98	/	334464	340858	/	1257	7653	-
QTL_ID=13770	1	789956	7800	Cnvr0890	11197	6063	0	0.98	/	334464	340858	/	1257	7653	-
QTL_ID=13769	1	789956	7800	Cnvr0890	11197	6063	0	0.98	/	334464	340858	/	1257	7653	-
QTL_ID=13768	1	789956	7800	Cnvr0890	11197	6063	0	0.98	/	334464	340858	/	1257	7653	-
QTL_ID=13767	1	789956	7800	Cnvr0890	11197	6063	0	0.98	/	334464	340858	/	1257	7653	-
QTL_ID=13766	1	789956	7800	Cnvr0890	11197	6063	0	0.98	/	334464	340858	/	1257	7653	-
QTL_ID=13765	1	789956	7800	Cnvr0890	11197	6063	0	0.98	/	334464	340858	/	1257	7653	-
QTL_ID=13764	1	789956	7800	Cnvr0890	11197	6063	0	0.98	/	334464	340858	/	1257	7653	-
QTL_ID=13763	1	789956	7800	Cnvr0890	11197	6063	0	0.98	/	334464	340858	/	1257	7653	-
QTL_ID=13762	1	789956	7800	Cnvr0890	11197	6063	0	0.98	/	334464	340858	/	1257	7653	-
QTL_ID=13761	1	789956	7800	Cnvr0890	11197	6063	0	0.98	/	334464	340858	/	1257	7653	-
QTL_ID=13760	1	789956	7800	Cnvr0890	11197	6063	0	0.98	/	334464	340858	/	1257	7653	-
QTL_ID=13759	1	789956	7800	Cnvr0890	11197	6063	0	0.98	/	334464	340858	/	1257	7653	-
QTL_ID=13758	1	789956	7800	Cnvr0890	11197	6063	0	0.98	/	334464	340858	/	1257	7653	-
QTL_ID=13757	1	789956	7800	Cnvr0890	11197	6063	0	0.98	/	334464	340858	/	1257	7653	-
QTL_ID=13756	1	789956	7800	Cnvr0890	11197	6063	0	0.98	/	334464	340858	/	1257	7653	-
QTL_ID=13755	1	789956	7800	Cnvr0890	11197	6063	0	0.98	/	334464	340858	/	1257	7653	-
QTL_ID=13754	1	789956	7800	Cnvr0890	11197	6063	0	0.98	/	334464	340858	/	1257	7653	-
QTL_ID=13753	1	789956	7800	Cnvr0890	11197	6063	0	0.98	/	334464	340858	/	1257	7653	-
QTL_ID=13752	1	789956	7800	Cnvr0890	11197	6063	0	0.98	/	334464	340858	/	1257	7653	-
QTL_ID=13751	1	789956	7800	Cnvr0890	11197	6063	0	0.98	/	334464	340858	/	1257	7653	-
QTL_ID=13750	1	789956	7800	Cnvr0890	11197	6063	0	0.98	/	334464	340858	/	1257	7653	-
QTL_ID=13749	1	789956	7800	Cnvr0890	11197	6063	0	0.98	/	334464	340858	/	1257	7653	-
QTL_ID=13748	1	789956	7800	Cnvr0890	11197	6063	0	0.98	/	334464	340858	/	1257	7653	-
QTL_ID=13747	1	789956	7800	Cnvr0890	11197	6063	0	0.98	/	334464	340858	/	1257	7653	-
QTL_ID=13746	1	789956	7800	Cnvr0890	11197	6063	0	0.98	/	334464	340858	/	1257	7653	-
QTL_ID=13745	1	789956	7800	Cnvr0890	11197	6063	0	0.98	/	334464	340858	/	1257	7653	-
QTL_ID=13744	1	789956	7800	Cnvr0890	11197	6063	0	0.98	/	334464	340858	/	1257	7653	-
QTL_ID=13743	1	789956	7800	Cnvr0890	11197	6063	0	0.98	/	334464	340858	/	1257	7653	-
QTL_ID=13742	1	789956	7800	Cnvr0890	11197	6063	0	0.98	/	334464	340858	/	1257	7653	-
QTL_ID=13741	1	789956	7800	Cnvr0890	11197	6063	0	0.98	/	334464	340858	/	1257	7653	-
QTL_ID=13740	1	157992	3300	Cnvr2335	3892	2107	0	0.94	/	154435	156957	/	587	3118	-
QTL_ID=13739	1	157992	93000	Cnvr2634	3295	1784	0	0.92	/	146400	148714	/	81866	79552	-
QTL_ID=13738	1	157992	10300	Cnvr4871	1147	621	0	0.93	/	81243	82034	/	2552	1760	-
QTL_ID=13737	1	157992	190600	Cnvr3520	1395	755	0	0.96	/	94880	95751	/	45729	44863	-
QTL_ID=13736	1	157992	11200	Cnvr2866	3951	2139	0	0.94	/	85774	88339	/	4219	1644	-
QTL_ID=13735	1	157992	545600	Cnvr1009	1635	885	0	0.9	/	128663	129919	/	386232	384940	-
QTL_ID=13734	1	157992	93000	Cnvr2634	4837	2619	0	0.87	/	50144	54525	/	63810	59409	-
QTL_ID=13733	1	157992	52800	Cnvr2315	8903	4821	0	0.99	/	135435	140460	/	1310	6340	-
QTL_ID=13732	1	157992	9200	Cnvr2187	3338	1807	0	0.99	/	29458	31282	/	4647	6471	-
QTL_ID=13731	1	157992	190600	Cnvr3520	1395	755	0	0.96	/	94880	95751	/	45729	44863	-
QTL_ID=13730	1	157992	2500	Cnvr2142	3941	2134	0	0.98	/	396	2644	/	6	2258	-
QTL_ID=13729	1	157992	18000	Cnvr0838	1594	863	0	0.93	/	67866	68974	/	6337	5229	-
QTL_ID=13728	1	157992	2500	Cnvr2142	3941	2134	0	0.98	/	396	2644	/	6	2258	-
QTL_ID=13727	1	157992	11200	Cnvr2866	3951	2139	0	0.94	/	85774	88339	/	4219	1644	-
QTL_ID=13726	1	157992	18000	Cnvr0838	1594	863	0	0.93	/	67866	68974	/	6337	5229	-
QTL_ID=13725	1	157992	11200	Cnvr2866	3951	2139	0	0.94	/	85774	88339	/	4219	1644	-
QTL_ID=13724	1	157992	18000	Cnvr0838	1594	863	0	0.93	/	67866	68974	/	6337	5229	-
QTL_ID=13723	1	157992	52800	Cnvr2315	8903	4821	0	0.99	/	135435	140460	/	1310	6340	-
QTL_ID=13722	1	157992	9400	Cnvr2009	4085	2212	0	0.85	/	89229	93232	/	5378	9397	-
QTL_ID=13721	1	157992	545600	Cnvr1009	1635	885	0	0.9	/	128663	129919	/	386232	384940	-
QTL_ID=13720	1	157992	108400	Cnvr0959	1725	934	0	0.87	/	21432	22959	/	28513	30070	-
QTL_ID=13719	1	157992	108400	Cnvr0959	1725	934	0	0.87	/	21432	22959	/	28513	30070	-
QTL_ID=13718	1	1112884	14800	Cnvr4506	4462	2416	0	0.98	/	229238	231777	/	8771	11309	-
QTL_ID=13717	1	157992	6000	Cnvr3922	2628	1423	0	0.96	/	30825	32423	/	4340	5946	-
QTL_ID=13716	1	148386	6000	Cnvr3922	1731	937	0	0.96	/	143755	144823	/	4340	5408	-
QTL_ID=13715	1	150330	6000	Cnvr4634	4239	2295	0	0.95	/	24204	26951	/	2961	214	-
QTL_ID=13714	1	107447	171900	Cnvr0356	872	472	0	0.95	/	17785	18340	/	70496	71051	-
QTL_ID=13713	1	150330	6000	Cnvr4634	4239	2295	0	0.95	/	24204	26951	/	2961	214	-
QTL_ID=13712	1	107447	171900	Cnvr0356	872	472	0	0.95	/	17785	18340	/	70496	71051	-
QTL_ID=13711	1	157993	187300	Cnvr2380	2833	1534	0	0.98	/	126397	128016	/	169633	168018	-
QTL_ID=13710	1	148385	3300	Cnvr2335	2231	1208	0	0.9	/	144818	146547	/	2333	586	-
QTL_ID=13709	1	148385	3300	Cnvr2335	2231	1208	0	0.9	/	144818	146547	/	2333	586	-
QTL_ID=13708	1	150330	5100	Cnvr2974	3736	2023	0	0.88	/	84400	87501	/	1654	4764	-
QTL_ID=13707	1	157992	6800	Cnvr4572	1365	739	0	0.93	/	105808	106744	/	2164	3101	-
QTL_ID=13706	1	148386	112700	Cnvr1040	1775	961	0	0.88	/	42203	43685	/	38241	36758	-
QTL_ID=13705	1	102457	2800	Cnvr4044	2702	1463	0	0.93	/	99462	101344	/	1978	102	-
QTL_ID=13704	1	107447	31400	Cnvr4988	1670	904	0	0.95	/	28416	29488	/	5959	7030	-
QTL_ID=13703	1	107447	18500	Cnvr5005	1862	1008	0	0.9	/	10679	12104	/	2738	4168	-
QTL_ID=13702	1	161375	830100	Cnvr3632	2276	1232	0	0.96	/	17762	19164	/	298815	300217	-
QTL_ID=13701	1	169505	22800	Cnvr1385	2156	1167	0	0.94	/	1893	3299	/	9389	7982	-
QTL_ID=13700	1	157992	9500	Cnvr4971	1253	678	0	0.94	/	149905	150720	/	8946	8130	-
QTL_ID=13699	1	148385	8400	Cnvr2286	9773	5292	0	0.99	/	29203	34595	/	1	5384	-
QTL_ID=13698	1	148385	7900	Cnvr1245	13950	7554	0	0.99	/	105457	113250	/	7852	47	-
QTL_ID=13696	1	169504	93000	Cnvr2634	1592	862	0	0.91	/	98084	99292	/	44180	45372	-
QTL_ID=13695	1	169505	11700	Cnvr2752	2150	1164	0	0.92	/	48124	49648	/	1130	2640	-
QTL_ID=13694	1	157992	9200	Cnvr2187	3326	1801	0	0.99	/	89029	90838	/	4543	6352	-
QTL_ID=13693	1	148385	10200	Cnvr0698	10702	5795	0	0.98	/	52995	59153	/	136	6292	-
QTL_ID=13692	1	157992	11200	Cnvr2866	3332	1804	0	0.96	/	27128	29181	/	1893	3945	-
QTL_ID=13691	1	102457	6900	Cnvr4670	10102	5470	0	0.99	/	18776	24405	/	608	6247	-
QTL_ID=13690	1	161375	12800	Cnvr2241	1616	875	0	0.8	/	58876	61053	/	7749	9930	-
QTL_ID=13689	1	107447	41700	Cnvr0696	12399	6714	0	0.99	/	91621	98408	/	5978	12785	-
QTL_ID=13688	1	157992	11200	Cnvr2866	3332	1804	0	0.96	/	27128	29181	/	1893	3945	-
QTL_ID=13680	1	8846735	98700	Cnvr1104	13171	7132	0	0.97	/	3460067	3467796	/	28806	21037	-
QTL_ID=13679	1	8846735	98700	Cnvr1104	13171	7132	0	0.97	/	3460067	3467796	/	28806	21037	-
QTL_ID=13673	1	150330	53600	Cnvr2651	3498	1894	0	0.91	/	52258	54933	/	17919	20548	-
QTL_ID=13672	1	150330	53600	Cnvr2651	3498	1894	0	0.91	/	52258	54933	/	17919	20548	-
QTL_ID=13671	1	150331	182900	Cnvr4206	9293	5032	0	0.98	/	134040	139437	/	129639	124236	-
QTL_ID=13669	1	7317181	19500	Cnvr4582	22803	12348	0	0.99	/	2149788	2162568	/	4071	16874	-
QTL_ID=13667	1	141934	20600	Cnvr3314	3463	1875	0	0.98	/	1702	3701	/	8042	6028	-
QTL_ID=13666	1	141934	20600	Cnvr3314	3463	1875	0	0.98	/	1702	3701	/	8042	6028	-
QTL_ID=13665	1	6306338	10200	Cnvr0715	13921	7538	0	0.99	/	5498488	5506262	/	7817	36	-
QTL_ID=13664	1	6306338	10200	Cnvr0715	13921	7538	0	0.99	/	5498488	5506262	/	7817	36	-
QTL_ID=13663	1	129509	18000	Cnvr1347	959	519	0	0.87	/	58840	59666	/	9908	9055	-
QTL_ID=13662	1	129508	6000	Cnvr3922	1426	772	0	0.94	/	43180	44105	/	5312	4364	-
QTL_ID=13660	1	4303153	44300	Cnvr2185	12711	6883	0	0.99	/	2830417	2837424	/	11526	18547	-
QTL_ID=12965	1	8273373	7100	Cnvr2527	11786	6382	0	0.99	/	5866908	5873392	/	617	7100	-
QTL_ID=12963	1	299309	5800	Cnvr2073	3014	1632	0	0.9	/	213824	216096	/	1212	3559	-
QTL_ID=12962	1	123989	12600	Cnvr4090	1393	754	0	0.92	/	119574	120562	/	10844	9851	-
QTL_ID=12961	1	132848	102600	Cnvr2899	1644	890	0	0.85	/	83954	85604	/	13337	11649	-
QTL_ID=12960	1	132849	12700	Cnvr4372	2156	1167	0	0.87	/	3949	5893	/	6515	4555	-
QTL_ID=12959	1	103027	19800	Cnvr3925	13400	7256	0	0.99	/	35857	43195	/	3421	10773	-
QTL_ID=12958	1	122637	7600	Cnvr2174	3247	1758	0	0.95	/	55649	57684	/	4632	2600	-
QTL_ID=12957	1	122637	53900	Cnvr2642	2896	1568	0	0.99	/	72868	74487	/	29351	30975	-
QTL_ID=12956	1	132646	12900	Cnvr3287	1397	756	0	0.89	/	90977	92121	/	10122	11274	-
QTL_ID=12955	1	132646	12900	Cnvr3287	1397	756	0	0.89	/	90977	92121	/	10122	11274	-
QTL_ID=12954	1	102457	93000	Cnvr2634	2603	1409	0	0.93	/	80669	82486	/	45374	43571	-
QTL_ID=12953	1	169352	4400	Cnvr3245	6226	3371	0	0.98	/	8247	11780	/	855	4386	-
QTL_ID=12952	1	169352	4400	Cnvr3245	6226	3371	0	0.98	/	8247	11780	/	855	4386	-
QTL_ID=12951	1	130734	6200	Cnvr4084	2108	1141	0	0.96	/	99695	101010	/	3062	1749	-
QTL_ID=12950	1	148685	46100	Cnvr2113	2761	1495	0	0.95	/	109330	111114	/	39188	37389	-
QTL_ID=12949	1	113592	7100	Cnvr3539	2555	1383	0	0.86	/	30458	32805	/	3659	1310	-
QTL_ID=12948	1	172550	38600	Cnvr2289	3013	1631	0	0.94	/	85322	87288	/	10353	12319	-
QTL_ID=12947	1	149295	18500	Cnvr5005	2300	1245	0	0.93	/	143586	145188	/	4374	2779	-
QTL_ID=12946	1	141933	6000	Cnvr3922	1700	920	0	0.96	/	76271	77298	/	5391	4364	-
QTL_ID=12945	1	134879	9400	Cnvr2009	1711	926	0	0.82	/	129577	131721	/	6231	4089	-
QTL_ID=12944	1	134879	18500	Cnvr5005	2481	1343	0	0.93	/	116813	118504	/	2682	4372	-
QTL_ID=12943	1	134879	7600	Cnvr3689	2475	1340	0	0.98	/	132647	134077	/	2280	3708	-
QTL_ID=12942	1	150330	15500	Cnvr3993	5360	2902	0	0.97	/	36875	40072	/	4763	1558	-
QTL_ID=12941	1	161375	31900	Cnvr0171	1631	883	0	0.89	/	141738	143074	/	2651	1317	-
QTL_ID=12940	1	148385	39600	Cnvr2691	1380	747	0	0.89	/	137225	138323	/	2044	947	-
QTL_ID=12939	1	148385	116600	Cnvr4549	13298	7201	0	0.99	/	76734	83984	/	84929	92187	-
QTL_ID=12938	1	157992	11200	Cnvr2866	3456	1871	0	0.86	/	41366	44549	/	4877	1644	-
QTL_ID=12937	1	169504	39600	Cnvr2691	1022	553	0	0.87	/	74516	75418	/	2019	1096	-
QTL_ID=12936	1	169504	7000	Cnvr1243	678	367	0	0.94	/	42243	42696	/	1492	1945	-
QTL_ID=12933	1	6864553	14900	Cnvr0361	10789	5842	0	0.98	/	1771581	1777678	/	5623	11773	-
QTL_ID=12932	1	102457	6000	Cnvr3922	3013	1631	0	0.97	/	51178	52958	/	5985	4204	-
QTL_ID=12931	1	148385	52800	Cnvr2315	4283	2319	0	0.99	/	145985	148385	/	6340	3941	-
QTL_ID=12922	1	132848	6000	Cnvr4634	1790	969	0	0.89	/	58515	59952	/	1090	2519	-
QTL_ID=12921	1	132848	22800	Cnvr1385	1626	880	0	0.94	/	92443	93520	/	8307	9385	-
QTL_ID=12920	1	132848	6000	Cnvr4634	1790	969	0	0.89	/	58515	59952	/	1090	2519	-
QTL_ID=12916	1	4220193	20000	Cnvr1176	19640	10635	0	0.99	/	1862596	1873501	/	8904	19850	-
QTL_ID=12915	1	5313897	7400	Cnvr1603	13241	7170	0	0.99	/	3163317	3170713	/	1	7400	-
QTL_ID=12914	1	2656949	7400	Cnvr1603	13241	7170	0	0.99	/	1834843	1842239	/	1	7400	-
QTL_ID=12912	1	741923	8100	Cnvr2503	7009	3795	0	0.99	/	425776	429710	/	801	4732	-
QTL_ID=12908	1	129508	6000	Cnvr4634	1024	554	0	0.88	/	14410	15270	/	1732	2596	-
QTL_ID=12895	1	2100349	25700	Cnvr0450	10368	5614	0	0.98	/	381978	387953	/	2640	8558	-
QTL_ID=12890	1	6528915	18500	Cnvr2874	17969	9730	0	0.99	/	5127618	5137680	/	172	10234	-
QTL_ID=12888	1	113593	7500	Cnvr0019	2161	1170	0	0.87	/	107938	109845	/	2448	517	-
QTL_ID=102101	1	135812	182900	Cnvr4206	3507	1899	0	0.96	/	80847	83012	/	107114	104943	-
QTL_ID=102100	1	135812	182900	Cnvr4206	3507	1899	0	0.96	/	80847	83012	/	107114	104943	-
