# Supplementary material for: Identification of copy number variation in Tibetan sheep using whole genome resequencing reveals evidence of genomic selection
Source: BMC Genomics. 2023 Sep 19;24:555. doi: 10.1186/s12864-023-09672-z (PMC10510117; doi:10.1186/s12864-023-09672-z)
Supplement: Supplementary file 5 — Supplementary Material 5 [file 12864_2023_9672_MOESM5_ESM.xlsx]

## Sheet: Sheet1
Table S5. QTL annotation of CNVRs.
Cnvr	Chr	Start	End	qtlchr	qtl_start	qtl_end	qtl_id	Name	Type	Related Genes
Cnvr0014	1	101060501	101106800	1	96447548	105515991	13831	Milk fat percentage	Milk_Association	JEQ12_000781(PDE4DIP);JEQ12_000780
Cnvr0014	1	101060501	101106800	1	96447548	105515991	13832	Milk Yield	Milk_Association	JEQ12_000781(PDE4DIP);JEQ12_000780
Cnvr0014	1	101060501	101106800	1	96447548	105515991	13833	Milk fat percentage	Milk_Association	JEQ12_000781(PDE4DIP);JEQ12_000780
Cnvr0014	1	101060501	101106800	1	96447548	105515991	13834	Milk protein percentage	Milk_Association	JEQ12_000781(PDE4DIP);JEQ12_000780
Cnvr0014	1	101060501	101106800	1	96447548	105515991	13835	Milk fat percentage	Milk_Association	JEQ12_000781(PDE4DIP);JEQ12_000780
Cnvr0014	1	101060501	101106800	1	96447548	105515991	13836	Milk fat percentage	Milk_Association	JEQ12_000781(PDE4DIP);JEQ12_000780
Cnvr4140	1	84551601	84562200	1	81276976	86362084	13827	Milk Yield	Milk_Association	-
Cnvr2826	2	79190201	79196400	2	76862621	80970387	14171	Body weight (birth)	Production_QTL	-
Cnvr4303	2	83214101	83219500	2	82368607	82526598	13914	Milk fat percentage	Milk_QTL	JEQ12_009191(Nfib)
Cnvr0987	3	172733301	172740900	3	172214934	172363319	57501	Change in hematocrit	Health_Association	-
Cnvr1347	3	12912301	12930300	3	147813120	147961504	17182	Nematodirus FEC	Health_QTL	JEQ12_013572(OR5C1)
Cnvr2003	3	216411401	216420400	3	213562255	214520608	238666	Blood albumin level	Health_QTL	JEQ12_015131(Pla2g6);JEQ12_015130(BAIAP2L2)
Cnvr2283	3	137749301	137850200	3	133100806	140445834	17200	Milk protein percentage	Milk_QTL	JEQ12_014433(OR8S1)
Cnvr2286	3	162174401	162182800	3	161813188	161961572	13699	Muscle depth at third lumbar	Meat_and_Carcass_QTL	JEQ12_014566(DDIT3);JEQ12_014565(Mbd6)
Cnvr2461	3	15847701	15853600	3	15587781	15736165	13890	Body weight (20 weeks)	Production_QTL	JEQ12_013622(SOX11)
Cnvr2874	3	145040501	145059000	3	139629720	146158634	12890	Immunoglobulin A level	Health_QTL	-
Cnvr3094	3	83536701	83545200	3	81611420	84208147	13933	Body weight (56 weeks)	Production_QTL	-
Cnvr3094	3	83536701	83545200	3	81611420	84208147	13949	Average daily gain	Production_QTL	-
Cnvr3095	3	131827801	131841900	3	131542770	131691155	57497	Body weight change	Production_Association	JEQ12_014301
Cnvr3993	3	143838801	143854300	3	151255638	151404022	13824	Fecal egg count	Health_Association	-
Cnvr3993	3	143838801	143854300	3	151255638	151404022	13825	Fecal egg count	Health_Association	-
Cnvr3993	3	143838801	143854300	3	151255638	151404022	13826	Immunoglobulin A level	Health_Association	-
Cnvr4549	3	222788101	222904700	3	220254384	220402768	12939	Haemonchus contortus FEC	Health_QTL	JEQ12_015236(WNT7B)
Cnvr4766	3	133303501	133335300	3	133071129	133219514	57498	Change in hematocrit	Health_Association	JEQ12_014342(Rarg)
Cnvr0810	5	39678701	39690600	5	38930165	39099929	31314	Total lambs born	Reproduction_Association	-
Cnvr0810	5	39678701	39690600	5	38930165	39099929	31315	Ovulation Rate	Reproduction_Association	-
Cnvr2668	5	26386401	26405800	5	25766841	26751437	238665	Blood albumin level	Health_QTL	-
Cnvr3256	5	41708401	41761900	5	40933375	41069185	13837	Total lambs born	Reproduction_Association	JEQ12_016757(CIRBP);JEQ12_016756(Midn);JEQ12_016755(ATP5F1D);JEQ12_016754(CBARP);JEQ12_016753(STK11)
Cnvr3256	5	41708401	41761900	5	40933375	41069185	13838	Total lambs born	Reproduction_Association	JEQ12_016757(CIRBP);JEQ12_016756(Midn);JEQ12_016755(ATP5F1D);JEQ12_016754(CBARP);JEQ12_016753(STK11)
Cnvr3256	5	41708401	41761900	5	40933375	41069185	14159	Total lambs born	Reproduction_Association	JEQ12_016757(CIRBP);JEQ12_016756(Midn);JEQ12_016755(ATP5F1D);JEQ12_016754(CBARP);JEQ12_016753(STK11)
Cnvr3256	5	41708401	41761900	5	40933375	41069185	14160	Ovulation Rate	Reproduction_Association	JEQ12_016757(CIRBP);JEQ12_016756(Midn);JEQ12_016755(ATP5F1D);JEQ12_016754(CBARP);JEQ12_016753(STK11)
Cnvr3256	5	41708401	41761900	5	40933375	41069185	14170	Total lambs born	Reproduction_Association	JEQ12_016757(CIRBP);JEQ12_016756(Midn);JEQ12_016755(ATP5F1D);JEQ12_016754(CBARP);JEQ12_016753(STK11)
Cnvr3256	5	41708401	41761900	5	40933375	41069185	14247	Total lambs born	Reproduction_Association	JEQ12_016757(CIRBP);JEQ12_016756(Midn);JEQ12_016755(ATP5F1D);JEQ12_016754(CBARP);JEQ12_016753(STK11)
Cnvr3258	5	57066701	57074200	5	45292901	49027698	13976	Mean fiber diameter	Wool_Association	-
Cnvr4706	6	23983401	23993400	6	23406287	23556616	13957	Average daily gain	Production_QTL	JEQ12_017247(PPP3CA)
Cnvr1667	10	75327501	75474200	10	71780467	76180471	14264	fat weight in carcass	Meat_and_Carcass_QTL	JEQ12_002259(ABCC4);JEQ12_002258(ABCC4)
Cnvr1667	10	75327501	75474200	10	71780467	76180471	14265	Carcass fat percentage	Meat_and_Carcass_QTL	JEQ12_002259(ABCC4);JEQ12_002258(ABCC4)
Cnvr1667	10	75327501	75474200	10	71780467	76180471	14266	Lean meat yield percentage	Meat_and_Carcass_QTL	JEQ12_002259(ABCC4);JEQ12_002258(ABCC4)
Cnvr0024	11	19654301	19725700	11	37825936	44073463	17236	Staple strength	Wool_QTL	JEQ12_002701
Cnvr0024	11	19654301	19725700	11	37825936	44130258	17234	Body weight	Production_QTL	JEQ12_002701
Cnvr0024	11	19654301	19725700	11	38564280	44130258	13893	milk capric acid content	Milk_QTL	JEQ12_002701
Cnvr0024	11	19654301	19725700	11	39984172	46061312	14174	Hind leg length	Meat_and_Carcass_QTL	JEQ12_002701
Cnvr0076	11	12268201	12294100	11	49843906	49957497	57914	Body weight	Production_Association	JEQ12_002568(CCDC57);JEQ12_002567(FASN)
Cnvr0076	11	12268201	12294100	11	49843906	49957497	57915	Body length	Production_Association	JEQ12_002568(CCDC57);JEQ12_002567(FASN)
Cnvr0076	11	12268201	12294100	11	49843906	49957497	57916	Body height	Production_Association	JEQ12_002568(CCDC57);JEQ12_002567(FASN)
Cnvr0076	11	12268201	12294100	11	49843906	49957497	57917	Chest girth	Production_Association	JEQ12_002568(CCDC57);JEQ12_002567(FASN)
Cnvr0076	11	12268201	12294100	11	49843906	49957497	57918	Body weight	Production_Association	JEQ12_002568(CCDC57);JEQ12_002567(FASN)
Cnvr0076	11	12268201	12294100	11	49843906	49957497	57919	Body length	Production_Association	JEQ12_002568(CCDC57);JEQ12_002567(FASN)
Cnvr0076	11	12268201	12294100	11	49843906	49957497	57920	Body height	Production_Association	JEQ12_002568(CCDC57);JEQ12_002567(FASN)
Cnvr0076	11	12268201	12294100	11	49843906	49957497	57921	Chest girth	Production_Association	JEQ12_002568(CCDC57);JEQ12_002567(FASN)
Cnvr0076	11	12268201	12294100	11	49843906	49957497	57922	Body weight	Production_Association	JEQ12_002568(CCDC57);JEQ12_002567(FASN)
Cnvr0076	11	12268201	12294100	11	49843906	49957497	57923	Body length	Production_Association	JEQ12_002568(CCDC57);JEQ12_002567(FASN)
Cnvr0076	11	12268201	12294100	11	49843906	49957497	57924	Body height	Production_Association	JEQ12_002568(CCDC57);JEQ12_002567(FASN)
Cnvr0076	11	12268201	12294100	11	49843906	49957497	57925	Chest girth	Production_Association	JEQ12_002568(CCDC57);JEQ12_002567(FASN)
Cnvr0076	11	12268201	12294100	11	49843906	49957497	57926	Body weight	Production_Association	JEQ12_002568(CCDC57);JEQ12_002567(FASN)
Cnvr0076	11	12268201	12294100	11	49843906	49957497	57927	Body length	Production_Association	JEQ12_002568(CCDC57);JEQ12_002567(FASN)
Cnvr0076	11	12268201	12294100	11	49843906	49957497	57928	Body height	Production_Association	JEQ12_002568(CCDC57);JEQ12_002567(FASN)
Cnvr0076	11	12268201	12294100	11	49843906	49957497	57929	Chest girth	Production_Association	JEQ12_002568(CCDC57);JEQ12_002567(FASN)
Cnvr0076	11	12268201	12294100	11	49843906	49957497	57930	Body weight	Production_Association	JEQ12_002568(CCDC57);JEQ12_002567(FASN)
Cnvr0076	11	12268201	12294100	11	49843906	49957497	57931	Body length	Production_Association	JEQ12_002568(CCDC57);JEQ12_002567(FASN)
Cnvr0076	11	12268201	12294100	11	49843906	49957497	57932	Body height	Production_Association	JEQ12_002568(CCDC57);JEQ12_002567(FASN)
Cnvr0076	11	12268201	12294100	11	49843906	49957497	57933	Chest girth	Production_Association	JEQ12_002568(CCDC57);JEQ12_002567(FASN)
Cnvr0336	11	37796501	37812400	11	24581178	24694770	13958	Average daily gain	Production_QTL	JEQ12_003175(Spns2);JEQ12_003174(MYBBP1A)
Cnvr2113	11	12595201	12641300	11	51150207	51263798	13900	milk lauric acid content	Milk_QTL	JEQ12_002573(SECTM1)
Cnvr2331	11	22344801	22394400	11	37825936	41347269	17233	Body weight	Production_QTL	JEQ12_002814(Rara)
Cnvr2331	11	22344801	22394400	11	40023929	40137521	17239	Greasy fleece weight	Wool_QTL	JEQ12_002814(Rara)
Cnvr2331	11	22344801	22394400	11	40023929	40137521	17241	Fleece yield	Wool_QTL	JEQ12_002814(Rara)
Cnvr2333	11	36178801	36185500	11	26228254	26341845	13966	Average daily gain	Production_QTL	JEQ12_003129(ARRB2)
Cnvr2335	11	51530601	51533900	11	50866228	50979820	14220	milk capric acid content	Milk_Association	-
Cnvr2335	11	51530601	51533900	11	50866228	50979820	14221	milk lauric acid content	Milk_Association	-
Cnvr2335	11	51530601	51533900	11	50866228	50979820	14222	milk myristic acid content	Milk_Association	-
Cnvr2335	11	51530601	51533900	11	50866228	50979820	14223	Milk cis-10 heptadecenoic acid content	Milk_Association	-
Cnvr3825	11	9878301	9904300	11	52286121	52399712	13897	milk capric acid content	Milk_QTL	JEQ12_002510(RBFOX3);JEQ12_002509(ENGASE)
Cnvr3826	11	11463001	11517800	11	48219549	54864646	13794	Body weight (birth)	Production_QTL	JEQ12_002528;JEQ12_002527(AATK);JEQ12_002526(BAIAP2)
Cnvr3826	11	11463001	11517800	11	48844302	55091829	17197	Salmonella abortusovis susceptibility	Health_QTL	JEQ12_002528;JEQ12_002527(AATK);JEQ12_002526(BAIAP2)
Cnvr3828	11	24307501	24323900	11	37825936	38450688	17235	Staple strength	Wool_QTL	JEQ12_002870(OSBPL7)
Cnvr4050	11	22468601	22483600	11	37825936	40097764	17238	Fiber diameter coefficient of variance	Wool_QTL	JEQ12_002816(RAPGEFL1)
Cnvr4572	11	2375301	2382100	11	11819185	11932776	14248	Total lambs born	Reproduction_Association	JEQ12_002382
Cnvr4796	11	28849301	28877500	11	27829893	34645377	13802	Jaw length	Meat_and_Carcass_QTL	JEQ12_002993(RNF112);JEQ12_002992(MFAP4);JEQ12_002991(MAPK7)
Cnvr4796	11	28849301	28877500	11	29760946	38564280	13894	milk lauric acid content	Milk_QTL	JEQ12_002993(RNF112);JEQ12_002992(MFAP4);JEQ12_002991(MAPK7)
Cnvr4796	11	28849301	28877500	11	29760946	38564280	13898	milk capric acid content	Milk_QTL	JEQ12_002993(RNF112);JEQ12_002992(MFAP4);JEQ12_002991(MAPK7)
Cnvr4796	11	28849301	28877500	11	29760946	38564280	13899	milk capric acid content	Milk_QTL	JEQ12_002993(RNF112);JEQ12_002992(MFAP4);JEQ12_002991(MAPK7)
Cnvr4796	11	28849301	28877500	11	29760946	38564280	13901	milk lauric acid content	Milk_QTL	JEQ12_002993(RNF112);JEQ12_002992(MFAP4);JEQ12_002991(MAPK7)
Cnvr4582	13	37204501	37224000	13	34772790	42089970	13669	facial eczema susceptibility	Health_QTL	JEQ12_004229(PCSK2)
Cnvr1176	14	23701901	23721900	14	21892246	26112438	12916	Staple length	Wool_QTL	JEQ12_004994(gna0);JEQ12_004993(GNAO1)
Cnvr1382	14	13136801	13275000	14	6224783	13451862	13990	Fecal egg count	Health_QTL	JEQ12_004888(ZFPM1);JEQ12_004887(ZNF469)
Cnvr3295	14	34012101	34029100	14	33809013	33914517	14190	Milk Yield	Milk_Association	JEQ12_005049(TERB1)
Cnvr3295	14	34012101	34029100	14	33809013	33914517	14191	milk linoleic acid content	Milk_Association	JEQ12_005049(TERB1)
Cnvr4590	16	4772701	4780400	16	3217653	11177113	16607	Reproductive seasonality	Reproduction_QTL	JEQ12_006742(ERGIC1)
Cnvr2392	17	63763301	63772700	17	61984865	62923564	238667	Blood albumin level	Health_QTL	JEQ12_007380(CUSTOS)
Cnvr0696	18	64948301	64990000	18	63092526	63199972	13689	Body weight (8 weeks)	Production_QTL	JEQ12_008043(CCDC85C);JEQ12_008042(CCNK)
Cnvr2527	18	48859901	48867000	18	41366864	47652478	13791	Average daily gain	Production_QTL	JEQ12_007941(SSTR1)
Cnvr2527	18	48859901	48867000	18	41366864	49640236	12965	Haemonchus contortus FEC	Health_QTL	JEQ12_007941(SSTR1)
Cnvr2528	18	53479101	53489100	18	51359379	56677976	14235	Muscle depth at third lumbar	Meat_and_Carcass_QTL	-
Cnvr2528	18	53479101	53489100	18	51359379	56677976	14237	Muscle depth at third lumbar	Meat_and_Carcass_QTL	-
Cnvr2762	18	24913601	24926100	18	23262145	32233920	19806	Worm count	Health_QTL	-
Cnvr3710	18	69939101	69974100	18	68411122	68518569	13823	Trichostrongylus colubriformis FEC	Health_Association	JEQ12_008112(GPR132)
Cnvr1392	19	56035101	56110500	19	55664198	59706378	14328	internal fat amount	Meat_and_Carcass_QTL	JEQ12_008570(H1-8);JEQ12_008569(PLXND1)
Cnvr4100	19	54464601	54469700	19	54401016	55664198	14327	internal fat amount	Meat_and_Carcass_QTL	-
Cnvr4248	19	53786501	53790100	19	53558895	54485228	14176	Hind leg length	Meat_and_Carcass_QTL	JEQ12_008545(LARS2)
Cnvr0086	20	25945901	26036800	20	25824034	25926490	13864	Maedi-Visna virus susceptibility	Health_Association	JEQ12_010460(RPS2)
Cnvr0086	20	25945901	26036800	20	25824034	25926490	13865	ovine pulmonary adenocarcinoma susceptibility	Health_Association	JEQ12_010460(RPS2)
Cnvr0086	20	25945901	26036800	20	25824034	25926490	13866	ovine pulmonary adenocarcinoma susceptibility	Health_Association	JEQ12_010460(RPS2)
Cnvr0086	20	25945901	26036800	20	25824034	25926490	13867	ovine pulmonary adenocarcinoma susceptibility	Health_Association	JEQ12_010460(RPS2)
Cnvr0361	20	45483101	45498000	20	42826608	49691160	12933	Somatic Cell Score	Health_QTL	JEQ12_010798(TFAP2A)
Cnvr0450	20	9543801	9569500	20	9169812	11270160	12895	Strongyle FEC	Health_QTL	JEQ12_010291(TULP1);JEQ12_010290(TEAD3);JEQ12_010289
Cnvr2185	20	7720301	7764600	20	4866660	9169812	13660	udder depth	Exterior_QTL	JEQ12_010259(ZBTB9);JEQ12_010258(Syngap1);JEQ12_010257(Cuta);JEQ12_010256(PHF1);JEQ12_010255(KIFC1)
Cnvr3314	20	31699101	31719700	20	35603460	42826608	13795	Foreleg length	Meat_and_Carcass_QTL	-
Cnvr4670	20	26673201	26680100	20	26433648	26536104	13691	Subcutaneous fat thickness	Meat_and_Carcass_QTL	JEQ12_010474(CYP21);JEQ12_010473(TNXB)
Cnvr4988	20	30175201	30206600	20	28533996	30531888	13783	Body weight (16 weeks)	Production_QTL	JEQ12_010633(ZKSCAN8)
Cnvr4988	20	30175201	30206600	20	28533996	30531888	13784	Maximum daily gain	Production_QTL	JEQ12_010633(ZKSCAN8)
Cnvr4988	20	30175201	30206600	20	28533996	30531888	13788	Body weight	Production_QTL	JEQ12_010633(ZKSCAN8)
Cnvr4988	20	30175201	30206600	20	28533996	30531888	13790	Average daily gain	Production_QTL	JEQ12_010633(ZKSCAN8)
Cnvr0705	21	44514501	44535300	21	35018385	44038272	14157	Change in eosinophil number	Health_QTL	JEQ12_011287(CTSF);JEQ12_011286(ACTN3);JEQ12_011285(ZDHHC24)
Cnvr1787	22	22115201	22131300	22	21154641	22626268	13862	Microphthalmia	Health_Association	JEQ12_011597(Lbx1)
Cnvr1952	22	40218201	40243000	22	36519601	41316391	95878	Carcass bone percentage	Meat_and_Carcass_QTL	-
Cnvr1952	22	40218201	40243000	22	36519601	41316391	95879	Muscle density	Meat_and_Carcass_QTL	-
Cnvr2538	23	33712801	33729800	23	33208300	35734211	19792	Worm count	Health_QTL	JEQ12_011925(NPC1)
Cnvr2538	23	33712801	33729800	23	33208300	35734211	19793	Worm count	Health_QTL	JEQ12_011925(NPC1)
Cnvr2538	23	33712801	33729800	23	33208300	35734211	19809	Worm count	Health_QTL	JEQ12_011925(NPC1)
Cnvr2538	23	33712801	33729800	23	33208300	35734211	19818	Worm count	Health_QTL	JEQ12_011925(NPC1)
Cnvr2539	23	48355601	48362500	23	47814009	48341479	13940	Body weight (98 weeks)	Production_QTL	JEQ12_012023(ZBTB7C)
Cnvr1773	24	37966801	37988800	24	29413923	37604490	14009	milk lactose yield	Milk_QTL	JEQ12_012641(Col26a1)
Cnvr1773	24	37966801	37988800	24	30135105	37604490	14008	Milk Yield	Milk_QTL	JEQ12_012641(Col26a1)
Cnvr3200	24	28749601	28782200	24	24205958	30495696	13926	Body weight (43 weeks)	Production_QTL	JEQ12_012468(SH2B1);JEQ12_012467(ATP2A1);JEQ12_012466(RABEP2)
Cnvr3200	24	28749601	28782200	24	24205958	30495696	13931	Body weight (56 weeks)	Production_QTL	JEQ12_012468(SH2B1);JEQ12_012467(ATP2A1);JEQ12_012466(RABEP2)
Cnvr3200	24	28749601	28782200	24	24205958	30495696	13937	Body weight (83 weeks)	Production_QTL	JEQ12_012468(SH2B1);JEQ12_012467(ATP2A1);JEQ12_012466(RABEP2)
Cnvr3200	24	28749601	28782200	24	24205958	30495696	13947	Average daily gain	Production_QTL	JEQ12_012468(SH2B1);JEQ12_012467(ATP2A1);JEQ12_012466(RABEP2)
Cnvr3200	24	28749601	28782200	24	24205958	30495696	13953	Average daily gain	Production_QTL	JEQ12_012468(SH2B1);JEQ12_012467(ATP2A1);JEQ12_012466(RABEP2)
Cnvr3200	24	28749601	28782200	24	24205958	30495696	13960	Average daily gain	Production_QTL	JEQ12_012468(SH2B1);JEQ12_012467(ATP2A1);JEQ12_012466(RABEP2)
Cnvr3925	24	29605201	29625000	24	26761003	26864029	12959	Haemonchus contortus FEC	Health_QTL	JEQ12_012522(FBRS);JEQ12_012521(PRR14)
Cnvr4411	24	10527001	10549100	24	2060520	7778463	16021	Milk protein persistency	Milk_QTL	JEQ12_012324(Carhsp1);JEQ12_012323(PMM2)
Cnvr1603	25	4314601	4322000	25	1594168	6908064	12915	Primary fiber diameter coefficient of variance	Wool_QTL	JEQ12_012834(DISC1)
Cnvr1603	25	4314601	4322000	25	2922642	5579590	12914	Primary fiber diameter	Wool_QTL	JEQ12_012834(DISC1)
Cnvr1747	26	32288301	32295600	26	31598341	31722329	13938	Body weight (83 weeks)	Production_QTL	JEQ12_013236(ZNF703)
Cnvr1747	26	32288301	32295600	26	31598341	31722329	13954	Average daily gain	Production_QTL	JEQ12_013236(ZNF703)
Cnvr1747	26	32288301	32295600	26	31598341	31722329	13961	Average daily gain	Production_QTL	JEQ12_013236(ZNF703)
Cnvr1747	26	32288301	32295600	26	31598341	31722329	13981	Fleece yield	Wool_Association	JEQ12_013236(ZNF703)
Cnvr1747	26	32288301	32295600	26	31598341	31722329	13982	Fleece yield	Wool_Association	JEQ12_013236(ZNF703)
Cnvr3719	26	40396601	40407300	26	37940328	44077734	16034	Fecal egg count	Health_QTL	-
