# Supplementary material for: Identification of copy number variation in Tibetan sheep using whole genome resequencing reveals evidence of genomic selection
Source: BMC Genomics. 2023 Sep 19;24:555. doi: 10.1186/s12864-023-09672-z (PMC10510117; doi:10.1186/s12864-023-09672-z)
Supplement: Supplementary file 6 — Supplementary Material 6 [file 12864_2023_9672_MOESM6_ESM.xlsx]

## Sheet: Sheet1
Table S6. Genes annotation of CNVRs.
CNVR ID	Chr.	Start	End	Gene ID	Gene start	Gene end	size	Gene Name	Overlapping	Gene type	Description
Cnvr0013	1	129801	333300	JEQ12_000004	131829	133322	1494	env	Whole	Protein coding	envelope glycoprotein [Ovis aries]
Cnvr0014	1	101060501	101106800	JEQ12_000781	101087546	101148121	60576	PDE4DIP	partial	Protein coding	neuroblastoma breakpoint family member 6-like protein [Ovis aries]
Cnvr0014	1	101060501	101106800	JEQ12_000780	101054199	101073649	19451	--	partial	Protein coding	Leukemia NUP98 fusion partner 1 [Bos mutus]
Cnvr0016	1	274392701	274600300	JEQ12_001962	274527039	274716299	189261	PIK3R4	partial	Protein coding	phosphoinositide 3-kinase regulatory subunit 4 isoform X2 [Ovis aries]
Cnvr0036	1	17901	72800	JEQ12_000002	60722	60967	246	--	Whole	Protein coding	-
Cnvr0036	1	17901	72800	JEQ12_000001	37961	60538	22578	RPL30	Whole	Protein coding	60S ribosomal protein L30-like [Ovis aries]
Cnvr0038	1	104358501	104422500	JEQ12_000882	104364971	104365186	216	--	Whole	Protein coding	small proline-rich protein 2E-like [Ovis aries]
Cnvr0038	1	104358501	104422500	JEQ12_000883	104365243	104444696	79454	--	partial	Protein coding	-
Cnvr0041	1	273835701	273945600	JEQ12_001958	273838148	273838468	321	Pik3r4	Whole	Protein coding	PREDICTED: phosphoinositide 3-kinase regulatory subunit 4 [Mustela putorius furo]
Cnvr0041	1	273835701	273945600	JEQ12_001960	273894457	273894906	450	Pik3r4	Whole	Protein coding	PREDICTED: phosphoinositide 3-kinase regulatory subunit 4 [Mustela putorius furo]
Cnvr0041	1	273835701	273945600	JEQ12_001959	273838860	273853932	15073	PIK3R4	Whole	Protein coding	PREDICTED: LOW QUALITY PROTEIN: phosphoinositide 3-kinase regulatory subunit 4-like, partial [Capra hircus]
Cnvr0041	1	273835701	273945600	JEQ12_001961	273930004	274026237	96234	PIK3R4	partial	Protein coding	phosphoinositide 3-kinase regulatory subunit 4-like [Ovis aries]
Cnvr0063	1	188268201	188277800	JEQ12_001406	188115621	188389728	274108	STXBP5L	partial	Protein coding	syntaxin-binding protein 5-like isoform X1 [Ovis aries]
Cnvr0064	1	122561501	122585900	JEQ12_001154	122554712	122629005	74294	Lad1	partial	Protein coding	ladinin-1-like [Bos indicus x Bos taurus]
Cnvr0098	1	189436801	189439700	JEQ12_001422	189423244	189498169	74926	PARP14	partial	Protein coding	protein mono-ADP-ribosyltransferase PARP14 [Ovis aries]
Cnvr0161	1	140973001	140982200	JEQ12_001250	140868010	141077657	209648	TMPRSS15	partial	Protein coding	enteropeptidase [Ovis aries]
Cnvr0219	1	61572801	61576900	JEQ12_000489	61527141	61777450	250310	PRKACB	partial	Protein coding	camp-dependent protein kinase catalytic subunit beta [Limosa lapponica baueri]
Cnvr0221	1	100933001	101057900	JEQ12_000780	101054199	101073649	19451	--	partial	Protein coding	Leukemia NUP98 fusion partner 1 [Bos mutus]
Cnvr0223	1	113895001	113920200	JEQ12_001083	113811650	113923317	111668	ITLN2	partial	Protein coding	intelectin-1-like [Ovis aries]
Cnvr0303	1	202351301	202354400	JEQ12_001502	202289077	202388575	99499	RTP4	partial	Protein coding	receptor-transporting protein 4 [Ovis aries]
Cnvr0305	1	266879701	266917600	JEQ12_001881	266877962	266897886	19925	KRTAP10-6	partial	Protein coding	keratin-associated protein 10-8-like [Ovis aries]
Cnvr0305	1	266879701	266917600	JEQ12_001882	266909157	266919212	10056	KRTAP10-6	partial	Protein coding	keratin-associated protein 10-8-like [Ovis aries]
Cnvr0379	1	25283601	25287400	JEQ12_000318	25167744	25671556	503813	Faf1	partial	Protein coding	FAS-associated factor 1 [Ovis aries]
Cnvr0380	1	98726401	98754100	JEQ12_000744	98706551	98754521	47971	PDE4DIP	partial	Protein coding	PREDICTED: myomegalin isoform X20 [Capra hircus]
Cnvr0382	1	263919601	263925300	JEQ12_001838	263911963	263980224	68262	Fam3b	partial	Protein coding	PREDICTED: protein FAM3B [Capra hircus]
Cnvr0393	1	114395301	114407800	JEQ12_001107	114407282	114462905	55624	FCGR2	partial	Protein coding	low affinity immunoglobulin gamma Fc region receptor II-like isoform X3 [Ovis aries]
Cnvr0396	1	8346701	8362900	JEQ12_000102	8257965	8351660	93696	Ngef	partial	Protein coding	ephexin-1 isoform X1 [Ovis aries]
Cnvr0396	1	8346701	8362900	JEQ12_000103	8354735	8362730	7996	SNORC	Whole	Protein coding	protein SNORC [Ovis aries]
Cnvr0398	1	95334201	95340700	JEQ12_000721	95265623	95422228	156606	MAN1A2	partial	Protein coding	mannosyl-oligosaccharide 1,2-alpha-mannosidase IB [Ovis aries]
Cnvr0399	1	98320701	98419300	JEQ12_000740	98349598	98541973	192376	NBPF3	partial	Protein coding	neuroblastoma breakpoint family member 4 [Bos taurus]
Cnvr0505	1	193038201	193054700	JEQ12_001446	192931847	193064624	132778	TNK2	partial	Protein coding	activated CDC42 kinase 1 isoform X10 [Ovis aries]
Cnvr0506	1	271335001	271351700	JEQ12_001942	271342182	271390090	47909	SIM2	partial	Protein coding	PREDICTED: single-minded homolog 2 [Capra hircus]
Cnvr0506	1	271335001	271351700	JEQ12_001941	271266506	271335252	68747	--	partial	Protein coding	-
Cnvr0630	1	34958101	34962800	JEQ12_000392	34908952	34981222	72271	HOOK1	partial	Protein coding	protein Hook homolog 1 [Ovis aries]
Cnvr0631	1	66836701	66853400	JEQ12_000528	66772196	66860116	87921	GBP2	partial	Protein coding	guanylate-binding protein 4-like isoform X1 [Bos indicus x Bos taurus]
Cnvr0632	1	91319901	91322400	JEQ12_000690	91214965	91455687	240723	MAGI3	partial	Protein coding	membrane-associated guanylate kinase, WW and PDZ domain-containing protein 3 isoform X1 [Ovis aries]
Cnvr0633	1	98992101	99048400	JEQ12_000747	98826500	99014327	187828	NBPF6	partial	Protein coding	neuroblastoma breakpoint family member 4 [Bos taurus]
Cnvr0633	1	98992101	99048400	JEQ12_000748	99038264	99120727	82464	NBPF4	partial	Protein coding	neuroblastoma breakpoint family member 4 [Bos taurus]
Cnvr0637	1	268352401	268360000	JEQ12_001913	268335903	268365879	29977	LSS	partial	Protein coding	lanosterol synthase [Ovis aries]
Cnvr0723	1	98831201	98878800	JEQ12_000747	98826500	99014327	187828	NBPF6	partial	Protein coding	neuroblastoma breakpoint family member 4 [Bos taurus]
Cnvr0724	1	110171201	110175800	JEQ12_001024	110050369	110733753	683385	CD1B	partial	Protein coding	t-cell surface glycoprotein [Lynx pardinus]
Cnvr0725	1	113852201	113859400	JEQ12_001083	113811650	113923317	111668	ITLN2	partial	Protein coding	intelectin-1-like [Ovis aries]
Cnvr0772	1	98670701	98685800	JEQ12_000742	98634590	98670909	36320	PDE4DIP	partial	Protein coding	myomegalin isoform X21 [Ovis aries]
Cnvr0772	1	98670701	98685800	JEQ12_000743	98671859	98700592	28734	NBPF3	partial	Protein coding	neuroblastoma breakpoint family member 4 [Bos taurus]
Cnvr0773	1	100888701	100927600	JEQ12_000779	100796583	100922604	126022	CBX1	partial	Protein coding	heterochromatin-specific nonhistone protein, partial [Homo sapiens]
Cnvr0775	1	124678701	124696700	JEQ12_001174	124686604	124688047	1444	--	Whole	Protein coding	-
Cnvr0775	1	124678701	124696700	JEQ12_001175	124688455	124689447	993	OLIG2	Whole	Protein coding	oligodendrocyte transcription factor 2 [Ovis aries]
Cnvr0777	1	133780901	133784200	JEQ12_001246	133781161	133782060	900	FBXO27	Whole	Protein coding	PREDICTED: F-box only protein 27 [Bison bison bison]
Cnvr0967	1	35448101	35458100	JEQ12_000397	35305900	35586112	280213	C1orf87	partial	Protein coding	TPA: chromosome 1 open reading frame 87-like protein [Bos taurus]
Cnvr0970	1	94598901	94604400	JEQ12_000716	94568182	94601209	33028	CNOT3	partial	Protein coding	CCR4-NOT transcription complex subunit 3 [Armadillidium nasatum]
Cnvr0972	1	122619701	122644200	JEQ12_001154	122554712	122629005	74294	Lad1	partial	Protein coding	ladinin-1-like [Bos indicus x Bos taurus]
Cnvr0974	1	214090701	214099200	JEQ12_001587	213841920	214507684	665765	NAALADL2	partial	Protein coding	PREDICTED: inactive N-acetylated-alpha-linked acidic dipeptidase-like protein 2 isoform X1 [Capra hircus]
Cnvr1084	1	52178701	52191400	JEQ12_000464	52156782	52204672	47891	ACADM	partial	Protein coding	PREDICTED: medium-chain specific acyl-CoA dehydrogenase, mitochondrial isoform X1 [Capra hircus]
Cnvr1085	1	72833201	72837200	JEQ12_000571	72785166	72913807	128642	RWDD3	partial	Protein coding	RWD domain-containing protein 3 isoform X2 [Ovis aries]
Cnvr1086	1	230552301	230555400	JEQ12_001646	230478993	230668355	189363	Iqcj	partial	Protein coding	PREDICTED: IQ domain-containing protein J [Camelus bactrianus]
Cnvr1087	1	266649101	266656800	JEQ12_001873	266565507	266673926	108420	DNMT3L	partial	Protein coding	DNA (cytosine-5)-methyltransferase 3-like protein [Pteropus alecto]
Cnvr1140	1	18219501	18229400	JEQ12_000230	18217317	18237002	19686	TIE1	partial	Protein coding	tyrosine-protein kinase receptor Tie-1 [Ovis aries]
Cnvr1193	1	66786701	66797200	JEQ12_000528	66772196	66860116	87921	GBP2	partial	Protein coding	guanylate-binding protein 4-like isoform X1 [Bos indicus x Bos taurus]
Cnvr1194	1	86986901	87002900	JEQ12_000631	86986867	87009871	23005	CELSR2	partial	Protein coding	LOW QUALITY PROTEIN: cadherin EGF LAG seven-pass G-type receptor 2 [Ovis aries]
Cnvr1195	1	102980501	102998100	JEQ12_000842	102984328	102996581	12254	CELF3	Whole	Protein coding	PREDICTED: CUGBP Elav-like family member 3 isoform X2 [Capra hircus]
Cnvr1196	1	110674501	110678100	JEQ12_001024	110050369	110733753	683385	CD1B	partial	Protein coding	t-cell surface glycoprotein [Lynx pardinus]
Cnvr1329	1	38184201	38186500	JEQ12_000407	38095276	38196776	101501	DOCK7	partial	Protein coding	dedicator of cytokinesis protein 7 isoform X1 [Ovis aries]
Cnvr1331	1	66856101	66875600	JEQ12_000529	66872096	66889462	17367	GBP3	partial	Protein coding	guanylate-binding protein 1-like [Ovis aries]
Cnvr1331	1	66856101	66875600	JEQ12_000528	66772196	66860116	87921	GBP2	partial	Protein coding	guanylate-binding protein 4-like isoform X1 [Bos indicus x Bos taurus]
Cnvr1332	1	67007201	67066700	JEQ12_000531	66981720	67095889	114170	GBP3	partial	Protein coding	Guanylate-binding protein 6 [Myotis davidii]
Cnvr1333	1	67133501	67146400	JEQ12_000533	67145125	67195437	50313	--	partial	Protein coding	trichohyalin-like isoform X3 [Ovis aries]
Cnvr1334	1	70825101	70830400	JEQ12_000556	70806745	70959097	152353	CCDC18	partial	Protein coding	PREDICTED: coiled-coil domain-containing protein 18 isoform X1 [Capra hircus]
Cnvr1335	1	98667101	98726400	JEQ12_000742	98634590	98670909	36320	PDE4DIP	partial	Protein coding	myomegalin isoform X21 [Ovis aries]
Cnvr1335	1	98667101	98726400	JEQ12_000744	98706551	98754521	47971	PDE4DIP	partial	Protein coding	PREDICTED: myomegalin isoform X20 [Capra hircus]
Cnvr1335	1	98667101	98726400	JEQ12_000743	98671859	98700592	28734	NBPF3	Whole	Protein coding	neuroblastoma breakpoint family member 4 [Bos taurus]
Cnvr1336	1	122592801	122644200	JEQ12_001154	122554712	122629005	74294	Lad1	partial	Protein coding	ladinin-1-like [Bos indicus x Bos taurus]
Cnvr1339	1	262262601	262266000	JEQ12_001833	262240715	262412219	171505	Igsf5	partial	Protein coding	PREDICTED: immunoglobulin superfamily member 5 isoform X1 [Capra hircus]
Cnvr1438	1	89237101	89241000	JEQ12_000668	89161558	89258310	96753	OVGP1	partial	Protein coding	Acidic mammalian chitinase [Tupaia chinensis]
Cnvr1475	1	1196601	1269500	JEQ12_000032	1203745	1269703	65959	KIF1A	partial	Protein coding	kinesin-like protein KIF1A isoform X3 [Ovis aries]
Cnvr1483	1	1229701	1356900	JEQ12_000033	1271118	1271378	261	--	Whole	Protein coding	-
Cnvr1483	1	1229701	1356900	JEQ12_000034	1285413	1288435	3023	AQP12B	Whole	Protein coding	PREDICTED: aquaporin-12-like isoform X1 [Capra hircus]
Cnvr1483	1	1229701	1356900	JEQ12_000035	1300970	1301875	906	GPR35	Whole	Protein coding	G-protein coupled receptor 35 [Ovis aries]
Cnvr1483	1	1229701	1356900	JEQ12_000038	1355547	1356217	671	DUSP28	Whole	Protein coding	dual specificity phosphatase 28 [Ovis aries]
Cnvr1483	1	1229701	1356900	JEQ12_000032	1203745	1269703	65959	KIF1A	partial	Protein coding	kinesin-like protein KIF1A isoform X3 [Ovis aries]
Cnvr1483	1	1229701	1356900	JEQ12_000036	1325560	1335919	10360	CAPN10	Whole	Protein coding	calpain-10 [Ovis aries]
Cnvr1483	1	1229701	1356900	JEQ12_000037	1342924	1350800	7877	RNPEPL1	Whole	Protein coding	aminopeptidase RNPEPL1 [Ovis aries]
Cnvr1485	1	12553301	12560700	JEQ12_000148	12552447	12560110	7664	ZC3H12A	partial	Protein coding	LOW QUALITY PROTEIN: endoribonuclease ZC3H12A [Ovis aries]
Cnvr1486	1	66808301	66828800	JEQ12_000528	66772196	66860116	87921	GBP2	partial	Protein coding	guanylate-binding protein 4-like isoform X1 [Bos indicus x Bos taurus]
Cnvr1487	1	99106901	99140300	JEQ12_000749	99121376	99121804	429	ADCY2	Whole	Protein coding	PREDICTED: adenylate cyclase type 2 [Capra hircus]
Cnvr1487	1	99106901	99140300	JEQ12_000750	99125050	99138063	13014	NBPF4	Whole	Protein coding	neuroblastoma breakpoint family member 4-like [Ovis aries]
Cnvr1487	1	99106901	99140300	JEQ12_000751	99138712	99139140	429	ADCY2	Whole	Protein coding	PREDICTED: adenylate cyclase type 2 [Capra hircus]
Cnvr1487	1	99106901	99140300	JEQ12_000748	99038264	99120727	82464	NBPF4	partial	Protein coding	neuroblastoma breakpoint family member 4 [Bos taurus]
Cnvr1488	1	100836101	100843900	JEQ12_000779	100796583	100922604	126022	CBX1	partial	Protein coding	heterochromatin-specific nonhistone protein, partial [Homo sapiens]
Cnvr1489	1	110531901	110534200	JEQ12_001024	110050369	110733753	683385	CD1B	partial	Protein coding	t-cell surface glycoprotein [Lynx pardinus]
Cnvr1493	1	274011801	274231200	JEQ12_001961	273930004	274026237	96234	PIK3R4	partial	Protein coding	phosphoinositide 3-kinase regulatory subunit 4-like [Ovis aries]
Cnvr1623	1	67146401	67158300	JEQ12_000533	67145125	67195437	50313	--	partial	Protein coding	trichohyalin-like isoform X3 [Ovis aries]
Cnvr1624	1	98451001	98455800	JEQ12_000740	98349598	98541973	192376	NBPF3	partial	Protein coding	neuroblastoma breakpoint family member 4 [Bos taurus]
Cnvr1626	1	113873901	113892100	JEQ12_001083	113811650	113923317	111668	ITLN2	partial	Protein coding	intelectin-1-like [Ovis aries]
Cnvr1628	1	146865801	146869100	JEQ12_001266	146844663	146922865	78203	ROBO2	partial	Protein coding	PREDICTED: roundabout homolog 2-like [Lipotes vexillifer]
Cnvr1629	1	273988401	274012300	JEQ12_001961	273930004	274026237	96234	PIK3R4	partial	Protein coding	phosphoinositide 3-kinase regulatory subunit 4-like [Ovis aries]
Cnvr1631	1	275102501	275108700	JEQ12_001963	274930568	275225951	295384	COL6A5	partial	Protein coding	LOW QUALITY PROTEIN: collagen alpha-5(VI) chain [Ovis aries]
Cnvr1704	1	98455801	98667100	JEQ12_000742	98634590	98670909	36320	PDE4DIP	partial	Protein coding	myomegalin isoform X21 [Ovis aries]
Cnvr1704	1	98455801	98667100	JEQ12_000740	98349598	98541973	192376	NBPF3	partial	Protein coding	neuroblastoma breakpoint family member 4 [Bos taurus]
Cnvr1704	1	98455801	98667100	JEQ12_000741	98554369	98626418	72050	NBPF4	Whole	Protein coding	neuroblastoma breakpoint family member 4 [Bos taurus]
Cnvr1708	1	267249601	267269600	JEQ12_001900	267232139	267256686	24548	Fam207a	partial	Protein coding	protein FAM207A isoform X1 [Ovis aries]
Cnvr1776	1	106641001	106662200	JEQ12_000940	106656313	106658282	1970	Zbtb7b	Whole	Protein coding	zinc finger and BTB domain-containing protein 7B isoform X1 [Ovis aries]
Cnvr1776	1	106641001	106662200	JEQ12_000941	106660264	106675196	14933	DCST2	partial	Protein coding	DC-STAMP domain-containing protein 2 [Ovis aries]
Cnvr1792	1	66691201	66751100	JEQ12_000527	66683741	66739881	56141	GBP1	partial	Protein coding	Guanylate-binding protein 6 [Myotis davidii]
Cnvr1799	1	7630401	7647700	JEQ12_000097	7553259	7703723	150465	UGT1A7	partial	Protein coding	UDP-glucuronosyltransferase 1A9 [Ovis aries]
Cnvr1823	1	98419301	98450400	JEQ12_000740	98349598	98541973	192376	NBPF3	partial	Protein coding	neuroblastoma breakpoint family member 4 [Bos taurus]
Cnvr1824	1	99703501	99707400	JEQ12_000757	99703545	99703745	201	ARL2BP	Whole	Protein coding	ARL2BP [Cervus elaphus hippelaphus]
Cnvr1829	1	255316501	255318500	JEQ12_001791	255247387	255345436	98050	PCCB	partial	Protein coding	propionyl-CoA carboxylase beta chain, mitochondrial [Ovis aries]
Cnvr1831	1	273966601	274010700	JEQ12_001961	273930004	274026237	96234	PIK3R4	partial	Protein coding	phosphoinositide 3-kinase regulatory subunit 4-like [Ovis aries]
Cnvr1981	1	17452201	17470200	JEQ12_000214	17455085	17458912	3828	CLDN19	Whole	Protein coding	claudin-19 [Bos taurus]
Cnvr1981	1	17452201	17470200	JEQ12_000215	17466430	17485250	18821	P3H1	partial	Protein coding	prolyl 3-hydroxylase 1 [Ovis aries]
Cnvr2081	1	529801	541500	JEQ12_000014	520743	550149	29407	D2HGDH	partial	Protein coding	D-2-hydroxyglutarate dehydrogenase, mitochondrial [Ovis aries]
Cnvr2082	1	12768801	12775200	JEQ12_000155	12771342	12810955	39614	EPHA10	partial	Protein coding	PREDICTED: ephrin type-A receptor 10 [Capra hircus]
Cnvr2083	1	87312401	87323300	JEQ12_000641	87310564	87321181	10618	AMPD2	partial	Protein coding	PREDICTED: AMP deaminase 2 isoform X2 [Capra hircus]
Cnvr2137	1	105621701	105631200	JEQ12_000911	105586421	105624537	38117	INTS3	partial	Protein coding	integrator complex subunit 3 [Ovis aries]
Cnvr2137	1	105621701	105631200	JEQ12_000912	105626790	105631170	4381	SLC27A3	Whole	Protein coding	solute carrier family 27 member 3 isoform X1 [Ovis aries]
Cnvr2139	1	122326401	122329400	JEQ12_001153	122074066	122340382	266317	TBX19	partial	Protein coding	T-box transcription factor TBX19 [Alligator mississippiensis]
Cnvr2140	1	122615501	122625100	JEQ12_001154	122554712	122629005	74294	Lad1	partial	Protein coding	ladinin-1-like [Bos indicus x Bos taurus]
Cnvr2193	1	125803701	125811100	JEQ12_001186	125678281	125809843	131563	HUNK	partial	Protein coding	LOW QUALITY PROTEIN: hormonally up-regulated neu tumor-associated kinase [Ovis aries]
Cnvr2210	1	67165001	67170000	JEQ12_000533	67145125	67195437	50313	--	partial	Protein coding	trichohyalin-like isoform X3 [Ovis aries]
Cnvr2225	1	98775501	98801300	JEQ12_000745	98757823	98780901	23079	NBPF3	partial	Protein coding	neuroblastoma breakpoint family member 4 [Bos taurus]
Cnvr2225	1	98775501	98801300	JEQ12_000746	98795788	98825540	29753	Pde4dip	partial	Protein coding	myomegalin isoform X21 [Ovis aries]
Cnvr2226	1	107667201	107687300	JEQ12_000981	107647591	107674045	26455	PMF1	partial	Protein coding	polyamine-modulated factor 1 [Ovis aries]
Cnvr2226	1	107667201	107687300	JEQ12_000982	107678336	107709976	31641	SMG5	partial	Protein coding	protein SMG5 isoform X1 [Ovis aries]
Cnvr2249	1	15150601	15164400	JEQ12_000188	15150958	15165725	14768	COL9A2	partial	Protein coding	collagen alpha-2(IX) chain [Ovis aries]
Cnvr2265	1	98455901	98496500	JEQ12_000740	98349598	98541973	192376	NBPF3	partial	Protein coding	neuroblastoma breakpoint family member 4 [Bos taurus]
Cnvr2266	1	98716701	98824800	JEQ12_000744	98706551	98754521	47971	PDE4DIP	partial	Protein coding	PREDICTED: myomegalin isoform X20 [Capra hircus]
Cnvr2266	1	98716701	98824800	JEQ12_000745	98757823	98780901	23079	NBPF3	Whole	Protein coding	neuroblastoma breakpoint family member 4 [Bos taurus]
Cnvr2266	1	98716701	98824800	JEQ12_000746	98795788	98825540	29753	Pde4dip	partial	Protein coding	myomegalin isoform X21 [Ovis aries]
Cnvr2267	1	98878301	98894700	JEQ12_000747	98826500	99014327	187828	NBPF6	partial	Protein coding	neuroblastoma breakpoint family member 4 [Bos taurus]
Cnvr2268	1	101113701	101120300	JEQ12_000781	101087546	101148121	60576	PDE4DIP	partial	Protein coding	neuroblastoma breakpoint family member 6-like protein [Ovis aries]
Cnvr2269	1	111593601	111599700	JEQ12_001042	111597701	111599117	1417	ACKR1	Whole	Protein coding	atypical chemokine receptor 1 [Ovis aries]
Cnvr2269	1	111593601	111599700	JEQ12_001041	111563555	111593821	30267	Cadm3	partial	Protein coding	cell adhesion molecule 3 isoform X2 [Odocoileus virginianus texanus]
Cnvr2270	1	114403801	114407800	JEQ12_001107	114407282	114462905	55624	FCGR2	partial	Protein coding	low affinity immunoglobulin gamma Fc region receptor II-like isoform X3 [Ovis aries]
Cnvr2438	1	3433701	3510600	JEQ12_000067	3441496	3449693	8198	ERFE	Whole	Protein coding	erythroferrone [Ovis aries]
Cnvr2438	1	3433701	3510600	JEQ12_000068	3450806	3456335	5530	--	Whole	Protein coding	-
Cnvr2438	1	3433701	3510600	JEQ12_000066	3414721	3438491	23771	ILKAP	partial	Protein coding	integrin-linked kinase-associated serine/threonine phosphatase 2C isoform X1 [Ovis aries]
Cnvr2438	1	3433701	3510600	JEQ12_000069	3456427	3465676	9250	KLHL30	Whole	Protein coding	kelch-like protein 30 [Ovis aries]
Cnvr2438	1	3433701	3510600	JEQ12_000070	3475794	3499009	23216	ESPNL	Whole	Protein coding	PREDICTED: espin-like protein [Capra hircus]
Cnvr2438	1	3433701	3510600	JEQ12_000071	3500819	3530320	29502	SCLY	partial	Protein coding	selenocysteine lyase isoform X1 [Ovis aries]
Cnvr2441	1	66876801	66891900	JEQ12_000529	66872096	66889462	17367	GBP3	partial	Protein coding	guanylate-binding protein 1-like [Ovis aries]
Cnvr2443	1	98531101	98539700	JEQ12_000740	98349598	98541973	192376	NBPF3	partial	Protein coding	neuroblastoma breakpoint family member 4 [Bos taurus]
Cnvr2444	1	101920801	101933200	JEQ12_000811	101924271	101931833	7563	ADAMTSL4	Whole	Protein coding	ADAMTS-like protein 4 [Ovis aries]
Cnvr2447	1	167771201	167786000	JEQ12_001325	167654128	167946562	292435	ABI3BP	partial	Protein coding	target of Nesh-SH3 isoform X1 [Ovis aries]
Cnvr2450	1	247351501	247354700	JEQ12_001733	247321866	247354521	32656	HNRNPA3	partial	Protein coding	Heterogeneous nuclear ribonucleoprotein A3 [Camelus dromedarius]
Cnvr2452	1	265591101	265613800	JEQ12_001859	265590117	265608348	18232	CBSL	partial	Protein coding	cystathionine beta-synthase isoform X4 [Ovis aries]
Cnvr2453	1	268304301	268312200	JEQ12_001912	268309668	268327699	18032	Spatc1l	partial	Protein coding	speriolin-like protein [Ovis aries]
Cnvr2453	1	268304301	268312200	JEQ12_001911	268292695	268307268	14574	FTCD	partial	Protein coding	formimidoyltransferase-cyclodeaminase isoform X1 [Ovis aries]
Cnvr2563	1	100625301	100628400	JEQ12_000777	100561096	100640540	79445	HJV	partial	Protein coding	PREDICTED: hemojuvelin isoform X1 [Capra hircus]
Cnvr2564	1	103849501	103856000	JEQ12_000860	103811805	103888698	76894	SEC23B	partial	Protein coding	Protein transport protein Sec23B [Cricetulus griseus]
Cnvr2565	1	104416901	104422600	JEQ12_000883	104365243	104444696	79454	--	partial	Protein coding	-
Cnvr2566	1	109575001	109583500	JEQ12_001018	109453149	109635629	182481	DMBT1	partial	Protein coding	CD5 antigen-like isoform X1 [Bubalus bubalis]
Cnvr2567	1	113243101	113385900	JEQ12_001077	113275495	113298132	22638	CD48	Whole	Protein coding	CD48 antigen-like isoform X1 [Ovis aries]
Cnvr2567	1	113243101	113385900	JEQ12_001076	113243641	113265407	21767	CD48	Whole	Protein coding	CD48 antigen-like isoform X1 [Ovis aries]
Cnvr2568	1	113839701	113844800	JEQ12_001083	113811650	113923317	111668	ITLN2	partial	Protein coding	intelectin-1-like [Ovis aries]
Cnvr2573	1	268265001	268282800	JEQ12_001910	268265663	268282213	16551	Col6a2	Whole	Protein coding	collagen alpha-2(VI) chain isoform X1 [Ovis aries]
Cnvr2704	1	1416001	1444000	JEQ12_000039	1363454	1416095	52642	ANKMY1	partial	Protein coding	ankyrin repeat and MYND domain-containing protein 1 [Ovis aries]
Cnvr2704	1	1416001	1444000	JEQ12_000040	1418433	1444864	26432	GPC1	partial	Protein coding	glypican-1 [Ovis aries]
Cnvr2705	1	70156901	70165000	JEQ12_000550	70140306	70163124	22819	GFI1	partial	Protein coding	PREDICTED: zinc finger protein Gfi-1 [Capra hircus]
Cnvr2706	1	268659601	268670800	JEQ12_001919	268567456	268676822	109367	DIP2A	partial	Protein coding	disco-interacting protein 2 homolog A isoform X1 [Ovis aries]
Cnvr2707	1	274013701	274029100	JEQ12_001961	273930004	274026237	96234	PIK3R4	partial	Protein coding	phosphoinositide 3-kinase regulatory subunit 4-like [Ovis aries]
Cnvr2820	1	1961301	1969500	JEQ12_000052	1965021	1965959	939	OR6B2	Whole	Protein coding	olfactory receptor 6B2-like [Ovis aries]
Cnvr2821	1	112385001	112401200	JEQ12_001058	112386742	112388337	1596	TAGLN2	Whole	Protein coding	transgelin-2 [Bos taurus]
Cnvr2821	1	112385001	112401200	JEQ12_001059	112395447	112424238	28792	IGSF9	partial	Protein coding	LOW QUALITY PROTEIN: protein turtle homolog A [Ovis aries]
Cnvr2835	1	94001	102500	JEQ12_000003	99079	99324	246	--	Whole	Protein coding	-
Cnvr2836	1	471701	502500	JEQ12_000012	481489	488522	7034	NEU4	Whole	Protein coding	sialidase-4 [Ovis aries]
Cnvr2836	1	471701	502500	JEQ12_000011	468208	476747	8540	PDCD1	partial	Protein coding	programmed cell death protein 1 [Ovis aries]
Cnvr2836	1	471701	502500	JEQ12_000013	494566	513094	18529	GAL3ST2	partial	Protein coding	galactose-3-O-sulfotransferase 2 [Ovis aries]
Cnvr2837	1	1415501	1493300	JEQ12_000039	1363454	1416095	52642	ANKMY1	partial	Protein coding	ankyrin repeat and MYND domain-containing protein 1 [Ovis aries]
Cnvr2837	1	1415501	1493300	JEQ12_000040	1418433	1444864	26432	GPC1	Whole	Protein coding	glypican-1 [Ovis aries]
Cnvr2838	1	5871401	5880200	JEQ12_000087	5362755	5933848	571094	AGAP1	partial	Protein coding	arf-GAP with GTPase, ANK repeat and PH domain-containing protein 1 isoform X4 [Ovis aries]
Cnvr2839	1	8161701	8168200	JEQ12_000100	7991359	8165937	174579	INPP5D	partial	Protein coding	LOW QUALITY PROTEIN: phosphatidylinositol 3,4,5-trisphosphate 5-phosphatase 1 [Ovis aries]
Cnvr2841	1	66771801	66786700	JEQ12_000528	66772196	66860116	87921	GBP2	partial	Protein coding	guanylate-binding protein 4-like isoform X1 [Bos indicus x Bos taurus]
Cnvr2842	1	72819301	72837200	JEQ12_000571	72785166	72913807	128642	RWDD3	partial	Protein coding	RWD domain-containing protein 3 isoform X2 [Ovis aries]
Cnvr2844	1	98508601	98523100	JEQ12_000740	98349598	98541973	192376	NBPF3	partial	Protein coding	neuroblastoma breakpoint family member 4 [Bos taurus]
Cnvr2845	1	100843901	100857700	JEQ12_000779	100796583	100922604	126022	CBX1	partial	Protein coding	heterochromatin-specific nonhistone protein, partial [Homo sapiens]
Cnvr2850	1	207730601	207733600	JEQ12_001566	207730167	207731129	963	SOX2	partial	Protein coding	transcription factor SOX-2 [Bos taurus]
Cnvr3062	1	11436901	11454500	JEQ12_000139	11440180	11440969	790	EVA1B	Whole	Protein coding	protein eva-1 homolog B [Ovis aries]
Cnvr3062	1	11436901	11454500	JEQ12_000138	11425677	11438999	13323	SH3D21	partial	Protein coding	LOW QUALITY PROTEIN: SH3 domain-containing protein 21 [Ovis aries]
Cnvr3062	1	11436901	11454500	JEQ12_000140	11450243	11466475	16233	STK40	partial	Protein coding	serine/threonine-protein kinase 40 [Ovis aries]
Cnvr3064	1	102546501	102558100	JEQ12_000834	102547989	102555846	7858	ZNF687	Whole	Protein coding	zinc finger protein 687 [Ovis aries]
Cnvr3064	1	102546501	102558100	JEQ12_000835	102557359	102610894	53536	PI4KB	partial	Protein coding	phosphatidylinositol 4-kinase beta isoform X4 [Bos taurus]
Cnvr3066	1	107567501	107579900	JEQ12_000979	107561523	107615343	53821	SEMA4A	partial	Protein coding	semaphorin-4A [Ovis aries]
Cnvr3067	1	116291001	116296500	JEQ12_001119	116233656	116302976	69321	CSAD	partial	Protein coding	PREDICTED: cysteine sulfinic acid decarboxylase [Capra hircus]
Cnvr3069	1	138671801	138711900	JEQ12_001249	138704140	138704717	578	HK2	Whole	Protein coding	hexokinase-2 [Leptonychotes weddellii]
Cnvr3071	1	168456201	168465900	JEQ12_001328	168451099	168464139	13041	PCNP	partial	Protein coding	PREDICTED: PEST proteolytic signal-containing nuclear protein [Capra hircus]
Cnvr3073	1	228463501	228467300	JEQ12_001632	228429419	228473986	44568	NMD3	partial	Protein coding	60S ribosomal export protein NMD3 [Ovis aries]
Cnvr3212	1	94001	118800	JEQ12_000003	99079	99324	246	--	Whole	Protein coding	-
Cnvr3213	1	87346201	87354400	JEQ12_000642	87331669	87442790	111122	GSTM1	partial	Protein coding	PREDICTED: glutathione S-transferase Mu 1 isoform X2 [Capra hircus]
Cnvr3214	1	98794201	98807000	JEQ12_000746	98795788	98825540	29753	Pde4dip	partial	Protein coding	myomegalin isoform X21 [Ovis aries]
Cnvr3215	1	100838301	100860900	JEQ12_000779	100796583	100922604	126022	CBX1	partial	Protein coding	heterochromatin-specific nonhistone protein, partial [Homo sapiens]
Cnvr3217	1	112816901	112838000	JEQ12_001071	112836054	112836455	402	Nhlh1	Whole	Protein coding	helix-loop-helix protein 1 [Bos taurus]
Cnvr3217	1	112816901	112838000	JEQ12_001070	112811049	112824147	13099	NCSTN	partial	Protein coding	nicastrin isoform X1 [Ovis aries]
Cnvr3223	1	266649001	266670900	JEQ12_001873	266565507	266673926	108420	DNMT3L	partial	Protein coding	DNA (cytosine-5)-methyltransferase 3-like protein [Pteropus alecto]
Cnvr3343	1	113778701	113814700	JEQ12_001083	113811650	113923317	111668	ITLN2	partial	Protein coding	intelectin-1-like [Ovis aries]
Cnvr3345	1	273975901	273988700	JEQ12_001961	273930004	274026237	96234	PIK3R4	partial	Protein coding	phosphoinositide 3-kinase regulatory subunit 4-like [Ovis aries]
Cnvr3433	1	67245501	67251200	JEQ12_000534	67224616	67254326	29711	GBP6	partial	Protein coding	guanylate-binding protein 6 [Ovis aries]
Cnvr3435	1	90377701	90387100	JEQ12_000682	90384823	90398753	13931	Wnt2b	partial	Protein coding	protein Wnt-2b [Ovis aries]
Cnvr3438	1	114437201	114444100	JEQ12_001107	114407282	114462905	55624	FCGR2	partial	Protein coding	low affinity immunoglobulin gamma Fc region receptor II-like isoform X3 [Ovis aries]
Cnvr3508	1	1614401	1647400	JEQ12_000042	1645690	1649955	4266	COPS9	partial	Protein coding	COP9 signalosome complex subunit 9, partial [Camelus dromedarius]
Cnvr3508	1	1614401	1647400	JEQ12_000041	1594244	1639224	44981	OTOS	partial	Protein coding	otospiralin isoform X2 [Ovis aries]
Cnvr3511	1	274574701	274600400	JEQ12_001962	274527039	274716299	189261	PIK3R4	partial	Protein coding	phosphoinositide 3-kinase regulatory subunit 4 isoform X2 [Ovis aries]
Cnvr3559	1	241153101	241166900	JEQ12_001712	241134329	241159007	24679	TM4SF18	partial	Protein coding	PREDICTED: transmembrane 4 L6 family member 18 isoform X2 [Capra hircus]
Cnvr3560	1	260537401	260543900	JEQ12_001816	260458670	260768981	310312	Cpne4	partial	Protein coding	PREDICTED: copine-4 [Ceratotherium simum simum]
Cnvr3586	1	40789801	40799700	JEQ12_000422	40632875	40877287	244413	JAK1	partial	Protein coding	tyrosine-protein kinase JAK1 [Ovis aries]
Cnvr3589	1	274612001	274613700	JEQ12_001962	274527039	274716299	189261	PIK3R4	partial	Protein coding	phosphoinositide 3-kinase regulatory subunit 4 isoform X2 [Ovis aries]
Cnvr3669	1	266826301	266834600	JEQ12_001879	266828139	266828912	774	LRRC3	Whole	Protein coding	leucine-rich repeat-containing protein 3 [Ovis aries]
Cnvr3724	1	1370201	1391200	JEQ12_000039	1363454	1416095	52642	ANKMY1	partial	Protein coding	ankyrin repeat and MYND domain-containing protein 1 [Ovis aries]
Cnvr3726	1	66856101	66865700	JEQ12_000528	66772196	66860116	87921	GBP2	partial	Protein coding	guanylate-binding protein 4-like isoform X1 [Bos indicus x Bos taurus]
Cnvr3728	1	87003101	87011200	JEQ12_000631	86986867	87009871	23005	CELSR2	partial	Protein coding	LOW QUALITY PROTEIN: cadherin EGF LAG seven-pass G-type receptor 2 [Ovis aries]
Cnvr3730	1	105429001	105433800	JEQ12_000902	105431438	105432188	751	S100A3	Whole	Protein coding	protein S100-A3 [Ovis aries]
Cnvr3731	1	113834201	113894800	JEQ12_001083	113811650	113923317	111668	ITLN2	partial	Protein coding	intelectin-1-like [Ovis aries]
Cnvr3736	1	263985601	264057700	JEQ12_001839	263990320	264022172	31853	MX2	Whole	Protein coding	interferon-induced GTP-binding protein Mx2 [Ovis aries]
Cnvr3736	1	263985601	264057700	JEQ12_001840	264039065	264064537	25473	MX1	partial	Protein coding	RecName: Full=Interferon-induced GTP-binding protein Mx1; AltName: Full=Myxoma resistance protein 1; AltName: Full=Myxovirus resistance protein 1; AltName: Full=Oligodendrocyte GTP-binding protein [Ovis aries]
Cnvr3737	1	280075001	280076600	JEQ12_001983	279456687	280118271	661585	KCNH8	partial	Protein coding	potassium voltage-gated channel subfamily H member 8 [Ovis aries]
Cnvr3958	1	869701	881100	JEQ12_000023	838009	876028	38020	Hdlbp	partial	Protein coding	vigilin [Ovis aries]
Cnvr3959	1	8543601	8554400	JEQ12_000105	8523433	8566399	42967	EFHD1	partial	Protein coding	EF-hand domain-containing protein D1 [Ovis aries]
Cnvr3961	1	71448201	71461100	JEQ12_000561	71450862	71489805	38944	DNTTIP2	partial	Protein coding	deoxynucleotidyltransferase terminal-interacting protein 2 isoform X1 [Ovis aries]
Cnvr3965	1	98567701	98577500	JEQ12_000741	98554369	98626418	72050	NBPF4	partial	Protein coding	neuroblastoma breakpoint family member 4 [Bos taurus]
Cnvr3967	1	112561901	112579100	JEQ12_001062	112564999	112569247	4249	KCNJ9	Whole	Protein coding	PREDICTED: G protein-activated inward rectifier potassium channel 3 [Capra hircus]
Cnvr3967	1	112561901	112579100	JEQ12_001063	112572765	112579199	6435	IGSF8	partial	Protein coding	immunoglobulin superfamily member 8 [Ovis aries]
Cnvr4137	1	46301	66500	JEQ12_000002	60722	60967	246	--	Whole	Protein coding	-
Cnvr4137	1	46301	66500	JEQ12_000001	37961	60538	22578	RPL30	partial	Protein coding	60S ribosomal protein L30-like [Ovis aries]
Cnvr4138	1	4919601	4928200	JEQ12_000083	4922299	4985063	62765	ACKR3	partial	Protein coding	atypical chemokine receptor 3 [Ovis aries]
Cnvr4141	1	87447001	87459900	JEQ12_000643	87450081	87462760	12680	GSTM1	partial	Protein coding	glutathione S-transferase Mu 1 [Ovis aries]
Cnvr4146	1	194753501	194765300	JEQ12_001469	194744670	194922102	177433	XXYLT1	partial	Protein coding	PREDICTED: xyloside xylosyltransferase 1 [Capra hircus]
Cnvr4288	1	358901	361300	JEQ12_000005	356555	372950	16396	WBP11	partial	Protein coding	PREDICTED: WW domain-binding protein 11-like isoform X2 [Rattus norvegicus]
Cnvr4290	1	98395601	98419300	JEQ12_000740	98349598	98541973	192376	NBPF3	partial	Protein coding	neuroblastoma breakpoint family member 4 [Bos taurus]
Cnvr4291	1	103103401	103114100	JEQ12_000848	103087656	103121449	33794	RORC	partial	Protein coding	nuclear receptor ROR-gamma isoform X1 [Ovis aries]
Cnvr4293	1	113825201	113839700	JEQ12_001083	113811650	113923317	111668	ITLN2	partial	Protein coding	intelectin-1-like [Ovis aries]
Cnvr4297	1	240531701	240540800	JEQ12_001706	240495076	240602834	107759	RNF13	partial	Protein coding	E3 ubiquitin-protein ligase RNF13 isoform X1 [Ovis aries]
Cnvr4298	1	267735401	267739200	JEQ12_001905	267737696	267757215	19520	SLC19A1	partial	Protein coding	folate transporter 1 [Ovis aries]
Cnvr4430	1	37598401	37607300	JEQ12_000403	37605951	37606724	774	--	Whole	Protein coding	endogenous retrovirus group V member 2 Env polyprotein-like [Globicephala melas]
Cnvr4431	1	66752901	66884100	JEQ12_000529	66872096	66889462	17367	GBP3	partial	Protein coding	guanylate-binding protein 1-like [Ovis aries]
Cnvr4431	1	66752901	66884100	JEQ12_000528	66772196	66860116	87921	GBP2	Whole	Protein coding	guanylate-binding protein 4-like isoform X1 [Bos indicus x Bos taurus]
Cnvr4432	1	87455601	87465000	JEQ12_000643	87450081	87462760	12680	GSTM1	partial	Protein coding	glutathione S-transferase Mu 1 [Ovis aries]
Cnvr4438	1	159739301	159741100	JEQ12_001283	159696097	160112884	416788	Epha3	partial	Protein coding	PREDICTED: ephrin type-A receptor 3 [Capra hircus]
Cnvr4440	1	267249301	267256800	JEQ12_001900	267232139	267256686	24548	Fam207a	partial	Protein coding	protein FAM207A isoform X1 [Ovis aries]
Cnvr4441	1	268062401	268068900	JEQ12_001907	268039927	268077544	37618	PCBP3	partial	Protein coding	poly(rC)-binding protein 3 isoform X5 [Coturnix japonica]
Cnvr4534	1	114039201	114046900	JEQ12_001089	114043422	114057958	14537	NECTIN4	partial	Protein coding	nectin-4 isoform X4 [Ovis aries]
Cnvr4534	1	114039201	114046900	JEQ12_001088	114027505	114040897	13393	ARHGAP30	partial	Protein coding	rho GTPase-activating protein 30 isoform X1 [Ovis aries]
Cnvr4537	1	174344901	174347000	JEQ12_001336	174251330	174499998	248669	HINT1	partial	Protein coding	histidine triad nucleotide-binding protein 1 [Ovis aries]
Cnvr4539	1	265461301	265465100	JEQ12_001856	265454118	265472242	18125	WDR4	partial	Protein coding	PREDICTED: tRNA (guanine-N(7)-)-methyltransferase non-catalytic subunit WDR4 isoform X1 [Bison bison bison]
Cnvr4540	1	265880501	265889000	JEQ12_001863	265882761	265891930	9170	SIK1	partial	Protein coding	serine/threonine-protein kinase SIK1 [Ovis aries]
Cnvr4542	1	268334601	268338500	JEQ12_001913	268335903	268365879	29977	LSS	partial	Protein coding	lanosterol synthase [Ovis aries]
Cnvr4618	1	247597001	247600300	JEQ12_001734	247569759	248043296	473538	SLC9A9	partial	Protein coding	sodium/hydrogen exchanger 9 [Ovis aries]
Cnvr4682	1	510101	539600	JEQ12_000013	494566	513094	18529	GAL3ST2	partial	Protein coding	galactose-3-O-sulfotransferase 2 [Ovis aries]
Cnvr4682	1	510101	539600	JEQ12_000014	520743	550149	29407	D2HGDH	partial	Protein coding	D-2-hydroxyglutarate dehydrogenase, mitochondrial [Ovis aries]
Cnvr4683	1	563101	566000	JEQ12_000015	550743	565023	14281	ING5	partial	Protein coding	inhibitor of growth protein 5 [Bos taurus]
Cnvr4685	1	98994001	99000800	JEQ12_000747	98826500	99014327	187828	NBPF6	partial	Protein coding	neuroblastoma breakpoint family member 4 [Bos taurus]
Cnvr4686	1	206307901	206328800	JEQ12_001559	206098929	206372727	273799	MCF2L2	partial	Protein coding	PREDICTED: probable guanine nucleotide exchange factor MCF2L2 [Capra hircus]
Cnvr4757	1	99184001	99201600	JEQ12_000752	99175391	99215850	40460	NBPF3	partial	Protein coding	neuroblastoma breakpoint family member 4 [Bos taurus]
Cnvr4759	1	205308001	205312900	JEQ12_001541	205309675	205310803	1129	CAMK2N2	Whole	Protein coding	calcium/calmodulin-dependent protein kinase II inhibitor 2 [Bos taurus]
Cnvr4759	1	205308001	205312900	JEQ12_001542	205312342	205318316	5975	EEF1AKMT4	partial	Protein coding	EEF1A lysine methyltransferase 4 isoform X3 [Ovis aries]
Cnvr4760	1	275395601	275402800	JEQ12_001965	275387634	275459086	71453	Sh3bp5	partial	Protein coding	SH3 domain-binding protein 5 [Ovis aries]
Cnvr4830	1	87480601	87489800	JEQ12_000644	87469856	87481279	11424	GSTM1	partial	Protein coding	glutathione S-transferase Mu 1-like [Ovis aries]
Cnvr4830	1	87480601	87489800	JEQ12_000645	87488722	87502301	13580	GSTM1	partial	Protein coding	glutathione S-transferase Mu 1 [Ovis aries]
Cnvr5026	1	66853401	66856100	JEQ12_000528	66772196	66860116	87921	GBP2	partial	Protein coding	guanylate-binding protein 4-like isoform X1 [Bos indicus x Bos taurus]
Cnvr5031	1	239120901	239122000	JEQ12_001694	239094998	239195567	100570	P2RY14	partial	Protein coding	P2Y purinoceptor 14 [Ovis aries]
Cnvr5032	1	240614101	240616300	JEQ12_001707	240614483	240615805	1323	DCTN2	Whole	Protein coding	PREDICTED: dynactin subunit 2 isoform X4 [Capra hircus]
Cnvr5034	1	280500201	280501200	JEQ12_001988	280486303	280642541	156239	PRDM7	partial	Protein coding	histone-lysine N-methyltransferase PRDM9-like [Ovis aries]
Cnvr5123	1	110695901	110698600	JEQ12_001024	110050369	110733753	683385	CD1B	partial	Protein coding	t-cell surface glycoprotein [Lynx pardinus]
Cnvr5170	1	45777001	45781100	JEQ12_000444	45564616	46210409	645794	LRRC7	partial	Protein coding	leucine-rich repeat-containing protein 7 isoform X1 [Bos taurus]
Cnvr5175	1	202587101	202589900	JEQ12_001506	202589705	202765730	176026	ST6GAL1	partial	Protein coding	beta-galactoside alpha-2,6-sialyltransferase 1 isoform X1 [Ovis aries]
Cnvr3712	1	274611401	274624800	JEQ12_001962	274527039	274716299	189261	PIK3R4	partial	Protein coding	phosphoinositide 3-kinase regulatory subunit 4 isoform X2 [Ovis aries]
Cnvr4879	1	7798201	7819200	JEQ12_000099	7790496	7897713	107218	DGKD	partial	Protein coding	PREDICTED: diacylglycerol kinase delta isoform X1 [Capra hircus]
Cnvr4880	1	25160301	25167300	JEQ12_000316	25161950	25164923	2974	DMRTA2	Whole	Protein coding	doublesex- and mab-3-related transcription factor A2 [Ovis aries]
Cnvr4880	1	25160301	25167300	JEQ12_000317	25165750	25166795	1046	--	Whole	Protein coding	PREDICTED: uncharacterized protein LOC108177726 [Oryctolagus cuniculus]
Cnvr4882	1	106787101	106800200	JEQ12_000950	106794604	106802823	8220	TRIM46	partial	Protein coding	tripartite motif-containing protein 46 isoform X1 [Ovis aries]
Cnvr4882	1	106787101	106800200	JEQ12_000949	106790698	106793198	2501	KRTCAP2	Whole	Protein coding	keratinocyte-associated protein 2 [Bos taurus]
Cnvr4933	1	15535801	15555900	JEQ12_000196	15541147	15598153	57007	KCNQ4	partial	Protein coding	potassium voltage-gated channel subfamily KQT member 4 [Ovis aries]
Cnvr4966	1	190282901	190286000	JEQ12_001427	190128012	190283911	155900	ADCY5	partial	Protein coding	adenylate cyclase type 5 [Ovis aries]
Cnvr4996	1	3863001	3870000	JEQ12_000075	3710185	3868756	158572	LRRFIP1	partial	Protein coding	leucine-rich repeat flightless-interacting protein 1 isoform X47 [Bos indicus x Bos taurus]
Cnvr4997	1	194129101	194134600	JEQ12_001463	194048146	194197087	148942	DLG1	partial	Protein coding	PREDICTED: disks large homolog 1 isoform X6 [Capra hircus]
Cnvr3727	1	66869701	66875700	JEQ12_000529	66872096	66889462	17367	GBP3	partial	Protein coding	guanylate-binding protein 1-like [Ovis aries]
Cnvr3729	1	104895901	104923700	JEQ12_000888	104905480	104905930	451	--	Whole	Protein coding	TPA: hypothetical protein BOS_20 [Bos taurus]
Cnvr3732	1	117914501	117921700	JEQ12_001124	117849696	118297204	447509	PBX1	partial	Protein coding	pre-B-cell leukemia transcription factor 1 isoform a [Rattus norvegicus]
Cnvr3735	1	262876201	262879400	JEQ12_001834	262535395	263212070	676676	DSCAM	partial	Protein coding	Down syndrome cell adhesion molecule [Bos taurus]
Cnvr4142	1	99271701	99298200	JEQ12_000753	99263246	99311165	47920	NBPF6	partial	Protein coding	neuroblastoma breakpoint family member 6-like [Ovis aries]
Cnvr4147	1	231243101	231247500	JEQ12_001650	231192882	231243796	50915	Gfm1	partial	Protein coding	elongation factor G, mitochondrial [Ovis aries]
Cnvr4433	1	101117201	101119800	JEQ12_000781	101087546	101148121	60576	PDE4DIP	partial	Protein coding	neuroblastoma breakpoint family member 6-like protein [Ovis aries]
Cnvr4688	1	266672501	266710900	JEQ12_001874	266675314	266694762	19449	AIRE	Whole	Protein coding	autoimmune regulator [Ovis aries]
Cnvr4688	1	266672501	266710900	JEQ12_001875	266696127	266723831	27705	PFKL	partial	Protein coding	ATP-dependent 6-phosphofructokinase, liver type [Ovis aries]
Cnvr4688	1	266672501	266710900	JEQ12_001873	266565507	266673926	108420	DNMT3L	partial	Protein coding	DNA (cytosine-5)-methyltransferase 3-like protein [Pteropus alecto]
Cnvr5028	1	183796801	183798500	JEQ12_001382	183797062	183797646	585	RAB22A	Whole	Protein coding	ras-related protein Rab-22A [Ovis aries]
Cnvr0017	2	42640501	42750100	JEQ12_008945	42697328	42697627	300	RHOBTB2	Whole	Protein coding	PREDICTED: rho-related BTB domain-containing protein 2-like, partial [Bison bison bison]
Cnvr0017	2	42640501	42750100	JEQ12_008944	42641265	42675448	34184	TNFRSF10A	Whole	Protein coding	PREDICTED: LOW QUALITY PROTEIN: liprin-alpha-1-like [Capra hircus]
Cnvr0017	2	42640501	42750100	JEQ12_008946	42698879	42820239	121361	PPFIA1	partial	Protein coding	PREDICTED: LOW QUALITY PROTEIN: liprin-alpha-1-like [Capra hircus]
Cnvr0043	2	252226501	252312800	JEQ12_010209	252242624	252243808	1185	USP17L13	Whole	Protein coding	ubiquitin carboxyl-terminal hydrolase 17-like protein 6 [Ovis aries]
Cnvr0043	2	252226501	252312800	JEQ12_010210	252278554	252357855	79302	--	partial	Protein coding	ubiquitin carboxyl-terminal hydrolase 17-like protein 6 [Bubalus bubalis]
Cnvr0104	2	194434301	194439400	JEQ12_009711	194048387	194527011	478625	Myo1b	partial	Protein coding	unconventional myosin-Ib isoform X2 [Ovis aries]
Cnvr0166	2	106219201	106226900	JEQ12_009356	106168834	106361819	192986	GLRA3	partial	Protein coding	glycine receptor subunit alpha-3 isoform X1 [Ovis aries]
Cnvr0168	2	230541201	230555900	JEQ12_009918	230545654	230545965	312	--	Whole	Protein coding	-
Cnvr0169	2	233378701	233394000	JEQ12_009933	233379689	233392514	12826	ITM2C	Whole	Protein coding	PREDICTED: integral membrane protein 2C [Capra hircus]
Cnvr0229	2	722901	731400	JEQ12_008658	711263	807655	96393	Sntg2	partial	Protein coding	gamma-2-syntrophin [Ovis aries]
Cnvr0235	2	216624101	216627600	JEQ12_009816	215826391	216684263	857873	SPAG16	partial	Protein coding	sperm-associated antigen 16 protein [Ovis aries]
Cnvr0236	2	220986701	221000300	JEQ12_009842	220976767	220987313	10547	SLC11A1	partial	Protein coding	natural resistance-associated macrophage protein 1 [Ovis aries]
Cnvr0236	2	220986701	221000300	JEQ12_009843	220992537	220996762	4226	CTDSP1	Whole	Protein coding	carboxy-terminal domain RNA polymerase II polypeptide A small phosphatase 1 isoform X1 [Ovis aries]
Cnvr0306	2	643101	650800	JEQ12_008657	628152	682822	54671	--	partial	Protein coding	-
Cnvr0313	2	247464301	247476600	JEQ12_010168	247465258	247476538	11281	NBL1	Whole	Protein coding	TPA: neuroblastoma, suppression of tumorigenicity 1 2-like [Bos taurus]
Cnvr0385	2	250425001	250486900	JEQ12_010207	250485503	250487464	1962	HSPB7	partial	Protein coding	heat shock protein beta-7 isoform X1 [Equus caballus]
Cnvr0385	2	250425001	250486900	JEQ12_010204	250399247	250440193	40947	--	partial	Protein coding	-
Cnvr0385	2	250425001	250486900	JEQ12_010205	250443800	250466701	22902	FAM131C	Whole	Protein coding	PREDICTED: protein FAM131C isoform X1 [Capra hircus]
Cnvr0385	2	250425001	250486900	JEQ12_010206	250468086	250480574	12489	CLCNKA	Whole	Protein coding	chloride channel protein ClC-Ka isoform X4 [Ovis aries]
Cnvr0403	2	62387301	62393900	JEQ12_009101	62273810	62485049	211240	RORB	partial	Protein coding	nuclear receptor ROR-beta [Ovis aries]
Cnvr0405	2	90358201	90384800	JEQ12_009264	90367556	90368398	843	TRA2A	Whole	Protein coding	PREDICTED: transformer-2 protein homolog alpha isoform X1 [Fukomys damarensis]
Cnvr0405	2	90358201	90384800	JEQ12_009265	90371123	90372001	879	IFNW1	Whole	Protein coding	interferon omega-1-like [Ovis aries]
Cnvr0405	2	90358201	90384800	JEQ12_009267	90379361	90379981	621	IFNW1	Whole	Protein coding	interferon omega-1-like [Ovis aries]
Cnvr0405	2	90358201	90384800	JEQ12_009266	90373602	90376608	3007	IFNA14	Whole	Protein coding	interferon alpha-2-like [Ovis aries]
Cnvr0470	2	84396101	84402000	JEQ12_009196	84275592	84788010	512419	CCDC171	partial	Protein coding	coiled-coil domain-containing protein 171 isoform X1 [Ovis aries]
Cnvr0472	2	234665201	234686400	JEQ12_009948	234274531	234682867	408337	DIS3L2	partial	Protein coding	DIS3-like exonuclease 2 [Ovis aries]
Cnvr0492	2	118349901	118373700	JEQ12_009410	118318509	118354190	35682	LIMS2	partial	Protein coding	LIM and senescent cell antigen-like-containing domain protein 2 [Bos taurus]
Cnvr0492	2	118349901	118373700	JEQ12_009411	118355803	118432997	77195	MYO7B	partial	Protein coding	unconventional myosin-VIIb [Ovis aries]
Cnvr0509	2	104727901	104734900	JEQ12_009341	104709212	104737732	28521	RP1L1	partial	Protein coding	retinitis pigmentosa 1-like 1 protein [Ovis aries]
Cnvr0593	2	73925001	73928700	JEQ12_009162	73869855	73945322	75468	PDCD1LG2	partial	Protein coding	programmed cell death 1 ligand 2 [Ovis aries]
Cnvr0639	2	108181801	108184700	JEQ12_009368	107806946	108859697	1052752	GALNTL6	partial	Protein coding	polypeptide N-acetylgalactosaminyltransferase-like 6 isoform X4 [Sus scrofa]
Cnvr0766	2	222007301	222018700	JEQ12_009880	221945722	222009152	63431	SPEG	partial	Protein coding	PREDICTED: striated muscle preferentially expressed protein kinase isoform X3 [Capra hircus]
Cnvr0766	2	222007301	222018700	JEQ12_009881	222017171	222037953	20783	Asic4	partial	Protein coding	LOW QUALITY PROTEIN: acid-sensing ion channel 4 [Ovis aries]
Cnvr0782	2	3110801	3118400	JEQ12_008680	2992239	3278199	285961	CDK5RAP2	partial	Protein coding	CDK5 regulatory subunit-associated protein 2 isoform X2 [Ovis aries]
Cnvr0789	2	152746501	152749200	JEQ12_009593	152673497	152756700	83204	ACVR1C	partial	Protein coding	activin receptor type-1C precursor [Bos taurus]
Cnvr0792	2	247249401	247251900	JEQ12_010164	247221864	247251796	29933	OTUD3	partial	Protein coding	OTU domain-containing protein 3 isoform X2 [Ovis aries]
Cnvr0979	2	148028501	148034300	JEQ12_009572	147404303	148105271	700969	KCNH7	partial	Protein coding	PREDICTED: potassium voltage-gated channel subfamily H member 7 isoform X2 [Capra hircus]
Cnvr0982	2	232822901	232827700	JEQ12_009927	232787568	232848661	61094	SLC16A14	partial	Protein coding	monocarboxylate transporter 14 [Ovis aries]
Cnvr1088	2	82005401	82007800	JEQ12_009185	81859455	82088247	228793	MPDZ	partial	Protein coding	LOW QUALITY PROTEIN: multiple PDZ domain protein [Ovis aries]
Cnvr1089	2	132843501	132847500	JEQ12_009483	132758113	133024523	266411	PDE11A	partial	Protein coding	dual 3',5'-cyclic-AMP and -GMP phosphodiesterase 11A [Ovis aries]
Cnvr1141	2	90525001	90547400	JEQ12_009280	90525026	90534294	9269	IFNT2	Whole	Protein coding	interferon tau-2 precursor [Ovis aries]
Cnvr1141	2	90525001	90547400	JEQ12_009281	90538433	90544216	5784	--	Whole	Protein coding	interferon omega-1-like [Lagenorhynchus obliquidens]
Cnvr1186	2	89766901	89774200	JEQ12_009217	89770160	89770747	588	IFNW1	Whole	Protein coding	interferon omega-1-like [Ovis aries]
Cnvr1190	2	90041401	90048200	JEQ12_009242	90041780	90047150	5371	IFNW1	Whole	Protein coding	interferon omega-1-like [Ovis aries]
Cnvr1203	2	42580601	42591600	JEQ12_008943	42571431	42602593	31163	TNFRSF10A	partial	Protein coding	PREDICTED: tumor necrosis factor receptor superfamily member 10C isoform X2 [Capra hircus]
Cnvr1205	2	89793801	89819500	JEQ12_009219	89794375	89794920	546	IFNW1	Whole	Protein coding	interferon omega-1-like [Ovis aries]
Cnvr1205	2	89793801	89819500	JEQ12_009220	89801128	89801682	555	IFNW1	Whole	Protein coding	interferon omega-1-like [Ovis aries]
Cnvr1205	2	89793801	89819500	JEQ12_009221	89810170	89810757	588	IFNW1	Whole	Protein coding	interferon omega-1-like [Ovis aries]
Cnvr1206	2	89913001	89982300	JEQ12_009230	89903567	89914242	10676	IFNB2	partial	Protein coding	interferon beta-2-like [Ovis aries]
Cnvr1206	2	89913001	89982300	JEQ12_009231	89920636	89931028	10393	IFNA14	Whole	Protein coding	interferon alpha-2-like [Ovis aries]
Cnvr1206	2	89913001	89982300	JEQ12_009233	89946589	89947176	588	IFNW1	Whole	Protein coding	interferon omega-1-like [Ovis aries]
Cnvr1206	2	89913001	89982300	JEQ12_009234	89951417	89952085	669	IFNAH	Whole	Protein coding	interferon alpha-H [Bos taurus]
Cnvr1206	2	89913001	89982300	JEQ12_009235	89959111	89959698	588	IFNW1	Whole	Protein coding	interferon alpha [Ovis aries]
Cnvr1206	2	89913001	89982300	JEQ12_009236	89967684	89968271	588	IFNW1	Whole	Protein coding	interferon omega-1-like [Ovis aries]
Cnvr1206	2	89913001	89982300	JEQ12_009237	89974003	89974572	570	IFNAH	Whole	Protein coding	interferon alpha-H-like [Ovis aries]
Cnvr1206	2	89913001	89982300	JEQ12_009232	89931726	89932103	378	IFNB2	Whole	Protein coding	interferon beta-2-like [Ovis aries]
Cnvr1208	2	123673201	123678800	JEQ12_009445	123598292	123756232	157941	ZMYND8	partial	Protein coding	protein kinase C-binding protein 1-like [Ovis aries]
Cnvr1210	2	141353701	141358700	JEQ12_009550	141146438	141489443	343006	CERS6	partial	Protein coding	ceramide synthase 6 isoform X2 [Ovis aries]
Cnvr1212	2	249984301	250018500	JEQ12_010195	250012616	250015857	3242	MFAP2	Whole	Protein coding	PREDICTED: microfibrillar-associated protein 2 isoform X1 [Capra hircus]
Cnvr1212	2	249984301	250018500	JEQ12_010194	249987690	250006942	19253	ATP13A2	Whole	Protein coding	cation-transporting ATPase 13A2 isoform X1 [Ovis aries]
Cnvr1212	2	249984301	250018500	JEQ12_010196	250017790	250045293	27504	Crocc	partial	Protein coding	rootletin [Ovis aries]
Cnvr1340	2	43150701	43162100	JEQ12_008949	43156347	43158806	2460	Egr3	Whole	Protein coding	TPA: early growth response 3-like [Bos taurus]
Cnvr1342	2	89857401	90001700	JEQ12_009224	89863184	89863729	546	IFNW1	Whole	Protein coding	interferon omega-1-like [Ovis aries]
Cnvr1342	2	89857401	90001700	JEQ12_009225	89866572	89867093	522	IFNA14	Whole	Protein coding	interferon alpha-3-like [Ovis aries]
Cnvr1342	2	89857401	90001700	JEQ12_009226	89873447	89878059	4613	IFNB2	Whole	Protein coding	interferon beta-2-like [Ovis aries]
Cnvr1342	2	89857401	90001700	JEQ12_009227	89884780	89885367	588	IFNW1	Whole	Protein coding	interferon omega-1-like [Ovis aries]
Cnvr1342	2	89857401	90001700	JEQ12_009228	89895297	89895842	546	IFNW1	Whole	Protein coding	interferon omega-1-like [Ovis aries]
Cnvr1342	2	89857401	90001700	JEQ12_009230	89903567	89914242	10676	IFNB2	Whole	Protein coding	interferon beta-2-like [Ovis aries]
Cnvr1342	2	89857401	90001700	JEQ12_009231	89920636	89931028	10393	IFNA14	Whole	Protein coding	interferon alpha-2-like [Ovis aries]
Cnvr1342	2	89857401	90001700	JEQ12_009233	89946589	89947176	588	IFNW1	Whole	Protein coding	interferon omega-1-like [Ovis aries]
Cnvr1342	2	89857401	90001700	JEQ12_009234	89951417	89952085	669	IFNAH	Whole	Protein coding	interferon alpha-H [Bos taurus]
Cnvr1342	2	89857401	90001700	JEQ12_009235	89959111	89959698	588	IFNW1	Whole	Protein coding	interferon alpha [Ovis aries]
Cnvr1342	2	89857401	90001700	JEQ12_009236	89967684	89968271	588	IFNW1	Whole	Protein coding	interferon omega-1-like [Ovis aries]
Cnvr1342	2	89857401	90001700	JEQ12_009237	89974003	89974572	570	IFNAH	Whole	Protein coding	interferon alpha-H-like [Ovis aries]
Cnvr1342	2	89857401	90001700	JEQ12_009238	89982871	89983329	459	IFNW1	Whole	Protein coding	interferon omega-1-like [Ovis aries]
Cnvr1342	2	89857401	90001700	JEQ12_009239	89991766	89992299	534	IFNW1	Whole	Protein coding	PREDICTED: interferon omega-1 [Capra hircus]
Cnvr1342	2	89857401	90001700	JEQ12_009229	89896562	89900665	4104	IFNW1	Whole	Protein coding	interferon omega-1-like [Ovis aries]
Cnvr1342	2	89857401	90001700	JEQ12_009232	89931726	89932103	378	IFNB2	Whole	Protein coding	interferon beta-2-like [Ovis aries]
Cnvr1345	2	252339801	252362800	JEQ12_010210	252278554	252357855	79302	--	partial	Protein coding	ubiquitin carboxyl-terminal hydrolase 17-like protein 6 [Bubalus bubalis]
Cnvr1401	2	90478001	90489300	JEQ12_009275	90479816	90481022	1207	TRIM59	Whole	Protein coding	PREDICTED: tripartite motif-containing protein 59 isoform X2 [Capra hircus]
Cnvr1401	2	90478001	90489300	JEQ12_009276	90483581	90483958	378	IFNT	Whole	Protein coding	LOW QUALITY PROTEIN: interferon tau-like [Ovis aries]
Cnvr1401	2	90478001	90489300	JEQ12_009277	90483988	90502038	18051	IFNT	partial	Protein coding	LOW QUALITY PROTEIN: interferon tau [Ovis aries]
Cnvr1636	2	118876001	118933900	JEQ12_009419	118876385	118930817	54433	BIN1	Whole	Protein coding	PREDICTED: myc box-dependent-interacting protein 1 isoform X11 [Capra hircus]
Cnvr1637	2	142914601	142918000	JEQ12_009554	142777623	142938453	160831	XIRP2	partial	Protein coding	xin actin-binding repeat-containing protein 2 isoform X1 [Ovis aries]
Cnvr1711	2	229683901	229689600	JEQ12_009910	229684080	229687787	3708	IRS1	Whole	Protein coding	insulin receptor substrate 1 [Ovis aries]
Cnvr1754	2	105996501	106002500	JEQ12_009354	105786588	106066068	279481	CTSB	partial	Protein coding	disintegrin and metalloproteinase domain-containing protein 20-like [Ovis aries]
Cnvr1755	2	107428201	107442100	JEQ12_009361	107430352	107430663	312	--	Whole	Protein coding	-
Cnvr1755	2	107428201	107442100	JEQ12_009362	107430884	107432874	1991	HAND2	Whole	Protein coding	heart- and neural crest derivatives-expressed protein 2 [Bos taurus]
Cnvr1793	2	89857801	89877300	JEQ12_009224	89863184	89863729	546	IFNW1	Whole	Protein coding	interferon omega-1-like [Ovis aries]
Cnvr1793	2	89857801	89877300	JEQ12_009225	89866572	89867093	522	IFNA14	Whole	Protein coding	interferon alpha-3-like [Ovis aries]
Cnvr1793	2	89857801	89877300	JEQ12_009226	89873447	89878059	4613	IFNB2	partial	Protein coding	interferon beta-2-like [Ovis aries]
Cnvr1835	2	42848601	42854600	JEQ12_008947	42844827	42892885	48059	RHOBTB2	partial	Protein coding	rho-related BTB domain-containing protein 2 isoform X1 [Bos indicus x Bos taurus]
Cnvr1839	2	244682501	244700300	JEQ12_010130	244684305	244719515	35211	EPHA8	partial	Protein coding	ephrin type-A receptor 8 [Ovis aries]
Cnvr1987	2	174114601	174122900	JEQ12_009640	173572024	174256640	684617	THSD7B	partial	Protein coding	thrombospondin type-1 domain-containing protein 7B [Ovis aries]
Cnvr1988	2	234808401	234817900	JEQ12_009954	234811603	234818790	7188	ECEL1	partial	Protein coding	endothelin-converting enzyme-like 1 isoform X1 [Ovis aries]
Cnvr1989	2	245396201	245433300	JEQ12_010139	245432461	245440519	8059	LDLRAD2	partial	Protein coding	low-density lipoprotein receptor class A domain-containing protein 2 [Ovis aries]
Cnvr1989	2	245396201	245433300	JEQ12_010138	245321408	245431230	109823	HSPG2	partial	Protein coding	LOW QUALITY PROTEIN: basement membrane-specific heparan sulfate proteoglycan core protein [Ovis aries]
Cnvr2090	2	233892801	233899800	JEQ12_009939	233893614	233897008	3395	B3GNT7	Whole	Protein coding	UDP-GlcNAc:betaGal beta-1,3-N-acetylglucosaminyltransferase 7 [Ovis aries]
Cnvr2147	2	252289101	252303900	JEQ12_010210	252278554	252357855	79302	--	partial	Protein coding	ubiquitin carboxyl-terminal hydrolase 17-like protein 6 [Bubalus bubalis]
Cnvr2229	2	243567601	243586800	JEQ12_010108	243582126	243584123	1998	LYPLA2	Whole	Protein coding	acyl-protein thioesterase 2 [Bos taurus]
Cnvr2229	2	243567601	243586800	JEQ12_010107	243540008	243580922	40915	GALE	partial	Protein coding	GALE [Cervus elaphus hippelaphus]
Cnvr2242	2	227656701	227662800	JEQ12_009907	227511838	227708116	196279	DOCK10	partial	Protein coding	dedicator of cytokinesis protein 10 isoform X3 [Ovis aries]
Cnvr2275	2	89882701	89895800	JEQ12_009227	89884780	89885367	588	IFNW1	Whole	Protein coding	interferon omega-1-like [Ovis aries]
Cnvr2275	2	89882701	89895800	JEQ12_009228	89895297	89895842	546	IFNW1	partial	Protein coding	interferon omega-1-like [Ovis aries]
Cnvr2276	2	90541101	90544500	JEQ12_009281	90538433	90544216	5784	--	partial	Protein coding	interferon omega-1-like [Lagenorhynchus obliquidens]
Cnvr2457	2	236515201	236531400	JEQ12_009994	236483777	236536738	52962	COL16A1	partial	Protein coding	collagen alpha-1(XVI) chain isoform X1 [Ovis aries]
Cnvr2574	2	666601	673000	JEQ12_008657	628152	682822	54671	--	partial	Protein coding	-
Cnvr2576	2	108070401	108072900	JEQ12_009368	107806946	108859697	1052752	GALNTL6	partial	Protein coding	polypeptide N-acetylgalactosaminyltransferase-like 6 isoform X4 [Sus scrofa]
Cnvr2581	2	252325301	252337400	JEQ12_010210	252278554	252357855	79302	--	partial	Protein coding	ubiquitin carboxyl-terminal hydrolase 17-like protein 6 [Bubalus bubalis]
Cnvr2658	2	90277401	90287800	JEQ12_009256	90273583	90284233	10651	IFNB2	partial	Protein coding	interferon beta-2-like [Ovis aries]
Cnvr2661	2	252306301	252338100	JEQ12_010210	252278554	252357855	79302	--	partial	Protein coding	ubiquitin carboxyl-terminal hydrolase 17-like protein 6 [Bubalus bubalis]
Cnvr2709	2	90263201	90358300	JEQ12_009255	90266271	90266831	561	IFNW1	Whole	Protein coding	interferon omega-1-like [Ovis aries]
Cnvr2709	2	90263201	90358300	JEQ12_009258	90300100	90300687	588	IFNW1	Whole	Protein coding	interferon omega-1-like [Ovis aries]
Cnvr2709	2	90263201	90358300	JEQ12_009261	90330916	90335843	4928	IFNB2	Whole	Protein coding	interferon beta-2-like [Ovis aries]
Cnvr2709	2	90263201	90358300	JEQ12_009262	90341881	90351544	9664	IFNW1	Whole	Protein coding	interferon omega-1-like [Ovis aries]
Cnvr2709	2	90263201	90358300	JEQ12_009263	90353618	90354178	561	IFNB2	Whole	Protein coding	interferon beta-2-like [Ovis aries]
Cnvr2709	2	90263201	90358300	JEQ12_009256	90273583	90284233	10651	IFNB2	Whole	Protein coding	interferon beta-2-like [Ovis aries]
Cnvr2709	2	90263201	90358300	JEQ12_009257	90288787	90292517	3731	IFNW1	Whole	Protein coding	interferon omega-1-like [Ovis aries]
Cnvr2709	2	90263201	90358300	JEQ12_009260	90319179	90328842	9664	IFNW1	Whole	Protein coding	interferon omega-1-like [Ovis aries]
Cnvr2709	2	90263201	90358300	JEQ12_009259	90308209	90313138	4930	IFNB2	Whole	Protein coding	interferon beta-2-like [Ovis aries]
Cnvr2711	2	240169201	240181900	JEQ12_010039	240170144	240206084	35941	--	partial	Protein coding	hypothetical protein PAL_GLEAN10015077 [Pteropus alecto]
Cnvr2778	2	240421301	240429500	JEQ12_010047	240423617	240471208	47592	WDTC1	partial	Protein coding	PREDICTED: WD and tetratricopeptide repeats protein 1 isoform X1 [Capra hircus]
Cnvr2779	2	244352401	244362500	JEQ12_010125	244362177	244576714	214538	EPHB2	partial	Protein coding	PREDICTED: ephrin type-B receptor 2 isoform X3 [Capra hircus]
Cnvr2853	2	2334501	2337400	JEQ12_008670	2275325	2342937	67613	GSN	partial	Protein coding	gelsolin isoform X1 [Ovis aries]
Cnvr2854	2	31927201	31929200	JEQ12_008861	31918901	31972019	53119	FBP2	partial	Protein coding	fructose-1,6-bisphosphatase isozyme 2 [Bos taurus]
Cnvr2861	2	155892801	155901900	JEQ12_009600	155636732	156004539	367808	GALNT13	partial	Protein coding	PREDICTED: polypeptide N-acetylgalactosaminyltransferase 13 [Ceratotherium simum simum]
Cnvr2862	2	174114701	174117700	JEQ12_009640	173572024	174256640	684617	THSD7B	partial	Protein coding	thrombospondin type-1 domain-containing protein 7B [Ovis aries]
Cnvr2864	2	199600901	199606100	JEQ12_009720	199501705	199628501	126797	CCDC150	partial	Protein coding	coiled-coil domain-containing protein 150 isoform X4 [Bubalus bubalis]
Cnvr3076	2	27716501	27725500	JEQ12_008827	27717417	27720418	3002	Barx1	Whole	Protein coding	homeobox protein BarH-like 1 [Ovis aries]
Cnvr3077	2	42587601	42591600	JEQ12_008943	42571431	42602593	31163	TNFRSF10A	partial	Protein coding	PREDICTED: tumor necrosis factor receptor superfamily member 10C isoform X2 [Capra hircus]
Cnvr3081	2	169606601	169610000	JEQ12_009633	169380816	170228583	847768	LRP1B	partial	Protein coding	low-density lipoprotein receptor-related protein 1B [Ovis aries]
Cnvr3082	2	199820801	199822400	JEQ12_009722	199708598	199982137	273540	PGAP1	partial	Protein coding	serine/threonine-protein phosphatase 6 regulatory ankyrin repeat subunit B isoform X2 [Canis lupus dingo]
Cnvr3084	2	236442601	236454300	JEQ12_009993	236276445	236446407	169963	ADGRB2	partial	Protein coding	PREDICTED: SPOC domain-containing protein 1 [Capra hircus]
Cnvr3086	2	242522101	242535000	JEQ12_010090	242464875	242528794	63920	RUNX3	partial	Protein coding	PREDICTED: runt-related transcription factor 3 [Capra hircus]
Cnvr3087	2	243579201	243586000	JEQ12_010108	243582126	243584123	1998	LYPLA2	Whole	Protein coding	acyl-protein thioesterase 2 [Bos taurus]
Cnvr3087	2	243579201	243586000	JEQ12_010107	243540008	243580922	40915	GALE	partial	Protein coding	GALE [Cervus elaphus hippelaphus]
Cnvr3088	2	252211901	252255600	JEQ12_010209	252242624	252243808	1185	USP17L13	Whole	Protein coding	ubiquitin carboxyl-terminal hydrolase 17-like protein 6 [Ovis aries]
Cnvr3226	2	37582501	37589200	JEQ12_008899	37498785	37587818	89034	Ubap2	partial	Protein coding	ubiquitin-associated protein 2 isoform X2 [Ovis aries]
Cnvr3227	2	90549801	90579600	JEQ12_009282	90549481	90549876	396	IFNT	partial	Protein coding	LOW QUALITY PROTEIN: interferon tau [Ovis aries]
Cnvr3227	2	90549801	90579600	JEQ12_009283	90558154	90558741	588	IFNT2	Whole	Protein coding	RecName: Full=Interferon tau-2; Short=IFN-tau-2; AltName: Full=Antiluteolysin; AltName: Full=Trophoblast antiluteolytic protein; AltName: Full=Trophoblast protein 1; Short=TP-1; AltName: Full=Trophoblastin; Flags: Precursor [Ovis aries]
Cnvr3227	2	90549801	90579600	JEQ12_009284	90562882	90568668	5787	--	Whole	Protein coding	interferon omega-1-like [Lagenorhynchus obliquidens]
Cnvr3227	2	90549801	90579600	JEQ12_009285	90573935	90583195	9261	IFNT2	partial	Protein coding	RecName: Full=Interferon tau-2; Short=IFN-tau-2; AltName: Full=Antiluteolysin; AltName: Full=Trophoblast antiluteolytic protein; AltName: Full=Trophoblast protein 1; Short=TP-1; AltName: Full=Trophoblastin; Flags: Precursor [Ovis aries]
Cnvr3229	2	104726601	104742300	JEQ12_009342	104741533	104808666	67134	C8orf74	partial	Protein coding	Chromosome 8 open reading frame 74, partial [Homo sapiens]
Cnvr3229	2	104726601	104742300	JEQ12_009341	104709212	104737732	28521	RP1L1	partial	Protein coding	retinitis pigmentosa 1-like 1 protein [Ovis aries]
Cnvr3234	2	234815101	234829700	JEQ12_009954	234811603	234818790	7188	ECEL1	partial	Protein coding	endothelin-converting enzyme-like 1 isoform X1 [Ovis aries]
Cnvr3235	2	245613101	245621000	JEQ12_010141	245574247	245625071	50825	Rap1gap	partial	Protein coding	PREDICTED: rap1 GTPase-activating protein 1 isoform X7 [Capra hircus]
Cnvr3346	2	185970501	185987200	JEQ12_009683	185849136	186010793	161658	EPB41L5	partial	Protein coding	band 4.1-like protein 5 isoform X1 [Ovis aries]
Cnvr3348	2	205995001	205997900	JEQ12_009773	205995849	206132001	136153	RAPH1	partial	Protein coding	RAPH1 protein, partial [Crocuta crocuta]
Cnvr3349	2	215839101	215846000	JEQ12_009816	215826391	216684263	857873	SPAG16	partial	Protein coding	sperm-associated antigen 16 protein [Ovis aries]
Cnvr3350	2	234708201	234713100	JEQ12_009949	234709129	234735484	26356	ALPI	partial	Protein coding	intestinal-type alkaline phosphatase-like [Ovis aries]
Cnvr3565	2	240213301	240223600	JEQ12_010040	240219349	240224142	4794	AHDC1	partial	Protein coding	PREDICTED: AT-hook DNA-binding motif-containing protein 1 [Capra hircus]
Cnvr3590	2	38092201	38096400	JEQ12_008910	38079736	38110580	30845	SMU1	partial	Protein coding	WD40 repeat-containing protein SMU1 [Bos taurus]
Cnvr3619	2	985201	994200	JEQ12_008660	868038	1096722	228685	PXDN	partial	Protein coding	myelin transcription factor 1-like protein isoform 2 [Cricetulus griseus]
Cnvr3620	2	221509201	221516200	JEQ12_009857	221511031	221514761	3731	Fev	Whole	Protein coding	protein FEV [Ovis aries]
Cnvr3670	2	90404901	90420000	JEQ12_009270	90408125	90408682	558	IFNA14	Whole	Protein coding	interferon alpha-3-like [Ovis aries]
Cnvr3670	2	90404901	90420000	JEQ12_009271	90411509	90412054	546	IFNW1	Whole	Protein coding	interferon omega-1-like [Ovis aries]
Cnvr3670	2	90404901	90420000	JEQ12_009272	90417577	90436033	18457	IFNW1	partial	Protein coding	PREDICTED: interferon omega-1 [Capra hircus]
Cnvr3738	2	1872101	1884900	JEQ12_008663	1842620	1910123	67504	EIPR1	partial	Protein coding	EARP and GARP complex-interacting protein 1 isoform X1 [Ovis aries]
Cnvr3739	2	6336801	6344200	JEQ12_008689	6341570	7374998	1033429	ASTN2	partial	Protein coding	astrotactin-2 isoform X2 [Ovis aries]
Cnvr3742	2	90279401	90298400	JEQ12_009256	90273583	90284233	10651	IFNB2	partial	Protein coding	interferon beta-2-like [Ovis aries]
Cnvr3742	2	90279401	90298400	JEQ12_009257	90288787	90292517	3731	IFNW1	Whole	Protein coding	interferon omega-1-like [Ovis aries]
Cnvr3746	2	130961401	130964700	JEQ12_009471	130734193	131205890	471698	ZNF385B	partial	Protein coding	PREDICTED: zinc finger protein 385B isoform X2 [Capra hircus]
Cnvr3749	2	240677601	240683900	JEQ12_010050	240679376	240680080	705	Trnp1	Whole	Protein coding	TMF-regulated nuclear protein 1 [Ovis aries]
Cnvr3979	2	211095801	211100000	JEQ12_009799	211029753	211124399	94647	PTH2R	partial	Protein coding	parathyroid hormone 2 receptor [Ovis aries]
Cnvr3980	2	234855801	234863300	JEQ12_009955	234853110	234865719	12610	PRSS56	partial	Protein coding	PREDICTED: acetylcholine receptor subunit delta [Hipposideros armiger]
Cnvr3981	2	241273001	241290600	JEQ12_010068	241288567	241289538	972	SH3BGRL3	Whole	Protein coding	PREDICTED: LOW QUALITY PROTEIN: SH3 domain-binding glutamic acid-rich-like protein 3, partial [Sorex araneus]
Cnvr3981	2	241273001	241290600	JEQ12_010067	241270427	241287484	17058	UBXN11	partial	Protein coding	UBX domain-containing protein 11 isoform X1 [Ovis aries]
Cnvr4148	2	43066001	43068500	JEQ12_008948	42916161	43137220	221060	PEBP4	partial	Protein coding	phosphatidylethanolamine-binding protein 4 [Ovis aries]
Cnvr4149	2	48176301	48187100	JEQ12_008987	48144778	48197434	52657	Nr4a3	partial	Protein coding	PREDICTED: nuclear receptor subfamily 4 group A member 3 isoform X1 [Capra hircus]
Cnvr4150	2	103481601	103485700	JEQ12_009332	103423642	103563903	140262	INTS9	partial	Protein coding	integrator complex subunit 9 [Ovis aries]
Cnvr4300	2	17326501	17333300	JEQ12_008764	17310356	17433377	123022	TMEM38B	partial	Protein coding	trimeric intracellular cation channel type B [Ovis aries]
Cnvr4303	2	83214101	83219500	JEQ12_009191	83170980	83214880	43901	Nfib	partial	Protein coding	PREDICTED: nuclear factor 1 B-type isoform X3 [Bos indicus]
Cnvr4305	2	123752001	123758000	JEQ12_009445	123598292	123756232	157941	ZMYND8	partial	Protein coding	protein kinase C-binding protein 1-like [Ovis aries]
Cnvr4308	2	221945001	221949800	JEQ12_009880	221945722	222009152	63431	SPEG	partial	Protein coding	PREDICTED: striated muscle preferentially expressed protein kinase isoform X3 [Capra hircus]
Cnvr4310	2	250055601	250065800	JEQ12_010197	250046416	250064819	18404	Crocc	partial	Protein coding	rootletin [Ovis aries]
Cnvr4312	2	252242201	252258200	JEQ12_010209	252242624	252243808	1185	USP17L13	Whole	Protein coding	ubiquitin carboxyl-terminal hydrolase 17-like protein 6 [Ovis aries]
Cnvr4442	2	73924401	73937600	JEQ12_009162	73869855	73945322	75468	PDCD1LG2	partial	Protein coding	programmed cell death 1 ligand 2 [Ovis aries]
Cnvr4449	2	221806601	221817800	JEQ12_009873	221807328	221813471	6144	Dnajb2	Whole	Protein coding	PREDICTED: dnaJ homolog subfamily B member 2 isoform X3 [Capra hircus]
Cnvr4449	2	221806601	221817800	JEQ12_009874	221816855	221844919	28065	PTPRN	partial	Protein coding	receptor-type tyrosine-protein phosphatase-like N isoform X2 [Ovis aries]
Cnvr4543	2	90319901	90344300	JEQ12_009261	90330916	90335843	4928	IFNB2	Whole	Protein coding	interferon beta-2-like [Ovis aries]
Cnvr4543	2	90319901	90344300	JEQ12_009262	90341881	90351544	9664	IFNW1	partial	Protein coding	interferon omega-1-like [Ovis aries]
Cnvr4543	2	90319901	90344300	JEQ12_009260	90319179	90328842	9664	IFNW1	partial	Protein coding	interferon omega-1-like [Ovis aries]
Cnvr4547	2	247986301	248008600	JEQ12_010177	247865804	248084926	219123	UBR4	partial	Protein coding	E3 ubiquitin-protein ligase UBR4 [Ovis aries]
Cnvr4692	2	117669801	117699900	JEQ12_009401	117672185	117709164	36980	HS6ST1	partial	Protein coding	PREDICTED: heparan-sulfate 6-O-sulfotransferase 1 [Capra hircus]
Cnvr4694	2	176851701	176854900	JEQ12_009653	176846731	177091942	245212	MGAT5	partial	Protein coding	alpha-1,6-mannosylglycoprotein 6-beta-N-acetylglucosaminyltransferase A [Ovis aries]
Cnvr4762	2	219206201	219213000	JEQ12_009829	219206700	219235749	29050	IGFBP2	partial	Protein coding	insulin-like growth factor-binding protein 2 precursor [Bos taurus]
Cnvr4763	2	241167301	241170800	JEQ12_010064	241117393	241180828	63436	DHDDS	partial	Protein coding	PREDICTED: dehydrodolichyl diphosphate synthase complex subunit DHDDS isoform X1 [Capra hircus]
Cnvr4837	2	90207701	90214600	JEQ12_009251	90203416	90212815	9400	IFNAH	partial	Protein coding	Interferon tau [Bos mutus]
Cnvr4838	2	120274601	120276000	JEQ12_009434	120230354	120280204	49851	SLC40A1	partial	Protein coding	PREDICTED: solute carrier family 40 member 1 [Capra hircus]
Cnvr4839	2	123671101	123688600	JEQ12_009445	123598292	123756232	157941	ZMYND8	partial	Protein coding	protein kinase C-binding protein 1-like [Ovis aries]
Cnvr4840	2	222095601	222106500	JEQ12_009886	222092926	222107323	14398	STK11IP	partial	Protein coding	serine/threonine-protein kinase 11-interacting protein isoform X2 [Ovis aries]
Cnvr4842	2	245358101	245362000	JEQ12_010138	245321408	245431230	109823	HSPG2	partial	Protein coding	LOW QUALITY PROTEIN: basement membrane-specific heparan sulfate proteoglycan core protein [Ovis aries]
Cnvr3700	2	246995101	247020200	JEQ12_010158	246991391	246998653	7263	PLA2G2D	partial	Protein coding	PREDICTED: group IID secretory phospholipase A2-like isoform X1 [Capra hircus]
Cnvr5013	2	221141001	221143000	JEQ12_009846	221121425	221173468	52044	CNOT9	partial	Protein coding	1-phosphatidylinositol 4,5-bisphosphate phosphodiesterase delta-4 isoform B [Patagioenas fasciata monilis]
Cnvr1834	2	42787201	42838500	JEQ12_008946	42698879	42820239	121361	PPFIA1	partial	Protein coding	PREDICTED: LOW QUALITY PROTEIN: liprin-alpha-1-like [Capra hircus]
Cnvr2855	2	37247601	37254000	JEQ12_008895	37232191	37279428	47238	KIF24	partial	Protein coding	kinesin-like protein KIF24 isoform X1 [Ovis aries]
Cnvr3078	2	90256501	90296500	JEQ12_009255	90266271	90266831	561	IFNW1	Whole	Protein coding	interferon omega-1-like [Ovis aries]
Cnvr3078	2	90256501	90296500	JEQ12_009256	90273583	90284233	10651	IFNB2	Whole	Protein coding	interferon beta-2-like [Ovis aries]
Cnvr3078	2	90256501	90296500	JEQ12_009257	90288787	90292517	3731	IFNW1	Whole	Protein coding	interferon omega-1-like [Ovis aries]
Cnvr3745	2	119040001	119045400	JEQ12_009420	119030361	119047962	17602	Prss58	partial	Protein coding	serine protease 58-like isoform X4 [Bubalus bubalis]
Cnvr3748	2	221430901	221439000	JEQ12_009855	221434990	221447345	12356	Wnt10a	partial	Protein coding	protein Wnt-10a [Ovis aries]
Cnvr4153	2	190304101	190306000	JEQ12_009698	190277224	191133386	856163	CNTNAP5	partial	Protein coding	LOW QUALITY PROTEIN: contactin-associated protein-like 5 [Ovis aries]
Cnvr5039	2	188233701	188236000	JEQ12_009695	188234459	188235077	619	PABPN1	Whole	Protein coding	polyadenylate-binding protein 2 isoform X1 [Ursus arctos horribilis]
Cnvr0107	3	209277401	209297700	JEQ12_014998	209154409	209290398	135990	DMBT1	partial	Protein coding	PREDICTED: antigen WC1.1-like [Capra hircus]
Cnvr0107	3	209277401	209297700	JEQ12_014999	209291170	209590685	299516	DMBT1	partial	Protein coding	LOW QUALITY PROTEIN: antigen WC1.1 [Ovis aries]
Cnvr0155	3	219629301	219663300	JEQ12_015197	219622196	219630191	7996	--	partial	Protein coding	uncharacterized protein LOC105605792 [Ovis aries]
Cnvr0155	3	219629301	219663300	JEQ12_015198	219632141	219688186	56046	CYP2D14	partial	Protein coding	cytochrome P450 2D14-like isoform X2 [Ovis aries]
Cnvr0170	3	138652401	138664200	JEQ12_014448	138634818	138664440	29623	COL2A1	partial	Protein coding	collagen alpha-1(II) chain isoform X2 [Bubalus bubalis]
Cnvr0172	3	208955301	208990100	JEQ12_014997	208822086	209153518	331433	DMBT1	partial	Protein coding	antigen WC1.1-like isoform X7 [Bubalus bubalis]
Cnvr0238	3	58777801	58794300	JEQ12_013884	58784128	58785045	918	TBP	Whole	Protein coding	TPA: TBP protein-like [Bos taurus]
Cnvr0238	3	58777801	58794300	JEQ12_013885	58785092	58802055	16964	KRCC1	partial	Protein coding	lysine-rich coiled-coil protein 1 isoform X1 [Ovis aries]
Cnvr0240	3	206797901	206811800	JEQ12_014977	206748172	206817478	69307	RIMKLB	partial	Protein coding	PREDICTED: beta-citrylglutamate synthase B isoform X1 [Chinchilla lanigera]
Cnvr0314	3	592501	620800	JEQ12_013336	614171	614515	345	NRARP	Whole	Protein coding	notch-regulated ankyrin repeat-containing protein [Ovis aries]
Cnvr0314	3	592501	620800	JEQ12_013335	552853	609426	56574	EXD3	partial	Protein coding	exonuclease mut-7 homolog isoform X1 [Ovis aries]
Cnvr0315	3	77067101	77073000	JEQ12_013985	77053271	77160611	107341	MSH2	partial	Protein coding	DNA mismatch repair protein Msh2 [Ovis aries]
Cnvr0317	3	117494301	117503400	JEQ12_014256	117402934	117834568	431635	PPFIA2	partial	Protein coding	liprin-alpha-2 isoform X2 [Ovis aries]
Cnvr0318	3	209140501	209262700	JEQ12_014997	208822086	209153518	331433	DMBT1	partial	Protein coding	antigen WC1.1-like isoform X7 [Bubalus bubalis]
Cnvr0318	3	209140501	209262700	JEQ12_014998	209154409	209290398	135990	DMBT1	partial	Protein coding	PREDICTED: antigen WC1.1-like [Capra hircus]
Cnvr0407	3	7535101	7565900	JEQ12_013497	7518129	7545874	27746	KYAT1	partial	Protein coding	kynurenine--oxoglutarate transaminase 1 isoform X1 [Ovis aries]
Cnvr0410	3	204889201	204907300	JEQ12_014949	204791080	204946682	155603	--	partial	Protein coding	natural killer cells antigen CD94-like isoform X1 [Odocoileus virginianus texanus]
Cnvr0413	3	226147301	226170800	JEQ12_015262	226147485	226154092	6608	Panx2	Whole	Protein coding	pannexin-2 [Ovis aries]
Cnvr0413	3	226147301	226170800	JEQ12_015263	226161189	226165063	3875	TRABD	Whole	Protein coding	traB domain-containing protein isoform X1 [Bos taurus]
Cnvr0413	3	226147301	226170800	JEQ12_015264	226169817	226189045	19229	SELENOO	partial	Protein coding	selenoprotein O [Ovis aries]
Cnvr0522	3	204184901	204195100	JEQ12_014941	204122036	204294954	172919	SMIM10L1	partial	Protein coding	small integral membrane protein 10-like protein 1 [Ovis aries]
Cnvr0523	3	209491301	209516000	JEQ12_014999	209291170	209590685	299516	DMBT1	partial	Protein coding	LOW QUALITY PROTEIN: antigen WC1.1 [Ovis aries]
Cnvr0524	3	211348301	211353300	JEQ12_015047	211304063	211351053	46991	--	partial	Protein coding	-
Cnvr0525	3	213311201	213330500	JEQ12_015075	213312212	213355291	43080	TEAD4	partial	Protein coding	PREDICTED: transcriptional enhancer factor TEF-3 isoform X1 [Capra hircus]
Cnvr0617	3	653701	725100	JEQ12_013337	658181	659401	1221	TOR4A	Whole	Protein coding	torsin-4A [Ovis aries]
Cnvr0617	3	653701	725100	JEQ12_013339	675083	680000	4918	Fam166a	Whole	Protein coding	protein FAM166A [Ovis aries]
Cnvr0617	3	653701	725100	JEQ12_013340	680139	682351	2213	TUBB4B	Whole	Protein coding	PREDICTED: tubulin beta-4B chain isoform X1 [Orycteropus afer afer]
Cnvr0617	3	653701	725100	JEQ12_013342	700289	701089	801	Rnf208	Whole	Protein coding	RING finger protein 208 [Ovis aries]
Cnvr0617	3	653701	725100	JEQ12_013343	702410	703099	690	--	Whole	Protein coding	RING finger protein 225-like [Ovis aries]
Cnvr0617	3	653701	725100	JEQ12_013345	712098	712508	411	Tmem203	Whole	Protein coding	transmembrane protein 203 [Ovis aries]
Cnvr0617	3	653701	725100	JEQ12_013347	724588	725653	1066	SSNA1	partial	Protein coding	Sjoegren syndrome nuclear autoantigen 1 homolog [Bos taurus]
Cnvr0617	3	653701	725100	JEQ12_013338	663642	673452	9811	NELFB	Whole	Protein coding	negative elongation factor B [Ovis aries]
Cnvr0617	3	653701	725100	JEQ12_013341	686527	696407	9881	Slc34a3	Whole	Protein coding	sodium-dependent phosphate transport protein 2C [Ovis aries]
Cnvr0617	3	653701	725100	JEQ12_013344	704092	711728	7637	NDOR1	Whole	Protein coding	NADPH-dependent diflavin oxidoreductase 1 isoform X5 [Ovis aries]
Cnvr0617	3	653701	725100	JEQ12_013346	715551	722551	7001	Tprn	Whole	Protein coding	PREDICTED: taperin [Capra hircus]
Cnvr0618	3	94255701	94284400	JEQ12_014088	94257482	94273410	15929	CYP26B1	Whole	Protein coding	cytochrome P450 26B1 [Bos taurus]
Cnvr0642	3	1785201	1940000	JEQ12_013387	1791357	1792682	1326	--	Whole	Protein coding	-
Cnvr0642	3	1785201	1940000	JEQ12_013388	1831496	1920633	89138	Rxra	Whole	Protein coding	retinoic acid receptor RXR-alpha isoform X1 [Ovis aries]
Cnvr0643	3	45247701	45258600	JEQ12_013820	45252142	45252408	267	--	Whole	Protein coding	-
Cnvr0643	3	45247701	45258600	JEQ12_013821	45253034	45254450	1417	otx1b	Whole	Protein coding	PREDICTED: homeobox protein OTX1, partial [Leptosomus discolor]
Cnvr0646	3	208735601	208754100	JEQ12_014996	208752633	208821182	68550	CD163	partial	Protein coding	antigen WC1.1-like isoform X7 [Bubalus bubalis]
Cnvr0647	3	209091501	209131400	JEQ12_014997	208822086	209153518	331433	DMBT1	partial	Protein coding	antigen WC1.1-like isoform X7 [Bubalus bubalis]
Cnvr0795	3	183093701	183103100	JEQ12_014826	183044186	183306325	262140	BICD1	partial	Protein coding	PREDICTED: protein bicaudal D homolog 1 isoform X3 [Capra hircus]
Cnvr0797	3	212304401	212323700	JEQ12_015064	212295345	212318140	22796	CCND2	partial	Protein coding	G1/S-specific cyclin-D2 [Bos taurus]
Cnvr0798	3	213533401	213541100	JEQ12_015083	213537299	213575015	37717	WASHC1	partial	Protein coding	LOW QUALITY PROTEIN: WASH complex subunit 1 [Ovis aries]
Cnvr0798	3	213533401	213541100	JEQ12_015082	213502008	213536182	34175	DDX11L8	partial	Protein coding	ATP-dependent DNA helicase DDX11 isoform X4 [Ovis aries]
Cnvr0799	3	226211401	226276500	JEQ12_015267	226220560	226227914	7355	MAPK12	Whole	Protein coding	PREDICTED: mitogen-activated protein kinase 12 isoform X2 [Capra hircus]
Cnvr0799	3	226211401	226276500	JEQ12_015268	226230924	226235696	4773	MAPK11	Whole	Protein coding	mitogen-activated protein kinase 11 isoform X1 [Ovis aries]
Cnvr0799	3	226211401	226276500	JEQ12_015265	226189395	226212310	22916	TUBGCP6	partial	Protein coding	PREDICTED: gamma-tubulin complex component 6 isoform X4 [Capra hircus]
Cnvr0799	3	226211401	226276500	JEQ12_015266	226212995	226217889	4895	HDAC10	Whole	Protein coding	polyamine deacetylase HDAC10 [Ovis aries]
Cnvr0799	3	226211401	226276500	JEQ12_015269	226240570	226256462	15893	PLXNB2	Whole	Protein coding	plexin-B2 [Ovis aries]
Cnvr0799	3	226211401	226276500	JEQ12_015270	226270370	226280867	10498	DENND6B	partial	Protein coding	protein DENND6B isoform X4 [Ovis aries]
Cnvr0908	3	91031401	91039300	JEQ12_014061	90749188	91052451	303264	LTBP1	partial	Protein coding	latent-transforming growth factor beta-binding protein 1 isoform X4 [Ovis aries]
Cnvr0956	3	63508301	63514900	JEQ12_013936	63511337	63610431	99095	BCL11A	partial	Protein coding	B-cell lymphoma/leukemia 11A [Bos taurus]
Cnvr0963	3	8628301	8654100	JEQ12_013533	8585041	8637773	52733	Niban2	partial	Protein coding	niban-like protein 1 [Ovis aries]
Cnvr0963	3	8628301	8654100	JEQ12_013534	8641299	8672830	31532	Lrsam1	partial	Protein coding	E3 ubiquitin-protein ligase LRSAM1 isoform X1 [Ovis aries]
Cnvr0983	3	346201	358900	JEQ12_013327	335213	358070	22858	Arrdc1	partial	Protein coding	arrestin domain-containing protein 1 isoform X1 [Ovis aries]
Cnvr0984	3	23314301	23317100	JEQ12_013657	23314543	23314899	357	PRPS1	Whole	Protein coding	PRPS1 isoform 4 [Pan troglodytes]
Cnvr0984	3	23314301	23317100	JEQ12_013658	23314923	23315501	579	PRPS1	Whole	Protein coding	Ribose-phosphate pyrophosphokinase 1, partial [Eudyptes pachyrhynchus]
Cnvr0985	3	59570501	59589300	JEQ12_013894	59537300	59576704	39405	IGKV2-29	partial	Protein coding	PREDICTED: LOW QUALITY PROTEIN: tyrosine-protein phosphatase non-receptor type substrate 1-like [Camelus bactrianus]
Cnvr0985	3	59570501	59589300	JEQ12_013895	59581871	59643419	61549	IGKV2-29	partial	Protein coding	immunoglobulin kappa-2.1 light chain variable region, partial [Ovis aries]
Cnvr0989	3	181381001	181403800	JEQ12_014815	181390920	181393394	2475	ELFN2	Whole	Protein coding	PREDICTED: protein phosphatase 1 regulatory subunit 29 [Capra hircus]
Cnvr0990	3	205063901	205071600	JEQ12_014951	205018627	205130958	112332	KLRC1	partial	Protein coding	killer cell lectin-like receptor subfamily I member 1 [Ovis aries]
Cnvr0992	3	209441901	209474300	JEQ12_014999	209291170	209590685	299516	DMBT1	partial	Protein coding	LOW QUALITY PROTEIN: antigen WC1.1 [Ovis aries]
Cnvr0993	3	218247401	218268700	JEQ12_015166	218245375	218476147	230773	Mrtfa	partial	Protein coding	MKL/myocardin-like protein 1 isoform X1 [Bubalus bubalis]
Cnvr0994	3	226366701	226403000	JEQ12_015273	226391955	226393030	1076	ADM2	Whole	Protein coding	PREDICTED: ADM2 [Capra hircus]
Cnvr0994	3	226366701	226403000	JEQ12_015274	226396670	226398683	2014	MIOX	Whole	Protein coding	inositol oxygenase isoform X1 [Ovis aries]
Cnvr0994	3	226366701	226403000	JEQ12_015272	226356808	226386372	29565	SBF1	partial	Protein coding	myotubularin-related protein 5 isoform X4 [Ovis aries]
Cnvr1090	3	795901	893600	JEQ12_013353	797849	801829	3981	Dpp7	Whole	Protein coding	dipeptidyl peptidase 2 [Ovis aries]
Cnvr1090	3	795901	893600	JEQ12_013354	804287	814609	10323	MAN1B1	Whole	Protein coding	endoplasmic reticulum mannosyl-oligosaccharide 1,2-alpha-mannosidase isoform X1 [Ovis aries]
Cnvr1090	3	795901	893600	JEQ12_013356	829691	834823	5133	Sapcd2	Whole	Protein coding	suppressor APC domain-containing protein 2 [Ovis aries]
Cnvr1090	3	795901	893600	JEQ12_013357	836289	836864	576	--	Whole	Protein coding	-
Cnvr1090	3	795901	893600	JEQ12_013358	845570	850698	5129	ENTPD2	Whole	Protein coding	ectonucleoside triphosphate diphosphohydrolase 2 isoform X1 [Ovis aries]
Cnvr1090	3	795901	893600	JEQ12_013359	852869	858289	5421	NPDC1	Whole	Protein coding	neural proliferation differentiation and control protein 1 [Ovis aries]
Cnvr1090	3	795901	893600	JEQ12_013360	860663	863966	3304	FUT7	Whole	Protein coding	PREDICTED: alpha-(1,3)-fucosyltransferase 7 [Capra hircus]
Cnvr1090	3	795901	893600	JEQ12_013362	888405	890344	1940	CLIC3	Whole	Protein coding	chloride intracellular channel protein 3 [Ovis aries]
Cnvr1090	3	795901	893600	JEQ12_013363	891112	892444	1333	PAXX	Whole	Protein coding	protein PAXX isoform X2 [Ovis aries]
Cnvr1090	3	795901	893600	JEQ12_013355	818796	823601	4806	UAP1L1	Whole	Protein coding	LOW QUALITY PROTEIN: UDP-N-acetylhexosamine pyrophosphorylase-like protein 1 [Ovis aries]
Cnvr1090	3	795901	893600	JEQ12_013361	866396	885423	19028	ABCA2	Whole	Protein coding	ATP-binding cassette sub-family A member 2 isoform X4 [Ovis aries]
Cnvr1167	3	71073701	71078500	JEQ12_013964	71073602	71076452	2851	ZNF507	partial	Protein coding	PREDICTED: zinc finger protein 507 [Capra hircus]
Cnvr1168	3	204827001	204845300	JEQ12_014949	204791080	204946682	155603	--	partial	Protein coding	natural killer cells antigen CD94-like isoform X1 [Odocoileus virginianus texanus]
Cnvr1183	3	12352901	12373400	JEQ12_013565	12351174	12372570	21397	CRB2	partial	Protein coding	protein crumbs homolog 2 [Ovis aries]
Cnvr1213	3	2872701	2986300	JEQ12_013419	2942902	2986909	44008	NOTCH1	partial	Protein coding	neurogenic locus notch homolog protein 1 [Ovis aries]
Cnvr1216	3	209586101	209628900	JEQ12_014999	209291170	209590685	299516	DMBT1	partial	Protein coding	LOW QUALITY PROTEIN: antigen WC1.1 [Ovis aries]
Cnvr1347	3	12912301	12930300	JEQ12_013572	12897618	12933654	36037	OR5C1	partial	Protein coding	PREDICTED: olfactory receptor 5C1 [Capra hircus]
Cnvr1349	3	163351601	163363700	JEQ12_014605	163336240	163353378	17139	Ankrd52	partial	Protein coding	serine/threonine-protein phosphatase 6 regulatory ankyrin repeat subunit C isoform X1 [Ovis aries]
Cnvr1349	3	163351601	163363700	JEQ12_014606	163358820	163368120	9301	SLC39A5	partial	Protein coding	LOW QUALITY PROTEIN: zinc transporter ZIP5 [Ovis aries]
Cnvr1351	3	180156901	180288600	JEQ12_014792	180203911	180204159	249	CRYZ	Whole	Protein coding	zeta-crystallin [Bos taurus]
Cnvr1351	3	180156901	180288600	JEQ12_014791	180142206	180184377	42172	APOL3	partial	Protein coding	apolipoprotein L3-like [Ovis aries]
Cnvr1351	3	180156901	180288600	JEQ12_014794	180288055	180326106	38052	APOL2	partial	Protein coding	apolipoprotein L3-like [Ovis aries]
Cnvr1351	3	180156901	180288600	JEQ12_014793	180218576	180262009	43434	APOL2	Whole	Protein coding	apolipoprotein L2-like [Ovis aries]
Cnvr1403	3	191401	206800	JEQ12_013324	130940	206018	75079	CACNA1B	partial	Protein coding	voltage-dependent N-type calcium channel subunit alpha-1B [Ovis aries]
Cnvr1404	3	12908001	12916500	JEQ12_013572	12897618	12933654	36037	OR5C1	partial	Protein coding	PREDICTED: olfactory receptor 5C1 [Capra hircus]
Cnvr1407	3	219656701	219670200	JEQ12_015198	219632141	219688186	56046	CYP2D14	partial	Protein coding	cytochrome P450 2D14-like isoform X2 [Ovis aries]
Cnvr1408	3	225104501	225126800	JEQ12_015252	224969474	225176612	207139	TAFA5	partial	Protein coding	chemokine-like protein TAFA-5 isoform X2 [Microcaecilia unicolor]
Cnvr1462	3	94430001	94435600	JEQ12_014089	94306175	95017405	711231	EXOC6B	partial	Protein coding	exocyst complex component 6B [Ovis aries]
Cnvr1501	3	3386401	3414800	JEQ12_013431	3362431	3397405	34975	NACC2	partial	Protein coding	nucleus accumbens-associated protein 2 [Ovis aries]
Cnvr1505	3	201892001	201894300	JEQ12_014922	201638966	201945948	306983	GRIN2B	partial	Protein coding	glutamate receptor ionotropic, NMDA 2B [Nannospalax galili]
Cnvr1506	3	208876401	208951600	JEQ12_014997	208822086	209153518	331433	DMBT1	partial	Protein coding	antigen WC1.1-like isoform X7 [Bubalus bubalis]
Cnvr1638	3	3580101	3610500	JEQ12_013435	3603817	3606886	3070	Sohlh1	Whole	Protein coding	spermatogenesis- and oogenesis-specific basic helix-loop-helix-containing protein 1 [Ovis aries]
Cnvr1638	3	3580101	3610500	JEQ12_013434	3529222	3598953	69732	KCNT1	partial	Protein coding	PREDICTED: potassium channel subfamily T member 1 isoform X10 [Capra hircus]
Cnvr1639	3	34341001	34351100	JEQ12_013736	34324276	34350863	26588	CAD	partial	Protein coding	LOW QUALITY PROTEIN: CAD protein [Ovis aries]
Cnvr1642	3	163927901	163934400	JEQ12_014638	163928321	163929265	945	OR2AP1	Whole	Protein coding	olfactory receptor 2AP1 [Ovis aries]
Cnvr1643	3	207546401	207552600	JEQ12_014994	207468703	207778316	309614	DMBT1	partial	Protein coding	antigen WC1.1-like isoform X7 [Bubalus bubalis]
Cnvr1644	3	207662501	207670300	JEQ12_014994	207468703	207778316	309614	DMBT1	partial	Protein coding	antigen WC1.1-like isoform X7 [Bubalus bubalis]
Cnvr1645	3	208912701	208938100	JEQ12_014997	208822086	209153518	331433	DMBT1	partial	Protein coding	antigen WC1.1-like isoform X7 [Bubalus bubalis]
Cnvr1712	3	2788801	2856700	JEQ12_013415	2790521	2790922	402	--	Whole	Protein coding	uncharacterized protein LOC113901827 [Bos indicus x Bos taurus]
Cnvr1712	3	2788801	2856700	JEQ12_013416	2792455	2800031	7577	Dipk1b	Whole	Protein coding	divergent protein kinase domain 1B [Ovis aries]
Cnvr1712	3	2788801	2856700	JEQ12_013417	2811721	2830711	18991	AGPAT2	Whole	Protein coding	1-acyl-sn-glycerol-3-phosphate acyltransferase beta isoform X1 [Ovis aries]
Cnvr1712	3	2788801	2856700	JEQ12_013418	2832137	2835544	3408	EGFL7	Whole	Protein coding	epidermal growth factor-like protein 7 isoform X2 [Ovis aries]
Cnvr1714	3	225706101	225728800	JEQ12_015253	225676222	225736142	59921	--	partial	Protein coding	PREDICTED: dentin sialophosphoprotein-like [Biomphalaria glabrata]
Cnvr1794	3	5936101	5948200	JEQ12_013469	5927975	5941052	13078	PRDM12	partial	Protein coding	PR domain zinc finger protein 12 [Eumetopias jubatus]
Cnvr1815	3	5182301	5203300	JEQ12_013455	5123216	5201284	78069	RAPGEF1	partial	Protein coding	rap guanine nucleotide exchange factor 1 isoform X2 [Ovis aries]
Cnvr1841	3	13339901	13352800	JEQ12_013596	13340014	13340718	705	OR1J4	Whole	Protein coding	olfactory receptor 1J4-like [Ovis aries]
Cnvr1841	3	13339901	13352800	JEQ12_013597	13348334	13349272	939	OR1J4	Whole	Protein coding	olfactory receptor 1J4-like [Odocoileus virginianus texanus]
Cnvr1842	3	13596401	13599300	JEQ12_013609	13585867	13638978	53112	MRRF	partial	Protein coding	ribosome-recycling factor, mitochondrial isoform X1 [Bos taurus]
Cnvr1843	3	14110201	14130200	JEQ12_013616	14095201	14229635	134435	DAB2IP	partial	Protein coding	PREDICTED: disabled homolog 2-interacting protein isoform X5 [Capra hircus]
Cnvr1845	3	34186801	34196200	JEQ12_013729	34188478	34195564	7087	EMILIN1	Whole	Protein coding	EMILIN-1 [Ovis aries]
Cnvr1847	3	133434401	133455900	JEQ12_014347	133439710	133452488	12779	TNS2	Whole	Protein coding	tensin-2 isoform X3 [Ovis aries]
Cnvr1847	3	133434401	133455900	JEQ12_014346	133418928	133437815	18888	SPRYD3	partial	Protein coding	SPRY domain-containing protein 3 [Camelus dromedarius]
Cnvr1848	3	219439001	219468000	JEQ12_015188	219441570	219446431	4862	Shisa8	Whole	Protein coding	protein shisa-8 [Ovis aries]
Cnvr1848	3	219439001	219468000	JEQ12_015189	219455140	219456587	1448	Tnfrsf13c	Whole	Protein coding	tumor necrosis factor receptor superfamily member 13C [Ovis aries]
Cnvr1848	3	219439001	219468000	JEQ12_015190	219466046	219477119	11074	CENPM	partial	Protein coding	centromere protein M isoform X1 [Ovis aries]
Cnvr1849	3	226190401	226199400	JEQ12_015265	226189395	226212310	22916	TUBGCP6	partial	Protein coding	PREDICTED: gamma-tubulin complex component 6 isoform X4 [Capra hircus]
Cnvr1990	3	79901	93400	JEQ12_013322	262	88158	87897	CACNA1B	partial	Protein coding	voltage-dependent N-type calcium channel subunit alpha-1B [Ovis aries]
Cnvr1990	3	79901	93400	JEQ12_013323	89612	121582	31971	Cacna1b	partial	Protein coding	voltage-dependent N-type calcium channel subunit alpha-1B [Ovis aries]
Cnvr1991	3	3852301	3882900	JEQ12_013442	3857218	3889343	32126	CEL	partial	Protein coding	store-operated calcium entry-associated regulatory factor [Platysternon megacephalum]
Cnvr1992	3	7287501	7301400	JEQ12_013488	7294067	7326318	32252	PTPA	partial	Protein coding	PREDICTED: serine/threonine-protein phosphatase 2A activator [Capra hircus]
Cnvr1993	3	13214601	13229200	JEQ12_013589	13216240	13217181	942	OR1J4	Whole	Protein coding	olfactory receptor 1J4-like [Ovis aries]
Cnvr1996	3	57332401	57342000	JEQ12_013860	57322074	57339047	16974	SH2D6	partial	Protein coding	TPA: SH2 domain containing 6-like [Bos taurus]
Cnvr1999	3	153366901	153373500	JEQ12_014511	153318985	153717331	398347	GRIP1	partial	Protein coding	glutamate receptor-interacting protein 1 isoform X1 [Bos taurus]
Cnvr2001	3	168614401	168617700	JEQ12_014705	168614897	168616831	1935	PABPC4	Whole	Protein coding	polyadenylate-binding protein 4 isoform X3 [Ovis aries]
Cnvr2002	3	208763301	208803100	JEQ12_014996	208752633	208821182	68550	CD163	partial	Protein coding	antigen WC1.1-like isoform X7 [Bubalus bubalis]
Cnvr2003	3	216411401	216420400	JEQ12_015131	216416300	216476607	60308	Pla2g6	partial	Protein coding	85/88 kDa calcium-independent phospholipase A2 isoform X3 [Ovis aries]
Cnvr2003	3	216411401	216420400	JEQ12_015130	216385666	216414735	29070	BAIAP2L2	partial	Protein coding	brain-specific angiogenesis inhibitor 1-associated protein 2-like protein 2 [Ovis aries]
Cnvr2152	3	207761601	207809800	JEQ12_014995	207779230	207781947	2718	--	Whole	Protein coding	WC1 tail, partial [Bos taurus]
Cnvr2152	3	207761601	207809800	JEQ12_014994	207468703	207778316	309614	DMBT1	partial	Protein coding	antigen WC1.1-like isoform X7 [Bubalus bubalis]
Cnvr2195	3	205001201	205030700	JEQ12_014951	205018627	205130958	112332	KLRC1	partial	Protein coding	killer cell lectin-like receptor subfamily I member 1 [Ovis aries]
Cnvr2196	3	226494201	226502200	JEQ12_015282	226494086	226501196	7111	CPT1B	partial	Protein coding	carnitine O-palmitoyltransferase 1, muscle isoform [Ovis aries]
Cnvr2211	3	5262101	5269700	JEQ12_013458	5262576	5279331	16756	Pomt1	partial	Protein coding	protein O-mannosyl-transferase 1 [Ovis aries]
Cnvr2213	3	209301101	209324900	JEQ12_014999	209291170	209590685	299516	DMBT1	partial	Protein coding	LOW QUALITY PROTEIN: antigen WC1.1 [Ovis aries]
Cnvr2230	3	3353601	3364900	JEQ12_013431	3362431	3397405	34975	NACC2	partial	Protein coding	nucleus accumbens-associated protein 2 [Ovis aries]
Cnvr2233	3	222039101	222043600	JEQ12_015228	221956512	222041991	85480	PHF21B	partial	Protein coding	PREDICTED: PHD finger protein 21B isoform X2 [Capra hircus]
Cnvr2251	3	108400101	108405600	JEQ12_014229	108363678	108414991	51314	Afg3l1	partial	Protein coding	PREDICTED: AFG3-like protein 1 [Bison bison bison]
Cnvr2280	3	552301	568900	JEQ12_013335	552853	609426	56574	EXD3	partial	Protein coding	exonuclease mut-7 homolog isoform X1 [Ovis aries]
Cnvr2281	3	1054801	1088200	JEQ12_013376	1056870	1068949	12080	Lcn8	Whole	Protein coding	PREDICTED: epididymal-specific lipocalin-5-like [Capra hircus]
Cnvr2281	3	1054801	1088200	JEQ12_013377	1075696	1115750	40055	LCN6	partial	Protein coding	epididymal-specific lipocalin-6 isoform X2 [Bos taurus]
Cnvr2282	3	6091701	6108700	JEQ12_013471	6011968	6115607	103640	ASS1	partial	Protein coding	argininosuccinate synthase [Ovis aries]
Cnvr2283	3	137749301	137850200	JEQ12_014433	137762484	137938104	175621	OR8S1	partial	Protein coding	olfactory receptor 2-like protein [Camelus ferus]
Cnvr2286	3	162174401	162182800	JEQ12_014565	162173659	162178501	4843	Mbd6	partial	Protein coding	PREDICTED: methyl-CpG-binding domain protein 6 [Capra hircus]
Cnvr2286	3	162174401	162182800	JEQ12_014566	162179800	162185699	5900	DDIT3	partial	Protein coding	DNA damage-inducible transcript 3 protein [Capra hircus]
Cnvr2287	3	180053001	180158700	JEQ12_014790	180102080	180110828	8749	APOL3	Whole	Protein coding	apolipoprotein L3-like [Ovis aries]
Cnvr2287	3	180053001	180158700	JEQ12_014791	180142206	180184377	42172	APOL3	partial	Protein coding	apolipoprotein L3-like [Ovis aries]
Cnvr2458	3	3526001	3575600	JEQ12_013434	3529222	3598953	69732	KCNT1	partial	Protein coding	PREDICTED: potassium channel subfamily T member 1 isoform X10 [Capra hircus]
Cnvr2459	3	6621701	6637900	JEQ12_013477	6627303	6661563	34261	USP20	partial	Protein coding	ubiquitin carboxyl-terminal hydrolase 20 isoform X2 [Ovis aries]
Cnvr2459	3	6621701	6637900	JEQ12_013476	6485798	6626343	140546	FNBP1	partial	Protein coding	formin-binding protein 1 isoform X11 [Ovis aries]
Cnvr2460	3	9377501	9392100	JEQ12_013542	9384933	9467747	82815	LMX1B	partial	Protein coding	LIM homeobox transcription factor 1-beta isoform X1 [Gorilla gorilla gorilla]
Cnvr2461	3	15847701	15853600	JEQ12_013622	15848434	15849798	1365	SOX11	Whole	Protein coding	LOW QUALITY PROTEIN: transcription factor SOX-11 [Ovis aries]
Cnvr2462	3	133949801	133978100	JEQ12_014360	133955602	134047900	92299	KRT82	partial	Protein coding	keratin, type II cuticular Hb2 [Ovis aries]
Cnvr2466	3	207684601	207790800	JEQ12_014995	207779230	207781947	2718	--	Whole	Protein coding	WC1 tail, partial [Bos taurus]
Cnvr2466	3	207684601	207790800	JEQ12_014994	207468703	207778316	309614	DMBT1	partial	Protein coding	antigen WC1.1-like isoform X7 [Bubalus bubalis]
Cnvr2467	3	208865001	208889800	JEQ12_014997	208822086	209153518	331433	DMBT1	partial	Protein coding	antigen WC1.1-like isoform X7 [Bubalus bubalis]
Cnvr2468	3	210157101	210165600	JEQ12_015020	210157426	210161025	3600	GPR162	Whole	Protein coding	probable G-protein coupled receptor 162 [Ovis aries]
Cnvr2469	3	215707101	215714000	JEQ12_015107	215664840	215774483	109644	MICAL3	partial	Protein coding	PREDICTED: protein-methionine sulfoxide oxidase MICAL3 isoform X1 [Capra hircus]
Cnvr2470	3	222208301	222220800	JEQ12_015230	222181669	222219803	38135	KIAA0930	partial	Protein coding	KIAA0930 isoform 1 [Pongo abelii]
Cnvr2582	3	240801	252800	JEQ12_013325	240542	308725	68184	EHMT1	partial	Protein coding	histone-lysine N-methyltransferase EHMT1 isoform X1 [Ovis aries]
Cnvr2583	3	484101	504000	JEQ12_013332	493667	501719	8053	NSMF	Whole	Protein coding	NMDA receptor synaptonuclear signaling and neuronal migration factor isoform X6 [Ovis aries]
Cnvr2583	3	484101	504000	JEQ12_013331	410171	492513	82343	PNPLA7	partial	Protein coding	patatin-like phospholipase domain-containing protein 7 isoform X3 [Ovis aries]
Cnvr2584	3	104089501	104104500	JEQ12_014189	104091517	104103745	12229	ARID5A	Whole	Protein coding	AT-rich interactive domain-containing protein 5A isoform X1 [Ovis aries]
Cnvr2585	3	207732001	207739700	JEQ12_014994	207468703	207778316	309614	DMBT1	partial	Protein coding	antigen WC1.1-like isoform X7 [Bubalus bubalis]
Cnvr2587	3	208938201	208951900	JEQ12_014997	208822086	209153518	331433	DMBT1	partial	Protein coding	antigen WC1.1-like isoform X7 [Bubalus bubalis]
Cnvr2664	3	208734301	208855600	JEQ12_014996	208752633	208821182	68550	CD163	Whole	Protein coding	antigen WC1.1-like isoform X7 [Bubalus bubalis]
Cnvr2664	3	208734301	208855600	JEQ12_014997	208822086	209153518	331433	DMBT1	partial	Protein coding	antigen WC1.1-like isoform X7 [Bubalus bubalis]
Cnvr2665	3	209195601	209237700	JEQ12_014998	209154409	209290398	135990	DMBT1	partial	Protein coding	PREDICTED: antigen WC1.1-like [Capra hircus]
Cnvr2713	3	93168001	93177700	JEQ12_014078	93145470	93172185	26716	VAX2	partial	Protein coding	ventral anterior homeobox 2 [Ovis aries]
Cnvr2713	3	93168001	93177700	JEQ12_014079	93174418	93199698	25281	ATP6V1B1	partial	Protein coding	V-type proton ATPase subunit B, kidney isoform [Ovis aries]
Cnvr2714	3	209113801	209131400	JEQ12_014997	208822086	209153518	331433	DMBT1	partial	Protein coding	antigen WC1.1-like isoform X7 [Bubalus bubalis]
Cnvr2743	3	5958201	5972500	JEQ12_013470	5961726	6008046	46321	FUBP3	partial	Protein coding	far upstream element-binding protein 3 isoform X3 [Ovis aries]
Cnvr2744	3	6633801	6637500	JEQ12_013477	6627303	6661563	34261	USP20	partial	Protein coding	ubiquitin carboxyl-terminal hydrolase 20 isoform X2 [Ovis aries]
Cnvr2745	3	7403501	7417600	JEQ12_013492	7393925	7410012	16088	SH3GLB2	partial	Protein coding	endophilin-B2 isoform X8 [Ovis aries]
Cnvr2745	3	7403501	7417600	JEQ12_013493	7411887	7453323	41437	NUP188	partial	Protein coding	nucleoporin NUP188 homolog [Ovis aries]
Cnvr2748	3	224915201	225011900	JEQ12_015251	224896720	224926938	30219	TAFA5	partial	Protein coding	protein FAM19A5 [Trichechus manatus latirostris]
Cnvr2748	3	224915201	225011900	JEQ12_015252	224969474	225176612	207139	TAFA5	partial	Protein coding	chemokine-like protein TAFA-5 isoform X2 [Microcaecilia unicolor]
Cnvr2780	3	217607501	217624100	JEQ12_015160	217490179	217624016	133838	Cacna1i	partial	Protein coding	LOW QUALITY PROTEIN: voltage-dependent T-type calcium channel subunit alpha-1I [Ovis aries]
Cnvr2798	3	429401	431200	JEQ12_013331	410171	492513	82343	PNPLA7	partial	Protein coding	patatin-like phospholipase domain-containing protein 7 isoform X3 [Ovis aries]
Cnvr2822	3	13186701	13225300	JEQ12_013587	13189203	13190144	942	OR1J4	Whole	Protein coding	olfactory receptor 1J4-like isoform X2 [Ovis aries]
Cnvr2822	3	13186701	13225300	JEQ12_013588	13196907	13197848	942	OR1J4	Whole	Protein coding	olfactory receptor 1J4-like [Ovis aries]
Cnvr2822	3	13186701	13225300	JEQ12_013589	13216240	13217181	942	OR1J4	Whole	Protein coding	olfactory receptor 1J4-like [Ovis aries]
Cnvr2865	3	1121101	1131000	JEQ12_013378	1126881	1129666	2786	MRPS2	Whole	Protein coding	28S ribosomal protein S2, mitochondrial [Ovis aries]
Cnvr2865	3	1121101	1131000	JEQ12_013379	1130676	1134795	4120	C9orf116	partial	Protein coding	PREDICTED: UPF0691 protein C9orf116 homolog isoform X1 [Capra hircus]
Cnvr2866	3	3723601	3734800	JEQ12_013440	3718174	3780648	62475	GBGT1	partial	Protein coding	globoside alpha-1,3-N-acetylgalactosaminyltransferase 1 isoform X1 [Ovis aries]
Cnvr2867	3	12930901	12938600	JEQ12_013572	12897618	12933654	36037	OR5C1	partial	Protein coding	PREDICTED: olfactory receptor 5C1 [Capra hircus]
Cnvr2870	3	60309301	60319400	JEQ12_013904	60316087	60316423	337	NT5DC4	Whole	Protein coding	LOW QUALITY PROTEIN: 5'-nucleotidase domain-containing protein 4 [Ovis aries]
Cnvr2870	3	60309301	60319400	JEQ12_013903	60308163	60315422	7260	NT5DC4	partial	Protein coding	LOW QUALITY PROTEIN: 5'-nucleotidase domain-containing protein 4 [Bos indicus x Bos taurus]
Cnvr2873	3	137000201	137007100	JEQ12_014413	136965530	137004129	38600	TROAP	partial	Protein coding	tastin isoform X1 [Ovis aries]
Cnvr2877	3	180168101	180199500	JEQ12_014791	180142206	180184377	42172	APOL3	partial	Protein coding	apolipoprotein L3-like [Ovis aries]
Cnvr2878	3	194197501	194199700	JEQ12_014879	194192928	194249586	56659	GYS2	partial	Protein coding	glycogen [starch] synthase, liver isoform X1 [Ovis aries]
Cnvr2882	3	216493701	216503300	JEQ12_015132	216494195	216496651	2457	Maff	Whole	Protein coding	transcription factor MafF [Vicugna pacos]
Cnvr2882	3	216493701	216503300	JEQ12_015133	216500433	216522543	22111	TMEM184B	partial	Protein coding	transmembrane protein 184B [Ovis aries]
Cnvr2883	3	219627601	219638000	JEQ12_015197	219622196	219630191	7996	--	partial	Protein coding	uncharacterized protein LOC105605792 [Ovis aries]
Cnvr2883	3	219627601	219638000	JEQ12_015198	219632141	219688186	56046	CYP2D14	partial	Protein coding	cytochrome P450 2D14-like isoform X2 [Ovis aries]
Cnvr2884	3	220571501	220594800	JEQ12_015216	220576142	220700055	123914	SCUBE1	partial	Protein coding	signal peptide, CUB and EGF-like domain-containing protein 1 [Ovis aries]
Cnvr2885	3	222985101	223027900	JEQ12_015237	222949508	223090547	141040	PPARA	partial	Protein coding	peroxisome proliferator-activated receptor alpha isoform X1 [Odocoileus virginianus texanus]
Cnvr2887	3	226652601	226655200	JEQ12_015288	226646057	226663560	17504	RABL2A	partial	Protein coding	rab-like protein 2B isoform X1 [Ovis aries]
Cnvr3089	3	2631201	2637700	JEQ12_013406	2627742	2650060	22319	STKLD1	partial	Protein coding	PREDICTED: serine/threonine kinase-like domain-containing protein STKLD1 [Capra hircus]
Cnvr3090	3	3748701	3753100	JEQ12_013440	3718174	3780648	62475	GBGT1	partial	Protein coding	globoside alpha-1,3-N-acetylgalactosaminyltransferase 1 isoform X1 [Ovis aries]
Cnvr3091	3	12452001	12455300	JEQ12_013566	12406949	12597375	190427	STRBP	partial	Protein coding	PREDICTED: spermatid perinuclear RNA-binding protein isoform X2 [Bos indicus]
Cnvr3093	3	77731701	77735500	JEQ12_013990	77733861	77735453	1593	SOCS5	Whole	Protein coding	suppressor of cytokine signaling 5 [Ovis aries]
Cnvr3096	3	141637301	141642800	JEQ12_014462	141615708	141730862	115155	DBX2	partial	Protein coding	homeobox protein DBX2 [Ovis aries]
Cnvr3097	3	162425301	162495000	JEQ12_014573	162435810	162439563	3754	SHMT2	Whole	Protein coding	serine hydroxymethyltransferase, mitochondrial isoform X2 [Ovis aries]
Cnvr3097	3	162425301	162495000	JEQ12_014572	162421283	162434571	13289	STAC3	partial	Protein coding	SH3 and cysteine-rich domain-containing protein 3 isoform X2 [Urocitellus parryii]
Cnvr3097	3	162425301	162495000	JEQ12_014574	162444215	162452969	8755	Nxph4	Whole	Protein coding	neurexophilin-4 [Ovis aries]
Cnvr3097	3	162425301	162495000	JEQ12_014575	162457772	162537085	79314	LRP1	partial	Protein coding	prolow-density lipoprotein receptor-related protein 1 isoform X1 [Ovis aries]
Cnvr3098	3	208811801	208833400	JEQ12_014996	208752633	208821182	68550	CD163	partial	Protein coding	antigen WC1.1-like isoform X7 [Bubalus bubalis]
Cnvr3098	3	208811801	208833400	JEQ12_014997	208822086	209153518	331433	DMBT1	partial	Protein coding	antigen WC1.1-like isoform X7 [Bubalus bubalis]
Cnvr3100	3	213732401	213739300	JEQ12_015085	213680682	213739643	58962	SLC6A12	partial	Protein coding	sodium- and chloride-dependent GABA transporter 2 [Cricetulus griseus]
Cnvr3101	3	214662001	214673300	JEQ12_015094	214670507	214681520	11014	Wnt5b	partial	Protein coding	protein Wnt-5b [Ovis aries]
Cnvr3238	3	901601	929600	JEQ12_013364	904318	905811	1494	LCNL1	Whole	Protein coding	PREDICTED: lipocalin-like 1 protein [Capra hircus]
Cnvr3238	3	901601	929600	JEQ12_013365	907625	910113	2489	PTGDS	Whole	Protein coding	prostaglandin-H2 D-isomerase precursor [Ovis aries]
Cnvr3239	3	4592301	4603500	JEQ12_013453	4589594	4654925	65332	NTNG2	partial	Protein coding	netrin-G2 [Ovis aries]
Cnvr3240	3	57653501	57657400	JEQ12_013871	57655500	57661045	5546	MTIF3	partial	Protein coding	translation initiation factor IF-3, mitochondrial [Ovis aries]
Cnvr3240	3	57653501	57657400	JEQ12_013870	57584898	57655411	70514	GTF3A	partial	Protein coding	PREDICTED: transcription factor IIIA [Capra hircus]
Cnvr3243	3	97656801	97663800	JEQ12_014140	97658208	97659560	1353	Pou3f3	Whole	Protein coding	PREDICTED: POU domain, class 3, transcription factor 3 [Capra hircus]
Cnvr3244	3	103830501	103850600	JEQ12_014182	103847507	103853608	6102	ANKRD39	partial	Protein coding	ankyrin repeat domain-containing protein 39 isoform X1 [Ovis aries]
Cnvr3244	3	103830501	103850600	JEQ12_014181	103735042	103845210	110169	SEMA4C	partial	Protein coding	semaphorin-4C [Ovis aries]
Cnvr3245	3	131637401	131641800	JEQ12_014298	131513956	131648893	134938	--	partial	Protein coding	Ubiquitin carboxyl-terminal hydrolase 44 [Myotis davidii]
Cnvr3248	3	208834901	208863100	JEQ12_014997	208822086	209153518	331433	DMBT1	partial	Protein coding	antigen WC1.1-like isoform X7 [Bubalus bubalis]
Cnvr3352	3	78209601	78212700	JEQ12_013998	78120564	78211217	90654	EPAS1	partial	Protein coding	endothelial PAS domain-containing protein 1 [Ovis aries]
Cnvr3353	3	79542201	79554900	JEQ12_014004	79542730	79545311	2582	SIX3	Whole	Protein coding	LOW QUALITY PROTEIN: homeobox protein SIX3 [Rattus rattus]
Cnvr3357	3	215994601	216017300	JEQ12_015113	215986030	216004095	18066	GGA1	partial	Protein coding	ADP-ribosylation factor-binding protein GGA1 [Ovis aries]
Cnvr3357	3	215994601	216017300	JEQ12_015114	216010907	216023247	12341	SH3BP1	partial	Protein coding	PREDICTED: SH3 domain-binding protein 1 [Capra hircus]
Cnvr3358	3	221042701	221047300	JEQ12_015218	220857056	221160776	303721	EFCAB6	partial	Protein coding	PREDICTED: EF-hand calcium-binding domain-containing protein 6 [Capra hircus]
Cnvr3446	3	13201201	13219900	JEQ12_013589	13216240	13217181	942	OR1J4	Whole	Protein coding	olfactory receptor 1J4-like [Ovis aries]
Cnvr3449	3	103984201	103993200	JEQ12_014187	103978162	104031816	53655	FER1L5	partial	Protein coding	fer-1-like protein 5 [Ovis aries]
Cnvr3452	3	226019101	226026700	JEQ12_015261	225991213	226073006	81794	TTLL8	partial	Protein coding	protein monoglycylase TTLL8 isoform X1 [Bos taurus]
Cnvr3516	3	131545301	131549700	JEQ12_014298	131513956	131648893	134938	--	partial	Protein coding	Ubiquitin carboxyl-terminal hydrolase 44 [Myotis davidii]
Cnvr3518	3	209441001	209520400	JEQ12_014999	209291170	209590685	299516	DMBT1	partial	Protein coding	LOW QUALITY PROTEIN: antigen WC1.1 [Ovis aries]
Cnvr3519	3	221136701	221144400	JEQ12_015218	220857056	221160776	303721	EFCAB6	partial	Protein coding	PREDICTED: EF-hand calcium-binding domain-containing protein 6 [Capra hircus]
Cnvr3566	3	2022301	2034100	JEQ12_013389	2006801	2028371	21571	--	partial	Protein coding	-
Cnvr3622	3	100348701	100352500	JEQ12_014150	100315624	100352168	36545	RFX8	partial	Protein coding	DNA-binding protein RFX8 [Bos taurus]
Cnvr3752	3	104464901	104476300	JEQ12_014201	104474085	104481550	7466	FAHD2	partial	Protein coding	fumarylacetoacetate hydrolase domain-containing protein 2 [Ovis aries]
Cnvr3752	3	104464901	104476300	JEQ12_014200	104390570	104473678	83109	GPAT2	partial	Protein coding	glycerol-3-phosphate acyltransferase 2, mitochondrial [Ovis aries]
Cnvr3756	3	209329801	209340300	JEQ12_014999	209291170	209590685	299516	DMBT1	partial	Protein coding	LOW QUALITY PROTEIN: antigen WC1.1 [Ovis aries]
Cnvr3757	3	216183601	216192500	JEQ12_015123	216180159	216211629	31471	EIF3L	partial	Protein coding	eukaryotic translation initiation factor 3 subunit L isoform X1 [Gorilla gorilla gorilla]
Cnvr3982	3	4260401	4270500	JEQ12_013449	4267871	4269986	2116	BARHL1	Whole	Protein coding	barH-like 1 homeobox protein isoform X2 [Urocitellus parryii]
Cnvr3982	3	4260401	4270500	JEQ12_013448	4190293	4262641	72349	DDX31	partial	Protein coding	probable ATP-dependent RNA helicase DDX31 isoform X1 [Ovis aries]
Cnvr3983	3	11311101	11352600	JEQ12_013557	11300225	11336276	36052	NR5A1	partial	Protein coding	steroidogenic factor 1 [Ovis aries]
Cnvr3983	3	11311101	11352600	JEQ12_013558	11336674	11361665	24992	ADGRD2	partial	Protein coding	adhesion G-protein coupled receptor D2 isoform X1 [Bos taurus]
Cnvr3984	3	24306401	24317000	JEQ12_013661	24309152	24312635	3484	MYCN	Whole	Protein coding	N-myc proto-oncogene protein [Ovis aries]
Cnvr3985	3	36087301	36098500	JEQ12_013764	36058868	36797427	738560	ALK	partial	Protein coding	LOW QUALITY PROTEIN: ALK tyrosine kinase receptor [Ovis aries]
Cnvr3986	3	44900501	44902400	JEQ12_013818	44772951	45073884	300934	WDPCP	partial	Protein coding	WD repeat-containing and planar cell polarity effector protein fritz homolog isoform X4 [Pteropus vampyrus]
Cnvr3987	3	80168001	80169700	JEQ12_014007	80167825	80200533	32709	SLC3A1	partial	Protein coding	neutral and basic amino acid transport protein rBAT [Ovis aries]
Cnvr3992	3	137414701	137431000	JEQ12_014427	137415655	137423466	7812	CACNB3	Whole	Protein coding	voltage-dependent L-type calcium channel subunit beta-3 isoform X2 [Ovis aries]
Cnvr3997	3	210222501	210227400	JEQ12_015024	210224880	210227896	3017	Mlf2	partial	Protein coding	PREDICTED: myeloid leukemia factor 2 [Bos mutus]
Cnvr3998	3	213959801	213976000	JEQ12_015090	213972803	214042829	70027	NINJ2	partial	Protein coding	ninjurin-2 [Ovis aries]
Cnvr3998	3	213959801	213976000	JEQ12_015089	213873029	213969059	96031	B4galnt3	partial	Protein coding	beta-1,4-N-acetylgalactosaminyltransferase 3 [Ovis aries]
Cnvr3999	3	220526501	220560600	JEQ12_015214	220536903	220540646	3744	TSPO	Whole	Protein coding	translocator protein isoform X1 [Ovis aries]
Cnvr3999	3	220526501	220560600	JEQ12_015215	220544168	220560469	16302	TTLL12	Whole	Protein coding	tubulin--tyrosine ligase-like protein 12 [Ovis aries]
Cnvr4000	3	221137401	221158700	JEQ12_015218	220857056	221160776	303721	EFCAB6	partial	Protein coding	PREDICTED: EF-hand calcium-binding domain-containing protein 6 [Capra hircus]
Cnvr4001	3	222179701	222194900	JEQ12_015230	222181669	222219803	38135	KIAA0930	partial	Protein coding	KIAA0930 isoform 1 [Pongo abelii]
Cnvr4156	3	2450001	2558100	JEQ12_013399	2524072	2531540	7469	MYMK	Whole	Protein coding	protein myomaker [Ovis aries]
Cnvr4156	3	2450001	2558100	JEQ12_013397	2433304	2477889	44586	Fam163b	partial	Protein coding	protein FAM163B [Ovis aries]
Cnvr4156	3	2450001	2558100	JEQ12_013398	2481737	2513501	31765	ADAMTSL2	Whole	Protein coding	ADAMTS-like protein 2 [Ovis aries]
Cnvr4159	3	207681601	207693400	JEQ12_014994	207468703	207778316	309614	DMBT1	partial	Protein coding	antigen WC1.1-like isoform X7 [Bubalus bubalis]
Cnvr4160	3	215765201	215769300	JEQ12_015107	215664840	215774483	109644	MICAL3	partial	Protein coding	PREDICTED: protein-methionine sulfoxide oxidase MICAL3 isoform X1 [Capra hircus]
Cnvr4161	3	216286401	216297200	JEQ12_015127	216284254	216292970	8717	SOX10	partial	Protein coding	PREDICTED: transcription factor SOX-10 [Capra hircus]
Cnvr4162	3	216972501	216981900	JEQ12_015145	216979865	216985974	6110	Cbx6	partial	Protein coding	chromobox protein homolog 6 [Ovis aries]
Cnvr4165	3	226346601	226359800	JEQ12_015271	226292449	226355075	62627	PPP6R2	partial	Protein coding	serine/threonine-protein phosphatase 6 regulatory subunit 2 isoform X1 [Ovis aries]
Cnvr4165	3	226346601	226359800	JEQ12_015272	226356808	226386372	29565	SBF1	partial	Protein coding	myotubularin-related protein 5 isoform X4 [Ovis aries]
Cnvr4313	3	797201	803900	JEQ12_013353	797849	801829	3981	Dpp7	Whole	Protein coding	dipeptidyl peptidase 2 [Ovis aries]
Cnvr4314	3	6821601	6835100	JEQ12_013482	6780485	6832401	51917	Prrx2	partial	Protein coding	paired mesoderm homeobox protein 2 isoform X1 [Ovis aries]
Cnvr4315	3	27898701	27902300	JEQ12_013676	27831383	27938340	106958	Wdr35	partial	Protein coding	LOW QUALITY PROTEIN: WD repeat-containing protein 35 [Ovis aries]
Cnvr4316	3	33526201	33534300	JEQ12_013717	33526117	33535504	9388	ADGRF3	partial	Protein coding	LOW QUALITY PROTEIN: adhesion G-protein coupled receptor F3 [Ovis aries]
Cnvr4317	3	39800601	39807900	JEQ12_013787	39789394	39890871	101478	APLF	partial	Protein coding	aprataxin and PNK-like factor isoform X1 [Ovis aries]
Cnvr4319	3	180232401	180241400	JEQ12_014793	180218576	180262009	43434	APOL2	partial	Protein coding	apolipoprotein L2-like [Ovis aries]
Cnvr4322	3	209140101	209153100	JEQ12_014997	208822086	209153518	331433	DMBT1	partial	Protein coding	antigen WC1.1-like isoform X7 [Bubalus bubalis]
Cnvr4450	3	9562401	9568700	JEQ12_013543	9568035	9764685	196651	MVB12B	partial	Protein coding	multivesicular body subunit 12B isoform X3 [Bubalus bubalis]
Cnvr4454	3	164357201	164494500	JEQ12_014653	164403803	164404741	939	OR6C1	Whole	Protein coding	olfactory receptor 6C1-like [Ovis aries]
Cnvr4454	3	164357201	164494500	JEQ12_014654	164472459	164473394	936	OR6C76	Whole	Protein coding	olfactory receptor 6C76 [Ovis aries]
Cnvr4455	3	205055701	205072300	JEQ12_014951	205018627	205130958	112332	KLRC1	partial	Protein coding	killer cell lectin-like receptor subfamily I member 1 [Ovis aries]
Cnvr4457	3	209301301	209349200	JEQ12_014999	209291170	209590685	299516	DMBT1	partial	Protein coding	LOW QUALITY PROTEIN: antigen WC1.1 [Ovis aries]
Cnvr4458	3	223544101	223554100	JEQ12_015249	223545081	223745315	200235	TBC1D22A	partial	Protein coding	TBC1 domain family member 22A [Ovis aries]
Cnvr4459	3	226010801	226013600	JEQ12_015261	225991213	226073006	81794	TTLL8	partial	Protein coding	protein monoglycylase TTLL8 isoform X1 [Bos taurus]
Cnvr4549	3	222788101	222904700	JEQ12_015236	222820908	222872371	51464	WNT7B	Whole	Protein coding	PREDICTED: protein Wnt-7b isoform X2 [Orcinus orca]
Cnvr4550	3	225035501	225060200	JEQ12_015252	224969474	225176612	207139	TAFA5	partial	Protein coding	chemokine-like protein TAFA-5 isoform X2 [Microcaecilia unicolor]
Cnvr4621	3	131913501	131918900	JEQ12_014302	131886393	132025701	139309	GLYCAM1	partial	Protein coding	glycosylation-dependent cell adhesion molecule 1 precursor [Capra hircus]
Cnvr4622	3	179871701	179885100	JEQ12_014787	179872326	179877782	5457	APOL2	Whole	Protein coding	apolipoprotein L2-like [Ovis aries]
Cnvr4623	3	207740501	207743200	JEQ12_014994	207468703	207778316	309614	DMBT1	partial	Protein coding	antigen WC1.1-like isoform X7 [Bubalus bubalis]
Cnvr4697	3	131549301	131552600	JEQ12_014298	131513956	131648893	134938	--	partial	Protein coding	Ubiquitin carboxyl-terminal hydrolase 44 [Myotis davidii]
Cnvr4764	3	33431101	33446000	JEQ12_013714	33431596	33445080	13485	GAREM2	Whole	Protein coding	GRB2-associated and regulator of MAPK protein 2 [Ovis aries]
Cnvr4765	3	100163001	100165800	JEQ12_014148	100016665	100164273	147609	Map4k4	partial	Protein coding	mitogen-activated protein kinase kinase kinase kinase 4 isoform X8 [Ovis aries]
Cnvr4766	3	133303501	133335300	JEQ12_014342	133317746	133332892	15147	Rarg	Whole	Protein coding	Retinoic acid receptor gamma, partial [Bos mutus]
Cnvr4767	3	134346501	134351000	JEQ12_014370	134345005	134367293	22289	NR4A1	partial	Protein coding	nuclear receptor subfamily 4 group A member 1 [Ovis aries]
Cnvr4768	3	207683301	207726100	JEQ12_014994	207468703	207778316	309614	DMBT1	partial	Protein coding	antigen WC1.1-like isoform X7 [Bubalus bubalis]
Cnvr4772	3	226526601	226539900	JEQ12_015284	226527468	226536693	9226	MAPK8IP2	Whole	Protein coding	LOW QUALITY PROTEIN: C-Jun-amino-terminal kinase-interacting protein 2 [Ovis aries]
Cnvr4773	3	226596001	226615400	JEQ12_015286	226563912	226611461	47550	SHANK3	partial	Protein coding	SH3 and multiple ankyrin repeat domains protein 3 [Ovis aries]
Cnvr4843	3	3812001	3834700	JEQ12_013441	3812643	3835785	23143	RALGDS	partial	Protein coding	ral guanine nucleotide dissociation stimulator isoform X2 [Ovis aries]
Cnvr4846	3	208952101	209131200	JEQ12_014997	208822086	209153518	331433	DMBT1	partial	Protein coding	antigen WC1.1-like isoform X7 [Bubalus bubalis]
Cnvr5142	3	206960101	206961900	JEQ12_014982	206958492	206964608	6117	DPPA3	partial	Protein coding	developmental pluripotency-associated protein 3 [Ovis aries]
Cnvr5154	3	216207801	216209700	JEQ12_015123	216180159	216211629	31471	EIF3L	partial	Protein coding	eukaryotic translation initiation factor 3 subunit L isoform X1 [Gorilla gorilla gorilla]
Cnvr5171	3	87516301	87517500	JEQ12_014054	87384507	87532440	147934	VIT	partial	Protein coding	vitrin isoform X1 [Ovis aries]
Cnvr5194	3	86241401	86242400	JEQ12_014041	86241441	86241920	480	SFT2D1	Whole	Protein coding	vesicle transport protein SFT2A [Bos taurus]
Cnvr4885	3	7639801	7650300	JEQ12_013502	7640358	7643405	3048	Zdhhc12	Whole	Protein coding	PREDICTED: probable palmitoyltransferase ZDHHC12 isoform X2 [Capra hircus]
Cnvr4885	3	7639801	7650300	JEQ12_013503	7643977	7657073	13097	PKN3	partial	Protein coding	serine/threonine-protein kinase N3 isoform X1 [Ovis aries]
Cnvr4888	3	209442001	209449900	JEQ12_014999	209291170	209590685	299516	DMBT1	partial	Protein coding	LOW QUALITY PROTEIN: antigen WC1.1 [Ovis aries]
Cnvr4935	3	40331001	40333300	JEQ12_013795	40331291	40333243	1953	HSPA8	Whole	Protein coding	heat shock cognate 71 kDa protein isoform X1 [Vicugna pacos]
Cnvr4936	3	156478601	156482500	JEQ12_014530	156481891	156482602	712	TRA2A	partial	Protein coding	transformer-2 protein homolog alpha isoform X1 [Cricetulus griseus]
Cnvr4937	3	207611601	207615200	JEQ12_014994	207468703	207778316	309614	DMBT1	partial	Protein coding	antigen WC1.1-like isoform X7 [Bubalus bubalis]
Cnvr4938	3	222364001	222366900	JEQ12_015232	222306779	222392533	85755	SMC1B	partial	Protein coding	LOW QUALITY PROTEIN: structural maintenance of chromosomes protein 1B [Ovis aries]
Cnvr4967	3	150006101	150044700	JEQ12_014495	149991973	150058791	66819	RAB3IP	partial	Protein coding	Rab-3A-interacting protein, partial [Bos mutus]
Cnvr4998	3	136375501	136394500	JEQ12_014399	136389636	136392879	3244	AQP5	Whole	Protein coding	aquaporin-5 [Ovis aries]
Cnvr4998	3	136375501	136394500	JEQ12_014398	136378632	136381125	2494	Aqp6	Whole	Protein coding	aquaporin-6 [Ovis aries]
Cnvr4999	3	208863501	208876500	JEQ12_014997	208822086	209153518	331433	DMBT1	partial	Protein coding	antigen WC1.1-like isoform X7 [Bubalus bubalis]
Cnvr2876	3	177540201	177545800	JEQ12_014776	177370928	177833102	462175	LARGE1	partial	Protein coding	LARGE xylosyl- and glucuronyltransferase 1 [Ovis aries]
Cnvr2881	3	215905401	215912800	JEQ12_015110	215905907	215923890	17984	TUBA8	partial	Protein coding	tubulin alpha-8 chain [Bubalus bubalis]
Cnvr3095	3	131827801	131841900	JEQ12_014301	131793965	131840704	46740	--	partial	Protein coding	mucin-like 1 [Ovis aries]
Cnvr3099	3	210385201	210412400	JEQ12_015033	210398516	210402560	4045	GAPDH	Whole	Protein coding	glyceraldehyde-3-phosphate dehydrogenase [Ovis aries]
Cnvr3099	3	210385201	210412400	JEQ12_015032	210384626	210396465	11840	IFFO1	partial	Protein coding	intermediate filament family orphan 1 isoform X5 [Ovis aries]
Cnvr3099	3	210385201	210412400	JEQ12_015034	210405722	210429259	23538	NCAPD2	partial	Protein coding	condensin complex subunit 1 isoform X2 [Ovis aries]
Cnvr3754	3	165039401	165051300	JEQ12_014672	165043404	165044345	942	OR10C1	Whole	Protein coding	olfactory receptor 10C1-like [Ovis aries]
Cnvr3758	3	226409001	226415100	JEQ12_015275	226410565	226414480	3916	LMF2	Whole	Protein coding	lipase maturation factor 2 [Ovis aries]
Cnvr3758	3	226409001	226415100	JEQ12_015276	226414989	226424683	9695	NCAPH2	partial	Protein coding	condensin-2 complex subunit H2 isoform X3 [Ovis aries]
Cnvr3991	3	129334601	129336600	JEQ12_014284	129218233	129340257	122025	EEA1	partial	Protein coding	early endosome antigen 1 [Ovis aries]
Cnvr4003	3	225665901	225684200	JEQ12_015253	225676222	225736142	59921	--	partial	Protein coding	PREDICTED: dentin sialophosphoprotein-like [Biomphalaria glabrata]
Cnvr4164	3	225169901	225181600	JEQ12_015252	224969474	225176612	207139	TAFA5	partial	Protein coding	chemokine-like protein TAFA-5 isoform X2 [Microcaecilia unicolor]
Cnvr5140	3	42768401	42771100	JEQ12_013801	42768550	42769671	1122	GLUL	Whole	Protein coding	glutamine synthetase isoform X1 [Lagenorhynchus obliquidens]
Cnvr0069	4	113509701	113566500	JEQ12_015872	113515048	113566322	51275	SSPO	Whole	Protein coding	SCO-spondin [Ovis aries]
Cnvr0287	4	112321601	112329200	JEQ12_015856	112080834	112386125	305292	Cntnap2	partial	Protein coding	TPA: KIAA0868 protein-like [Bos taurus]
Cnvr0319	4	53857001	53874400	JEQ12_015510	53757301	53928004	170704	TFEC	partial	Protein coding	transcription factor EC isoform X1 [Ovis aries]
Cnvr0320	4	113630201	113647000	JEQ12_015874	113639724	113640509	786	LRRC61	Whole	Protein coding	leucine-rich repeat-containing protein 61 [Ovis aries]
Cnvr0320	4	113630201	113647000	JEQ12_015873	113607121	113631962	24842	ATP6V0E2	partial	Protein coding	PREDICTED: V-type proton ATPase subunit e 2 isoform X3 [Colobus angolensis palliatus]
Cnvr0320	4	113630201	113647000	JEQ12_015875	113643193	113658681	15489	--	partial	Protein coding	-
Cnvr0414	4	107667901	107674600	JEQ12_015830	107632738	107669146	36409	CLCN1	partial	Protein coding	chloride channel protein 1 isoform X1 [Ovis aries]
Cnvr0414	4	107667901	107674600	JEQ12_015831	107673595	107680228	6634	FAM131B	partial	Protein coding	protein FAM131B [Ovis aries]
Cnvr0474	4	107439001	107457700	JEQ12_015825	107425902	107472553	46652	--	partial	Protein coding	prolactin-inducible protein homolog [Ovis aries]
Cnvr0526	4	114698001	114781300	JEQ12_015917	114705471	114765196	59726	GIMAP4	Whole	Protein coding	GTPase IMAP family member 4-like [Ovis aries]
Cnvr0649	4	77968801	77989600	JEQ12_015627	77965915	77980984	15070	NACAD	partial	Protein coding	NAC-alpha domain-containing protein 1 isoform X2 [Ovis aries]
Cnvr0649	4	77968801	77989600	JEQ12_015628	77982730	78034379	51650	Ccm2	partial	Protein coding	PREDICTED: cerebral cavernous malformations 2 protein isoform X2 [Capra hircus]
Cnvr0801	4	11003201	11048000	JEQ12_015325	11021504	11026249	4746	SAMD9	Whole	Protein coding	LOW QUALITY PROTEIN: sterile alpha motif domain-containing protein 9 [Ovis aries]
Cnvr0803	4	29133101	29137700	JEQ12_015389	29131836	29165225	33390	--	partial	Protein coding	-
Cnvr0805	4	106739601	106799700	JEQ12_015799	106742471	106742945	475	TRBV6-9	Whole	Protein coding	T-cell receptor beta chain V region C5, partial [Bos mutus]
Cnvr0805	4	106739601	106799700	JEQ12_015800	106744654	106753771	9118	V-TCR	Whole	Protein coding	T cell receptor beta variable 5-5 [Bos taurus]
Cnvr0805	4	106739601	106799700	JEQ12_015801	106758412	106758906	495	TRBV6-2	Whole	Protein coding	T-cell receptor beta chain V region C5, partial [Bos mutus]
Cnvr0805	4	106739601	106799700	JEQ12_015802	106761783	106762258	476	TRBV6-9	Whole	Protein coding	T-cell receptor beta chain V region C5, partial [Bos mutus]
Cnvr0805	4	106739601	106799700	JEQ12_015804	106783739	106784149	411	TRBV6-2	Whole	Protein coding	T-cell receptor beta chain V region C5, partial [Bos mutus]
Cnvr0805	4	106739601	106799700	JEQ12_015805	106788313	106788790	478	TRBV6-9	Whole	Protein coding	T-cell receptor beta chain V region C5, partial [Bos mutus]
Cnvr0805	4	106739601	106799700	JEQ12_015803	106763957	106780562	16606	V-TCR	Whole	Protein coding	T cell receptor beta variable 5-5 [Bos taurus]
Cnvr0805	4	106739601	106799700	JEQ12_015806	106790318	106799474	9157	V-TCR	Whole	Protein coding	Immunoglobulin V-set containing protein [Cricetulus griseus]
Cnvr0806	4	107709001	107726800	JEQ12_015832	107710474	107718407	7934	Zyx	Whole	Protein coding	zyxin [Ovis aries]
Cnvr0806	4	107709001	107726800	JEQ12_015833	107718528	107718923	396	--	Whole	Protein coding	-
Cnvr0806	4	107709001	107726800	JEQ12_015834	107719483	107734614	15132	EPHA1	partial	Protein coding	ephrin type-A receptor 1 [Ovis aries]
Cnvr0943	4	115316701	115354700	JEQ12_015935	115349174	115369811	20638	GBX1	partial	Protein coding	homeobox protein GBX-1 [Ovis aries]
Cnvr0943	4	115316701	115354700	JEQ12_015934	115290050	115345783	55734	AGAP3	partial	Protein coding	LOW QUALITY PROTEIN: arf-GAP with GTPase, ANK repeat and PH domain-containing protein 3 [Ovis aries]
Cnvr0997	4	92671401	92674700	JEQ12_015685	92219466	92984105	764640	GRM8	partial	Protein coding	metabotropic glutamate receptor 8 [Ovis aries]
Cnvr0998	4	108359101	108414100	JEQ12_015845	108380321	108381241	921	OR2A7	Whole	Protein coding	olfactory receptor 13-like [Ovis aries]
Cnvr0998	4	108359101	108414100	JEQ12_015846	108409207	108410139	933	OR2A12	Whole	Protein coding	olfactory receptor 2A2-like [Ovis aries]
Cnvr0999	4	120321501	120327200	JEQ12_015973	120317807	120410543	92737	Ptprn2	partial	Protein coding	PREDICTED: receptor-type tyrosine-protein phosphatase N2 [Tursiops truncatus]
Cnvr1145	4	113741401	114261200	JEQ12_015878	113807391	113818832	11442	GIMAP4	Whole	Protein coding	GTPase IMAP family member 4-like [Ovis aries]
Cnvr1145	4	113741401	114261200	JEQ12_015879	113825300	113830370	5071	GIMAP1	Whole	Protein coding	PREDICTED: GTPase IMAP family member 1 isoform X1 [Capra hircus]
Cnvr1145	4	113741401	114261200	JEQ12_015881	113879317	113884306	4990	GIMAP6	Whole	Protein coding	GTPase IMAP family member 6 [Ovis aries]
Cnvr1145	4	113741401	114261200	JEQ12_015882	113908620	113909324	705	GIMAP4	Whole	Protein coding	GTPase IMAP family member 4-like [Ovis aries]
Cnvr1145	4	113741401	114261200	JEQ12_015883	113972743	113973621	879	GIMAP7	Whole	Protein coding	GTPase IMAP family member 7-like [Ovis aries]
Cnvr1145	4	113741401	114261200	JEQ12_015885	114111753	114113793	2041	GIMAP1	Whole	Protein coding	PREDICTED: GTPase IMAP family member 1 [Capra hircus]
Cnvr1145	4	113741401	114261200	JEQ12_015886	114150358	114150681	324	GIMAP4	Whole	Protein coding	GTPase IMAP family member 4-like [Ovis aries]
Cnvr1145	4	113741401	114261200	JEQ12_015887	114180426	114184637	4212	GIMAP5	Whole	Protein coding	PREDICTED: GTPase IMAP family member 5-like isoform X2 [Capra hircus]
Cnvr1145	4	113741401	114261200	JEQ12_015888	114201561	114202034	474	GIMAP5	Whole	Protein coding	PREDICTED: GTPase IMAP family member 5 [Capra hircus]
Cnvr1145	4	113741401	114261200	JEQ12_015889	114249078	114252064	2987	TMEM176B	Whole	Protein coding	transmembrane protein 176B-like [Ovis aries]
Cnvr1145	4	113741401	114261200	JEQ12_015877	113692390	113748874	56485	GIMAP8	partial	Protein coding	GTPase IMAP family member 8-like [Ovis aries]
Cnvr1145	4	113741401	114261200	JEQ12_015880	113842633	113861356	18724	GIMAP5	Whole	Protein coding	GTPase IMAP family member 5-like [Odocoileus virginianus texanus]
Cnvr1145	4	113741401	114261200	JEQ12_015884	114062389	114110694	48306	GIMAP4	Whole	Protein coding	GTPase IMAP family member 4-like [Ovis aries]
Cnvr1145	4	113741401	114261200	JEQ12_015890	114260504	114271404	10901	GIMAP8	partial	Protein coding	PREDICTED: GTPase IMAP family member 8 [Capra hircus]
Cnvr1219	4	33806301	33810400	JEQ12_015419	33695474	34103327	407854	ABCB1	partial	Protein coding	PREDICTED: multidrug resistance protein 1 isoform X1 [Capra hircus]
Cnvr1220	4	65025201	65029900	JEQ12_015544	64646562	65094513	447952	BBS9	partial	Protein coding	protein PTHB1 [Ovis aries]
Cnvr1510	4	89218001	89222700	JEQ12_015675	89156881	89266483	109603	IQUB	partial	Protein coding	IQ and ubiquitin-like domain-containing protein [Ovis aries]
Cnvr1512	4	104778801	104783300	JEQ12_015769	104705802	104806934	101133	KDM7A	partial	Protein coding	lysine-specific demethylase 7A [Ovis aries]
Cnvr1513	4	113743001	113751100	JEQ12_015877	113692390	113748874	56485	GIMAP8	partial	Protein coding	GTPase IMAP family member 8-like [Ovis aries]
Cnvr1514	4	114262401	114273600	JEQ12_015890	114260504	114271404	10901	GIMAP8	partial	Protein coding	PREDICTED: GTPase IMAP family member 8 [Capra hircus]
Cnvr1649	4	104773301	104783300	JEQ12_015769	104705802	104806934	101133	KDM7A	partial	Protein coding	lysine-specific demethylase 7A [Ovis aries]
Cnvr1650	4	114274101	114355400	JEQ12_015891	114325460	114334353	8894	--	Whole	Protein coding	GTPase IMAP family member 5-like [Ovis aries]
Cnvr1650	4	114274101	114355400	JEQ12_015892	114334417	114356944	22528	GIMAP8	partial	Protein coding	PREDICTED: GTPase IMAP family member 8-like isoform X1 [Capra hircus]
Cnvr1779	4	78612101	78628200	JEQ12_015641	78610570	78617159	6590	POLD2	partial	Protein coding	DNA polymerase delta subunit 2 isoform X1 [Ovis aries]
Cnvr1779	4	78612101	78628200	JEQ12_015642	78617612	78626768	9157	AEBP1	Whole	Protein coding	adipocyte enhancer-binding protein 1 [Ovis aries]
Cnvr1780	4	114396701	114425500	JEQ12_015893	114411765	114424045	12281	Gimap4	Whole	Protein coding	GTPase IMAP family member 4-like [Ovis aries]
Cnvr1854	4	48206601	48220500	JEQ12_015473	48163179	48330106	166928	ATXN7L1	partial	Protein coding	ataxin-7-like protein 1 isoform 2 [Bos taurus]
Cnvr1858	4	67644901	67673400	JEQ12_015570	67626569	67689925	63357	PLEKHA8	partial	Protein coding	Pleckstrin homology domain-containing family A member 8 [Camelus dromedarius]
Cnvr1861	4	95709501	95765900	JEQ12_015720	95695388	95873253	177866	COPG2	partial	Protein coding	coatomer subunit gamma-2 isoform X6 [Canis lupus familiaris]
Cnvr2005	4	108233401	108245200	JEQ12_015841	108004254	108287187	282934	OR2A1	partial	Protein coding	olfactory receptor 2A2-like [Ovis aries]
Cnvr2092	4	50379001	50381000	JEQ12_015489	50302893	50382019	79127	Lamb1	partial	Protein coding	laminin subunit beta-1 [Ovis aries]
Cnvr2094	4	115147801	115176200	JEQ12_015925	115154425	115189689	35265	KCNH2	partial	Protein coding	potassium voltage-gated channel subfamily H member 2 isoform X1 [Ovis aries]
Cnvr2154	4	113456201	113474900	JEQ12_015870	113446205	113491022	44818	Krba1	partial	Protein coding	protein KRBA1 [Odocoileus virginianus texanus]
Cnvr2197	4	78506801	78537300	JEQ12_015638	78443113	78531695	88583	CAMK2B	partial	Protein coding	PREDICTED: calcium/calmodulin-dependent protein kinase type II subunit beta isoform X1 [Orcinus orca]
Cnvr2257	4	34099301	34109600	JEQ12_015419	33695474	34103327	407854	ABCB1	partial	Protein coding	PREDICTED: multidrug resistance protein 1 isoform X1 [Capra hircus]
Cnvr2293	4	84048501	84058000	JEQ12_015660	84029140	84272161	243022	TRGC2	partial	Protein coding	T cell receptor gamma constant 2 [Ovis aries]
Cnvr2295	4	113754701	113993700	JEQ12_015878	113807391	113818832	11442	GIMAP4	Whole	Protein coding	GTPase IMAP family member 4-like [Ovis aries]
Cnvr2295	4	113754701	113993700	JEQ12_015879	113825300	113830370	5071	GIMAP1	Whole	Protein coding	PREDICTED: GTPase IMAP family member 1 isoform X1 [Capra hircus]
Cnvr2295	4	113754701	113993700	JEQ12_015881	113879317	113884306	4990	GIMAP6	Whole	Protein coding	GTPase IMAP family member 6 [Ovis aries]
Cnvr2295	4	113754701	113993700	JEQ12_015882	113908620	113909324	705	GIMAP4	Whole	Protein coding	GTPase IMAP family member 4-like [Ovis aries]
Cnvr2295	4	113754701	113993700	JEQ12_015883	113972743	113973621	879	GIMAP7	Whole	Protein coding	GTPase IMAP family member 7-like [Ovis aries]
Cnvr2295	4	113754701	113993700	JEQ12_015880	113842633	113861356	18724	GIMAP5	Whole	Protein coding	GTPase IMAP family member 5-like [Odocoileus virginianus texanus]
Cnvr2296	4	114617601	114629600	JEQ12_015914	114616915	114628915	12001	ASNSD1	partial	Protein coding	PREDICTED: asparagine synthetase domain-containing protein 1 [Bos mutus]
Cnvr2297	4	120181901	120194900	JEQ12_015972	120192750	120261804	69055	Dnajb6	partial	Protein coding	PREDICTED: dnaJ homolog subfamily B member 6 isoform X1 [Capra hircus]
Cnvr2471	4	58321701	58323900	JEQ12_015524	58321992	58323338	1347	AZIN1	Whole	Protein coding	antizyme inhibitor 1 isoform 1 [Ovis aries]
Cnvr2472	4	114413101	114781100	JEQ12_015893	114411765	114424045	12281	Gimap4	partial	Protein coding	GTPase IMAP family member 4-like [Ovis aries]
Cnvr2472	4	114413101	114781100	JEQ12_015894	114453413	114454291	879	GIMAP7	Whole	Protein coding	GTPase IMAP family member 7-like isoform X2 [Bubalus bubalis]
Cnvr2472	4	114413101	114781100	JEQ12_015895	114454965	114455843	879	GIMAP7	Whole	Protein coding	GTPase IMAP family member 7-like isoform X2 [Bubalus bubalis]
Cnvr2472	4	114413101	114781100	JEQ12_015896	114456524	114457402	879	GIMAP7	Whole	Protein coding	GTPase IMAP family member 7-like isoform X2 [Bubalus bubalis]
Cnvr2472	4	114413101	114781100	JEQ12_015898	114459628	114460506	879	GIMAP7	Whole	Protein coding	GTPase IMAP family member 7-like isoform X2 [Bubalus bubalis]
Cnvr2472	4	114413101	114781100	JEQ12_015899	114461185	114463628	2444	GIMAP7	Whole	Protein coding	GTPase IMAP family member 8-like isoform X2 [Odocoileus virginianus texanus]
Cnvr2472	4	114413101	114781100	JEQ12_015900	114464305	114465183	879	GIMAP7	Whole	Protein coding	GTPase IMAP family member 7-like isoform X2 [Bubalus bubalis]
Cnvr2472	4	114413101	114781100	JEQ12_015901	114465860	114466738	879	GIMAP7	Whole	Protein coding	GTPase IMAP family member 7-like isoform X2 [Bubalus bubalis]
Cnvr2472	4	114413101	114781100	JEQ12_015902	114467409	114468287	879	GIMAP7	Whole	Protein coding	GTPase IMAP family member 7-like isoform X2 [Bubalus bubalis]
Cnvr2472	4	114413101	114781100	JEQ12_015903	114468956	114469834	879	GIMAP7	Whole	Protein coding	GTPase IMAP family member 7-like isoform X2 [Bubalus bubalis]
Cnvr2472	4	114413101	114781100	JEQ12_015904	114470509	114470832	324	GIMAP7	Whole	Protein coding	GTPase IMAP family member 7-like [Ovis aries]
Cnvr2472	4	114413101	114781100	JEQ12_015905	114470858	114471388	531	GIMAP7	Whole	Protein coding	GTPase IMAP family member 7-like isoform X5 [Bubalus bubalis]
Cnvr2472	4	114413101	114781100	JEQ12_015906	114472063	114472941	879	GIMAP7	Whole	Protein coding	GTPase IMAP family member 7-like isoform X2 [Bubalus bubalis]
Cnvr2472	4	114413101	114781100	JEQ12_015907	114473619	114474497	879	GIMAP7	Whole	Protein coding	GTPase IMAP family member 7-like isoform X2 [Bubalus bubalis]
Cnvr2472	4	114413101	114781100	JEQ12_015908	114475174	114476052	879	GIMAP7	Whole	Protein coding	GTPase IMAP family member 7-like isoform X2 [Bubalus bubalis]
Cnvr2472	4	114413101	114781100	JEQ12_015909	114476722	114477600	879	GIMAP7	Whole	Protein coding	GTPase IMAP family member 7-like isoform X2 [Bubalus bubalis]
Cnvr2472	4	114413101	114781100	JEQ12_015910	114478265	114479143	879	GIMAP7	Whole	Protein coding	GTPase IMAP family member 7-like isoform X2 [Bubalus bubalis]
Cnvr2472	4	114413101	114781100	JEQ12_015911	114517257	114518111	855	GIMAP1	Whole	Protein coding	PREDICTED: GTPase IMAP family member 1 isoform X1 [Capra hircus]
Cnvr2472	4	114413101	114781100	JEQ12_015912	114519265	114521105	1841	GIMAP1	Whole	Protein coding	PREDICTED: GTPase IMAP family member 1 isoform X2 [Capra hircus]
Cnvr2472	4	114413101	114781100	JEQ12_015915	114649722	114652663	2942	GIMAP7	Whole	Protein coding	PREDICTED: GTPase IMAP family member 7-like isoform X2 [Capra hircus]
Cnvr2472	4	114413101	114781100	JEQ12_015897	114458083	114458961	879	GIMAP7	Whole	Protein coding	GTPase IMAP family member 7-like isoform X2 [Bubalus bubalis]
Cnvr2472	4	114413101	114781100	JEQ12_015914	114616915	114628915	12001	ASNSD1	Whole	Protein coding	PREDICTED: asparagine synthetase domain-containing protein 1 [Bos mutus]
Cnvr2472	4	114413101	114781100	JEQ12_015916	114652793	114685406	32614	GIMAP5	Whole	Protein coding	GTPase IMAP family member 5-like [Ovis aries]
Cnvr2472	4	114413101	114781100	JEQ12_015917	114705471	114765196	59726	GIMAP4	Whole	Protein coding	GTPase IMAP family member 4-like [Ovis aries]
Cnvr2472	4	114413101	114781100	JEQ12_015913	114548637	114589999	41363	GIMAP4	Whole	Protein coding	PREDICTED: GTPase IMAP family member 4 [Capra hircus]
Cnvr2474	4	120327301	120340500	JEQ12_015973	120317807	120410543	92737	Ptprn2	partial	Protein coding	PREDICTED: receptor-type tyrosine-protein phosphatase N2 [Tursiops truncatus]
Cnvr2589	4	94258901	94291000	JEQ12_015699	94260714	94288555	27842	FLNC	Whole	Protein coding	PREDICTED: filamin-C isoform X3 [Capra hircus]
Cnvr2591	4	114438601	114504100	JEQ12_015894	114453413	114454291	879	GIMAP7	Whole	Protein coding	GTPase IMAP family member 7-like isoform X2 [Bubalus bubalis]
Cnvr2591	4	114438601	114504100	JEQ12_015895	114454965	114455843	879	GIMAP7	Whole	Protein coding	GTPase IMAP family member 7-like isoform X2 [Bubalus bubalis]
Cnvr2591	4	114438601	114504100	JEQ12_015896	114456524	114457402	879	GIMAP7	Whole	Protein coding	GTPase IMAP family member 7-like isoform X2 [Bubalus bubalis]
Cnvr2591	4	114438601	114504100	JEQ12_015898	114459628	114460506	879	GIMAP7	Whole	Protein coding	GTPase IMAP family member 7-like isoform X2 [Bubalus bubalis]
Cnvr2591	4	114438601	114504100	JEQ12_015899	114461185	114463628	2444	GIMAP7	Whole	Protein coding	GTPase IMAP family member 8-like isoform X2 [Odocoileus virginianus texanus]
Cnvr2591	4	114438601	114504100	JEQ12_015900	114464305	114465183	879	GIMAP7	Whole	Protein coding	GTPase IMAP family member 7-like isoform X2 [Bubalus bubalis]
Cnvr2591	4	114438601	114504100	JEQ12_015901	114465860	114466738	879	GIMAP7	Whole	Protein coding	GTPase IMAP family member 7-like isoform X2 [Bubalus bubalis]
Cnvr2591	4	114438601	114504100	JEQ12_015902	114467409	114468287	879	GIMAP7	Whole	Protein coding	GTPase IMAP family member 7-like isoform X2 [Bubalus bubalis]
Cnvr2591	4	114438601	114504100	JEQ12_015903	114468956	114469834	879	GIMAP7	Whole	Protein coding	GTPase IMAP family member 7-like isoform X2 [Bubalus bubalis]
Cnvr2591	4	114438601	114504100	JEQ12_015904	114470509	114470832	324	GIMAP7	Whole	Protein coding	GTPase IMAP family member 7-like [Ovis aries]
Cnvr2591	4	114438601	114504100	JEQ12_015905	114470858	114471388	531	GIMAP7	Whole	Protein coding	GTPase IMAP family member 7-like isoform X5 [Bubalus bubalis]
Cnvr2591	4	114438601	114504100	JEQ12_015906	114472063	114472941	879	GIMAP7	Whole	Protein coding	GTPase IMAP family member 7-like isoform X2 [Bubalus bubalis]
Cnvr2591	4	114438601	114504100	JEQ12_015907	114473619	114474497	879	GIMAP7	Whole	Protein coding	GTPase IMAP family member 7-like isoform X2 [Bubalus bubalis]
Cnvr2591	4	114438601	114504100	JEQ12_015908	114475174	114476052	879	GIMAP7	Whole	Protein coding	GTPase IMAP family member 7-like isoform X2 [Bubalus bubalis]
Cnvr2591	4	114438601	114504100	JEQ12_015909	114476722	114477600	879	GIMAP7	Whole	Protein coding	GTPase IMAP family member 7-like isoform X2 [Bubalus bubalis]
Cnvr2591	4	114438601	114504100	JEQ12_015910	114478265	114479143	879	GIMAP7	Whole	Protein coding	GTPase IMAP family member 7-like isoform X2 [Bubalus bubalis]
Cnvr2591	4	114438601	114504100	JEQ12_015897	114458083	114458961	879	GIMAP7	Whole	Protein coding	GTPase IMAP family member 7-like isoform X2 [Bubalus bubalis]
Cnvr2592	4	115238901	115294400	JEQ12_015929	115253117	115256846	3730	ASIC3	Whole	Protein coding	acid-sensing ion channel 3 isoform X1 [Ovis aries]
Cnvr2592	4	115238901	115294400	JEQ12_015932	115279659	115283082	3424	FASTK	Whole	Protein coding	fas-activated serine/threonine kinase isoform X3 [Ovis aries]
Cnvr2592	4	115238901	115294400	JEQ12_015933	115284854	115286910	2057	TMUB1	Whole	Protein coding	transmembrane and ubiquitin-like domain-containing protein 1 isoform X1 [Bubalus bubalis]
Cnvr2592	4	115238901	115294400	JEQ12_015928	115234414	115249305	14892	ABCB8	partial	Protein coding	ATP-binding cassette sub-family B member 8, mitochondrial isoform X2 [Ovis aries]
Cnvr2592	4	115238901	115294400	JEQ12_015930	115258191	115262292	4102	CDK5	Whole	Protein coding	Cell division protein kinase 5 [Bos mutus]
Cnvr2592	4	115238901	115294400	JEQ12_015931	115266625	115279309	12685	SLC4A2	Whole	Protein coding	anion exchange protein 2 [Ovis aries]
Cnvr2592	4	115238901	115294400	JEQ12_015934	115290050	115345783	55734	AGAP3	partial	Protein coding	LOW QUALITY PROTEIN: arf-GAP with GTPase, ANK repeat and PH domain-containing protein 3 [Ovis aries]
Cnvr2666	4	33798001	33803100	JEQ12_015419	33695474	34103327	407854	ABCB1	partial	Protein coding	PREDICTED: multidrug resistance protein 1 isoform X1 [Capra hircus]
Cnvr2715	4	108500301	108505200	JEQ12_015848	108501321	108523326	22006	ARHGEF5	partial	Protein coding	LOW QUALITY PROTEIN: rho guanine nucleotide exchange factor 5 [Ovis aries]
Cnvr2716	4	115437501	115452700	JEQ12_015940	115437067	115441213	4147	CHPF2	partial	Protein coding	chondroitin sulfate glucuronyltransferase [Ovis aries]
Cnvr2716	4	115437501	115452700	JEQ12_015941	115441627	115473035	31409	SMARCD3	partial	Protein coding	PREDICTED: SWI/SNF-related matrix-associated actin-dependent regulator of chromatin subfamily D member 3 isoform X4 [Capra hircus]
Cnvr2750	4	114598901	114651600	JEQ12_015915	114649722	114652663	2942	GIMAP7	partial	Protein coding	PREDICTED: GTPase IMAP family member 7-like isoform X2 [Capra hircus]
Cnvr2750	4	114598901	114651600	JEQ12_015914	114616915	114628915	12001	ASNSD1	Whole	Protein coding	PREDICTED: asparagine synthetase domain-containing protein 1 [Bos mutus]
Cnvr2799	4	93760601	93773800	JEQ12_015690	93355778	93774973	419196	SND1	partial	Protein coding	staphylococcal nuclease domain-containing protein 1 [Ovis aries]
Cnvr2800	4	113698601	113720300	JEQ12_015877	113692390	113748874	56485	GIMAP8	partial	Protein coding	GTPase IMAP family member 8-like [Ovis aries]
Cnvr2890	4	49872001	49875100	JEQ12_015483	49635252	49916410	281159	COG5	partial	Protein coding	LOW QUALITY PROTEIN: conserved oligomeric Golgi complex subunit 5 [Ovis aries]
Cnvr2891	4	106973201	107008800	JEQ12_015818	106960701	106981605	20905	Prss2	partial	Protein coding	anionic trypsin precursor [Camelus ferus]
Cnvr2891	4	106973201	107008800	JEQ12_015819	106987427	106994887	7461	TRBC2	Whole	Protein coding	T-cell-receptor beta 1 chain, partial [Ovis aries]
Cnvr2891	4	106973201	107008800	JEQ12_015820	106998678	107013350	14673	TRB	partial	Protein coding	T-cell receptor beta chain T17T-22 [Myotis davidii]
Cnvr2892	4	115927501	115937800	JEQ12_015946	115722811	116030171	307361	PRKAG2	partial	Protein coding	PREDICTED: 5'-AMP-activated protein kinase subunit gamma-2 isoform X1 [Capra hircus]
Cnvr2893	4	120330101	120334800	JEQ12_015973	120317807	120410543	92737	Ptprn2	partial	Protein coding	PREDICTED: receptor-type tyrosine-protein phosphatase N2 [Tursiops truncatus]
Cnvr3103	4	33831001	33875700	JEQ12_015419	33695474	34103327	407854	ABCB1	partial	Protein coding	PREDICTED: multidrug resistance protein 1 isoform X1 [Capra hircus]
Cnvr3104	4	106740401	106761800	JEQ12_015799	106742471	106742945	475	TRBV6-9	Whole	Protein coding	T-cell receptor beta chain V region C5, partial [Bos mutus]
Cnvr3104	4	106740401	106761800	JEQ12_015800	106744654	106753771	9118	V-TCR	Whole	Protein coding	T cell receptor beta variable 5-5 [Bos taurus]
Cnvr3104	4	106740401	106761800	JEQ12_015801	106758412	106758906	495	TRBV6-2	Whole	Protein coding	T-cell receptor beta chain V region C5, partial [Bos mutus]
Cnvr3104	4	106740401	106761800	JEQ12_015802	106761783	106762258	476	TRBV6-9	partial	Protein coding	T-cell receptor beta chain V region C5, partial [Bos mutus]
Cnvr3105	4	107077101	107096300	JEQ12_015822	107086934	107102709	15776	TRPV6	partial	Protein coding	transient receptor potential cation channel subfamily V member 6 [Ovis aries]
Cnvr3105	4	107077101	107096300	JEQ12_015821	107079181	107086296	7116	EPHB6	Whole	Protein coding	ephrin type-B receptor 6 [Ovis aries]
Cnvr3106	4	113992501	114259200	JEQ12_015885	114111753	114113793	2041	GIMAP1	Whole	Protein coding	PREDICTED: GTPase IMAP family member 1 [Capra hircus]
Cnvr3106	4	113992501	114259200	JEQ12_015886	114150358	114150681	324	GIMAP4	Whole	Protein coding	GTPase IMAP family member 4-like [Ovis aries]
Cnvr3106	4	113992501	114259200	JEQ12_015887	114180426	114184637	4212	GIMAP5	Whole	Protein coding	PREDICTED: GTPase IMAP family member 5-like isoform X2 [Capra hircus]
Cnvr3106	4	113992501	114259200	JEQ12_015888	114201561	114202034	474	GIMAP5	Whole	Protein coding	PREDICTED: GTPase IMAP family member 5 [Capra hircus]
Cnvr3106	4	113992501	114259200	JEQ12_015889	114249078	114252064	2987	TMEM176B	Whole	Protein coding	transmembrane protein 176B-like [Ovis aries]
Cnvr3106	4	113992501	114259200	JEQ12_015884	114062389	114110694	48306	GIMAP4	Whole	Protein coding	GTPase IMAP family member 4-like [Ovis aries]
Cnvr3359	4	114418401	114643000	JEQ12_015893	114411765	114424045	12281	Gimap4	partial	Protein coding	GTPase IMAP family member 4-like [Ovis aries]
Cnvr3359	4	114418401	114643000	JEQ12_015894	114453413	114454291	879	GIMAP7	Whole	Protein coding	GTPase IMAP family member 7-like isoform X2 [Bubalus bubalis]
Cnvr3359	4	114418401	114643000	JEQ12_015895	114454965	114455843	879	GIMAP7	Whole	Protein coding	GTPase IMAP family member 7-like isoform X2 [Bubalus bubalis]
Cnvr3359	4	114418401	114643000	JEQ12_015896	114456524	114457402	879	GIMAP7	Whole	Protein coding	GTPase IMAP family member 7-like isoform X2 [Bubalus bubalis]
Cnvr3359	4	114418401	114643000	JEQ12_015898	114459628	114460506	879	GIMAP7	Whole	Protein coding	GTPase IMAP family member 7-like isoform X2 [Bubalus bubalis]
Cnvr3359	4	114418401	114643000	JEQ12_015899	114461185	114463628	2444	GIMAP7	Whole	Protein coding	GTPase IMAP family member 8-like isoform X2 [Odocoileus virginianus texanus]
Cnvr3359	4	114418401	114643000	JEQ12_015900	114464305	114465183	879	GIMAP7	Whole	Protein coding	GTPase IMAP family member 7-like isoform X2 [Bubalus bubalis]
Cnvr3359	4	114418401	114643000	JEQ12_015901	114465860	114466738	879	GIMAP7	Whole	Protein coding	GTPase IMAP family member 7-like isoform X2 [Bubalus bubalis]
Cnvr3359	4	114418401	114643000	JEQ12_015902	114467409	114468287	879	GIMAP7	Whole	Protein coding	GTPase IMAP family member 7-like isoform X2 [Bubalus bubalis]
Cnvr3359	4	114418401	114643000	JEQ12_015903	114468956	114469834	879	GIMAP7	Whole	Protein coding	GTPase IMAP family member 7-like isoform X2 [Bubalus bubalis]
Cnvr3359	4	114418401	114643000	JEQ12_015904	114470509	114470832	324	GIMAP7	Whole	Protein coding	GTPase IMAP family member 7-like [Ovis aries]
Cnvr3359	4	114418401	114643000	JEQ12_015905	114470858	114471388	531	GIMAP7	Whole	Protein coding	GTPase IMAP family member 7-like isoform X5 [Bubalus bubalis]
Cnvr3359	4	114418401	114643000	JEQ12_015906	114472063	114472941	879	GIMAP7	Whole	Protein coding	GTPase IMAP family member 7-like isoform X2 [Bubalus bubalis]
Cnvr3359	4	114418401	114643000	JEQ12_015907	114473619	114474497	879	GIMAP7	Whole	Protein coding	GTPase IMAP family member 7-like isoform X2 [Bubalus bubalis]
Cnvr3359	4	114418401	114643000	JEQ12_015908	114475174	114476052	879	GIMAP7	Whole	Protein coding	GTPase IMAP family member 7-like isoform X2 [Bubalus bubalis]
Cnvr3359	4	114418401	114643000	JEQ12_015909	114476722	114477600	879	GIMAP7	Whole	Protein coding	GTPase IMAP family member 7-like isoform X2 [Bubalus bubalis]
Cnvr3359	4	114418401	114643000	JEQ12_015910	114478265	114479143	879	GIMAP7	Whole	Protein coding	GTPase IMAP family member 7-like isoform X2 [Bubalus bubalis]
Cnvr3359	4	114418401	114643000	JEQ12_015911	114517257	114518111	855	GIMAP1	Whole	Protein coding	PREDICTED: GTPase IMAP family member 1 isoform X1 [Capra hircus]
Cnvr3359	4	114418401	114643000	JEQ12_015912	114519265	114521105	1841	GIMAP1	Whole	Protein coding	PREDICTED: GTPase IMAP family member 1 isoform X2 [Capra hircus]
Cnvr3359	4	114418401	114643000	JEQ12_015897	114458083	114458961	879	GIMAP7	Whole	Protein coding	GTPase IMAP family member 7-like isoform X2 [Bubalus bubalis]
Cnvr3359	4	114418401	114643000	JEQ12_015914	114616915	114628915	12001	ASNSD1	Whole	Protein coding	PREDICTED: asparagine synthetase domain-containing protein 1 [Bos mutus]
Cnvr3359	4	114418401	114643000	JEQ12_015913	114548637	114589999	41363	GIMAP4	Whole	Protein coding	PREDICTED: GTPase IMAP family member 4 [Capra hircus]
Cnvr3360	4	114650301	114690700	JEQ12_015915	114649722	114652663	2942	GIMAP7	partial	Protein coding	PREDICTED: GTPase IMAP family member 7-like isoform X2 [Capra hircus]
Cnvr3360	4	114650301	114690700	JEQ12_015916	114652793	114685406	32614	GIMAP5	Whole	Protein coding	GTPase IMAP family member 5-like [Ovis aries]
Cnvr3520	4	33904101	34094700	JEQ12_015419	33695474	34103327	407854	ABCB1	partial	Protein coding	PREDICTED: multidrug resistance protein 1 isoform X1 [Capra hircus]
Cnvr3521	4	111739801	111757300	JEQ12_015855	111687495	111889672	202178	Cntnap2	partial	Protein coding	contactin-associated protein-like 2 [Cricetulus griseus]
Cnvr3522	4	115385301	115390300	JEQ12_015936	115377439	115387323	9885	ASB10	partial	Protein coding	TPA: ankyrin repeat and SOCS box-containing 10-like [Bos taurus]
Cnvr3522	4	115385301	115390300	JEQ12_015937	115389549	115407163	17615	IQCA1L	partial	Protein coding	Ankyrin repeat and SOCS box protein 10, partial [Cricetulus griseus]
Cnvr3623	4	28147701	28157000	JEQ12_015386	27839798	28433497	593700	HDAC9	partial	Protein coding	PREDICTED: histone deacetylase 9 isoform X1 [Bos indicus]
Cnvr3624	4	95709801	95728600	JEQ12_015720	95695388	95873253	177866	COPG2	partial	Protein coding	coatomer subunit gamma-2 isoform X6 [Canis lupus familiaris]
Cnvr3626	4	114355401	114378900	JEQ12_015892	114334417	114356944	22528	GIMAP8	partial	Protein coding	PREDICTED: GTPase IMAP family member 8-like isoform X1 [Capra hircus]
Cnvr3627	4	115031901	115039900	JEQ12_015923	115034863	115056267	21405	TMEM176A	partial	Protein coding	transmembrane protein 176A [Ovis aries]
Cnvr3760	4	20123401	20127000	JEQ12_015359	20125590	20664755	539166	THSD7A	partial	Protein coding	thrombospondin type-1 domain-containing protein 7A [Ovis aries]
Cnvr3765	4	114454601	114471900	JEQ12_015895	114454965	114455843	879	GIMAP7	Whole	Protein coding	GTPase IMAP family member 7-like isoform X2 [Bubalus bubalis]
Cnvr3765	4	114454601	114471900	JEQ12_015896	114456524	114457402	879	GIMAP7	Whole	Protein coding	GTPase IMAP family member 7-like isoform X2 [Bubalus bubalis]
Cnvr3765	4	114454601	114471900	JEQ12_015898	114459628	114460506	879	GIMAP7	Whole	Protein coding	GTPase IMAP family member 7-like isoform X2 [Bubalus bubalis]
Cnvr3765	4	114454601	114471900	JEQ12_015899	114461185	114463628	2444	GIMAP7	Whole	Protein coding	GTPase IMAP family member 8-like isoform X2 [Odocoileus virginianus texanus]
Cnvr3765	4	114454601	114471900	JEQ12_015900	114464305	114465183	879	GIMAP7	Whole	Protein coding	GTPase IMAP family member 7-like isoform X2 [Bubalus bubalis]
Cnvr3765	4	114454601	114471900	JEQ12_015901	114465860	114466738	879	GIMAP7	Whole	Protein coding	GTPase IMAP family member 7-like isoform X2 [Bubalus bubalis]
Cnvr3765	4	114454601	114471900	JEQ12_015902	114467409	114468287	879	GIMAP7	Whole	Protein coding	GTPase IMAP family member 7-like isoform X2 [Bubalus bubalis]
Cnvr3765	4	114454601	114471900	JEQ12_015903	114468956	114469834	879	GIMAP7	Whole	Protein coding	GTPase IMAP family member 7-like isoform X2 [Bubalus bubalis]
Cnvr3765	4	114454601	114471900	JEQ12_015904	114470509	114470832	324	GIMAP7	Whole	Protein coding	GTPase IMAP family member 7-like [Ovis aries]
Cnvr3765	4	114454601	114471900	JEQ12_015905	114470858	114471388	531	GIMAP7	Whole	Protein coding	GTPase IMAP family member 7-like isoform X5 [Bubalus bubalis]
Cnvr3765	4	114454601	114471900	JEQ12_015897	114458083	114458961	879	GIMAP7	Whole	Protein coding	GTPase IMAP family member 7-like isoform X2 [Bubalus bubalis]
Cnvr4168	4	20160701	20166900	JEQ12_015359	20125590	20664755	539166	THSD7A	partial	Protein coding	thrombospondin type-1 domain-containing protein 7A [Ovis aries]
Cnvr4169	4	33529201	33540200	JEQ12_015417	33478075	33613158	135084	Abcb4	partial	Protein coding	PREDICTED: phosphatidylcholine translocator ABCB4-like isoform X3 [Bos indicus]
Cnvr4170	4	111741501	111746100	JEQ12_015855	111687495	111889672	202178	Cntnap2	partial	Protein coding	contactin-associated protein-like 2 [Cricetulus griseus]
Cnvr4171	4	119154201	119168800	JEQ12_015965	119164353	119198480	34128	--	partial	Protein coding	-
Cnvr4171	4	119154201	119168800	JEQ12_015964	119140226	119154839	14614	--	partial	Protein coding	-
Cnvr4327	4	83962701	84000900	JEQ12_015659	83985469	84012246	26778	TRGC1	partial	Protein coding	T-cell receptor gamma chain C region C10.5 isoform X2 [Bos taurus]
Cnvr4462	4	43963701	43971800	JEQ12_015440	43924063	44127013	202951	Magi2	partial	Protein coding	membrane-associated guanylate kinase, WW and PDZ domain-containing protein 2 [Ovis aries]
Cnvr4463	4	94044201	94062900	JEQ12_015694	94042157	94044911	2755	--	partial	Protein coding	transmembrane protein 53-A-like [Echinops telfairi]
Cnvr4463	4	94044201	94062900	JEQ12_015695	94045742	94061689	15948	IMPDH1	Whole	Protein coding	PREDICTED: inosine-5'-monophosphate dehydrogenase 1 [Capra hircus]
Cnvr4552	4	77927301	77936400	JEQ12_015624	77904950	77927716	22767	RAMP3	partial	Protein coding	receptor activity-modifying protein 3 [Ovis aries]
Cnvr4552	4	77927301	77936400	JEQ12_015625	77931451	77956876	25426	--	partial	Protein coding	-
Cnvr4628	4	32606701	32608700	JEQ12_015409	32573302	32646397	73096	GPNMB	partial	Protein coding	transmembrane glycoprotein NMB [Ovis aries]
Cnvr4631	4	119095301	119113300	JEQ12_015963	119098849	119108031	9183	SHH	Whole	Protein coding	sonic hedgehog protein isoform X1 [Ovis aries]
Cnvr4699	4	113671101	113691100	JEQ12_015876	113672652	113675775	3124	REPIN1	Whole	Protein coding	replication initiator 1 isoform X1 [Ovis aries]
Cnvr4700	4	115564201	115578800	JEQ12_015943	115561918	115589812	27895	WDR86	partial	Protein coding	WD repeat-containing protein 86 isoform X3 [Bubalus bubalis]
Cnvr4701	4	116472601	116474600	JEQ12_015949	116217991	116474341	256351	KMT2C	partial	Protein coding	histone-lysine N-methyltransferase 2C isoform X9 [Ovis aries]
Cnvr4775	4	51473301	51477300	JEQ12_015499	51391310	51480533	89224	TRGC1	partial	Protein coding	immunoglobulin lambda-1 light chain-like [Odocoileus virginianus texanus]
Cnvr4776	4	93706701	93715400	JEQ12_015690	93355778	93774973	419196	SND1	partial	Protein coding	staphylococcal nuclease domain-containing protein 1 [Ovis aries]
Cnvr4847	4	120742301	120748800	JEQ12_015976	120678744	120785205	106462	PTPRN2	partial	Protein coding	receptor-type tyrosine-protein phosphatase N2 [Ovis aries]
Cnvr5045	4	114472101	114479500	JEQ12_015906	114472063	114472941	879	GIMAP7	partial	Protein coding	GTPase IMAP family member 7-like isoform X2 [Bubalus bubalis]
Cnvr5045	4	114472101	114479500	JEQ12_015907	114473619	114474497	879	GIMAP7	Whole	Protein coding	GTPase IMAP family member 7-like isoform X2 [Bubalus bubalis]
Cnvr5045	4	114472101	114479500	JEQ12_015908	114475174	114476052	879	GIMAP7	Whole	Protein coding	GTPase IMAP family member 7-like isoform X2 [Bubalus bubalis]
Cnvr5045	4	114472101	114479500	JEQ12_015909	114476722	114477600	879	GIMAP7	Whole	Protein coding	GTPase IMAP family member 7-like isoform X2 [Bubalus bubalis]
Cnvr5045	4	114472101	114479500	JEQ12_015910	114478265	114479143	879	GIMAP7	Whole	Protein coding	GTPase IMAP family member 7-like isoform X2 [Bubalus bubalis]
Cnvr5126	4	5390101	5391600	JEQ12_015299	5210781	5509103	298323	COBL	partial	Protein coding	PREDICTED: protein cordon-bleu [Capra hircus]
Cnvr5165	4	33810401	33903200	JEQ12_015419	33695474	34103327	407854	ABCB1	partial	Protein coding	PREDICTED: multidrug resistance protein 1 isoform X1 [Capra hircus]
Cnvr2830	4	33796501	33810400	JEQ12_015419	33695474	34103327	407854	ABCB1	partial	Protein coding	PREDICTED: multidrug resistance protein 1 isoform X1 [Capra hircus]
Cnvr3703	4	108540001	108545600	JEQ12_015849	108541061	108547507	6447	NOBOX	partial	Protein coding	newborn ovary homeobox [Bos taurus]
Cnvr5015	4	118818801	118836300	JEQ12_015959	118832262	118836203	3942	EN2	Whole	Protein coding	homeobox protein engrailed-2 [Ovis aries]
Cnvr5199	4	78439901	78445800	JEQ12_015638	78443113	78531695	88583	CAMK2B	partial	Protein coding	PREDICTED: calcium/calmodulin-dependent protein kinase type II subunit beta isoform X1 [Orcinus orca]
Cnvr5044	4	25574701	25579100	JEQ12_015374	25358413	25693543	335131	CRPPA	partial	Protein coding	LOW QUALITY PROTEIN: D-ribitol-5-phosphate cytidylyltransferase [Ovis aries]
Cnvr0109	5	2748601	2759400	JEQ12_016013	2532031	2754650	222620	Obscn	partial	Protein coding	PREDICTED: obscurin isoform X43 [Capra hircus]
Cnvr0173	5	6925401	6929100	JEQ12_016133	6895305	6959508	64204	OR10H2	partial	Protein coding	PREDICTED: olfactory receptor 10H2-like [Capra hircus]
Cnvr0323	5	9707401	9725800	JEQ12_016212	9708674	9712952	4279	NDUFB7	Whole	Protein coding	NADH dehydrogenase [ubiquinone] 1 beta subcomplex subunit 7 [Ovis aries]
Cnvr0323	5	9707401	9725800	JEQ12_016213	9713202	9741279	28078	TECR	partial	Protein coding	PREDICTED: very-long-chain enoyl-CoA reductase [Capra hircus]
Cnvr0324	5	61760801	61766400	JEQ12_016994	61724297	61792622	68326	NMUR2	partial	Protein coding	neuromedin-U receptor 2 [Ovis aries]
Cnvr0418	5	91069701	91075000	JEQ12_017098	91071018	91098437	27420	NR2F1	partial	Protein coding	COUP transcription factor 1 [Bos taurus]
Cnvr0527	5	12142701	12204800	JEQ12_016294	12145818	12146648	831	Olfr18	Whole	Protein coding	olfactory receptor 7E24-like [Ovis aries]
Cnvr0619	5	48371601	48378700	JEQ12_016839	48303788	48506390	202603	SIL1	partial	Protein coding	nucleotide exchange factor SIL1 isoform X2 [Ovis aries]
Cnvr0651	5	10026601	10045300	JEQ12_016221	10013209	10041518	28310	ADGRL1	partial	Protein coding	PREDICTED: adhesion G protein-coupled receptor L1 isoform X2 [Capra hircus]
Cnvr0807	5	18813401	18831200	JEQ12_016501	18815092	18830470	15379	GNA11	Whole	Protein coding	PREDICTED: guanine nucleotide-binding protein subunit alpha-11 [Orcinus orca]
Cnvr0809	5	38578501	38595500	JEQ12_016655	38582005	38765275	183271	ZNF496	partial	Protein coding	zinc finger protein 496 [Ovis aries]
Cnvr0910	5	4619501	4675800	JEQ12_016061	4651343	4654281	2939	ISYNA1	Whole	Protein coding	inositol-3-phosphate synthase 1 [Ovis aries]
Cnvr0910	5	4619501	4675800	JEQ12_016062	4654999	4670132	15134	SSBP4	Whole	Protein coding	PREDICTED: single-stranded DNA-binding protein 4 isoform X5 [Capra hircus]
Cnvr0910	5	4619501	4675800	JEQ12_016060	4570271	4649620	79350	ELL	partial	Protein coding	RNA polymerase II elongation factor ELL [Ovis aries]
Cnvr1000	5	54632901	54638200	JEQ12_016918	54636996	54637454	459	UBE2N	Whole	Protein coding	ubiquitin-conjugating enzyme E2 N [Vulpes vulpes]
Cnvr1094	5	2584501	2596600	JEQ12_016013	2532031	2754650	222620	Obscn	partial	Protein coding	PREDICTED: obscurin isoform X43 [Capra hircus]
Cnvr1096	5	15647501	15668500	JEQ12_016407	15596904	15729851	132948	ADGRE1	partial	Protein coding	PREDICTED: adhesion G protein-coupled receptor E1 isoform X1 [Capra hircus]
Cnvr1146	5	8968701	9034100	JEQ12_016194	8988123	8989055	933	OR7A17	Whole	Protein coding	olfactory receptor 7A17-like [Ovis aries]
Cnvr1146	5	8968701	9034100	JEQ12_016195	9022634	9023590	957	OR7A5	Whole	Protein coding	olfactory receptor 7A10-like [Ovis aries]
Cnvr1171	5	38956101	38970700	JEQ12_016659	38945329	39116136	170808	OR1L4	partial	Protein coding	olfactory receptor 1038-like [Odocoileus virginianus texanus]
Cnvr1223	5	2826601	2841900	JEQ12_016015	2828772	2830061	1290	GJC2	Whole	Protein coding	gap junction gamma-2 protein [Ovis aries]
Cnvr1223	5	2826601	2841900	JEQ12_016016	2838358	2847324	8967	GUK1	partial	Protein coding	guanylate kinase isoform X5 [Ovis aries]
Cnvr1355	5	2530801	2550100	JEQ12_016013	2532031	2754650	222620	Obscn	partial	Protein coding	PREDICTED: obscurin isoform X43 [Capra hircus]
Cnvr1409	5	2531101	2572600	JEQ12_016013	2532031	2754650	222620	Obscn	partial	Protein coding	PREDICTED: obscurin isoform X43 [Capra hircus]
Cnvr1515	5	14502001	14546200	JEQ12_016372	14529143	14530817	1675	PET100	Whole	Protein coding	protein PET100 homolog, mitochondrial [Ovis aries]
Cnvr1515	5	14502001	14546200	JEQ12_016371	14502653	14518708	16056	CAMSAP3	Whole	Protein coding	PREDICTED: calmodulin-regulated spectrin-associated protein 3 isoform X5 [Capra hircus]
Cnvr1515	5	14502001	14546200	JEQ12_016373	14537115	14578862	41748	STXBP2	partial	Protein coding	syntaxin-binding protein 2 isoform X1 [Ovis aries]
Cnvr1516	5	18085501	18117200	JEQ12_016475	18112179	18134872	22694	PIAS4	partial	Protein coding	PREDICTED: E3 SUMO-protein ligase PIAS4 [Capra hircus]
Cnvr1516	5	18085501	18117200	JEQ12_016474	18064875	18103995	39121	ZBTB7A	partial	Protein coding	zinc finger and BTB domain-containing protein 7A [Ovis aries]
Cnvr1651	5	15624401	15626300	JEQ12_016407	15596904	15729851	132948	ADGRE1	partial	Protein coding	PREDICTED: adhesion G protein-coupled receptor E1 isoform X1 [Capra hircus]
Cnvr1653	5	39097901	39106400	JEQ12_016659	38945329	39116136	170808	OR1L4	partial	Protein coding	olfactory receptor 1038-like [Odocoileus virginianus texanus]
Cnvr1716	5	5305401	5312900	JEQ12_016087	5280720	5312523	31804	MAP1S	partial	Protein coding	LOW QUALITY PROTEIN: microtubule-associated protein 1S [Ovis aries]
Cnvr1717	5	65883901	65893400	JEQ12_017010	65710240	66139791	429552	SGCD	partial	Protein coding	PREDICTED: delta-sarcoglycan [Capra hircus]
Cnvr1809	5	107972601	107976900	JEQ12_017148	107915848	107978512	62665	TSLP	partial	Protein coding	LOW QUALITY PROTEIN: thymic stromal lymphopoietin, partial [Bubalus bubalis]
Cnvr1864	5	17750701	17774800	JEQ12_016457	17741963	17752212	10250	Plin5	partial	Protein coding	perilipin-5 isoform X1 [Ovis aries]
Cnvr1864	5	17750701	17774800	JEQ12_016458	17755740	17765865	10126	PLIN4	Whole	Protein coding	perilipin-4 isoform X2 [Ovis aries]
Cnvr1864	5	17750701	17774800	JEQ12_016459	17769542	17785431	15890	HDGFL2	partial	Protein coding	hepatoma-derived growth factor-related protein 2 [Ovis aries]
Cnvr1865	5	50959701	50966800	JEQ12_016903	50964720	50987808	23089	PCDH1	partial	Protein coding	protocadherin-1 isoform X1 [Bos taurus]
Cnvr2007	5	50426601	50438000	JEQ12_016891	50426090	50463350	37261	PCDHGA3	partial	Protein coding	PCDHGA4 [Cricetulus griseus]
Cnvr2095	5	12736101	12753400	JEQ12_016309	12738858	12742645	3788	Ppan	Whole	Protein coding	suppressor of SWI4 1 homolog [Bos indicus x Bos taurus]
Cnvr2095	5	12736101	12753400	JEQ12_016310	12743187	12745549	2363	P2RY11	Whole	Protein coding	P2Y purinoceptor 11-like isoform X1 [Ovis aries]
Cnvr2095	5	12736101	12753400	JEQ12_016311	12745925	12750396	4472	EIF3G	Whole	Protein coding	eukaryotic translation initiation factor 3 subunit G [Macaca mulatta]
Cnvr2096	5	15462601	15466200	JEQ12_016406	15367809	15517230	149422	ADGRE3	partial	Protein coding	PREDICTED: adhesion G protein-coupled receptor E3 [Capra hircus]
Cnvr2198	5	10855701	10862700	JEQ12_016241	10612775	10860984	248210	CACNA1A	partial	Protein coding	voltage-dependent P/Q-type calcium channel subunit alpha-1A isoform X5 [Ovis aries]
Cnvr2199	5	36405501	36424500	JEQ12_016603	36202196	36421549	219354	UNC5A	partial	Protein coding	netrin receptor UNC5A isoform X2 [Bubalus bubalis]
Cnvr2199	5	36405501	36424500	JEQ12_016604	36422706	36554791	132086	HK3	partial	Protein coding	hexokinase-3 [Ovis aries]
Cnvr2252	5	2617801	2629800	JEQ12_016013	2532031	2754650	222620	Obscn	partial	Protein coding	PREDICTED: obscurin isoform X43 [Capra hircus]
Cnvr2299	5	15647601	15656900	JEQ12_016407	15596904	15729851	132948	ADGRE1	partial	Protein coding	PREDICTED: adhesion G protein-coupled receptor E1 isoform X1 [Capra hircus]
Cnvr2300	5	19729801	19734200	JEQ12_016533	19721112	19800517	79406	KIF3A	partial	Protein coding	kinesin-like protein KIF3A isoform X10 [Bos taurus]
Cnvr2301	5	35788301	35790800	JEQ12_016591	35680956	35862925	181970	COMMD10	partial	Protein coding	COMM domain-containing protein 10 [Ovis aries]
Cnvr2303	5	105757401	105762300	JEQ12_017140	105635488	106117389	481902	FER	partial	Protein coding	tyrosine-protein kinase Fer [Ovis aries]
Cnvr2476	5	19348901	19372600	JEQ12_016517	19349808	19363158	13351	SPPL2B	Whole	Protein coding	PREDICTED: signal peptide peptidase-like 2B isoform X2 [Capra hircus]
Cnvr2476	5	19348901	19372600	JEQ12_016519	19370263	19370661	399	--	Whole	Protein coding	PREDICTED: LOW QUALITY PROTEIN: leucine-rich repeat and immunoglobulin-like domain-containing nogo receptor-interacting protein 3 [Camelus bactrianus]
Cnvr2476	5	19348901	19372600	JEQ12_016518	19363316	19367657	4342	LSM7	Whole	Protein coding	PREDICTED: U6 snRNA-associated Sm-like protein LSm7 [Lipotes vexillifer]
Cnvr2667	5	12338601	12343200	JEQ12_016297	12328073	12367182	39110	--	partial	Protein coding	-
Cnvr2669	5	41084601	41098600	JEQ12_016713	41078341	41088069	9729	PLPP2	partial	Protein coding	PREDICTED: phospholipid phosphatase 2 isoform X1 [Capra hircus]
Cnvr2669	5	41084601	41098600	JEQ12_016714	41094244	41115890	21647	MIER2	partial	Protein coding	mesoderm induction early response protein 2 isoform X1 [Ovis aries]
Cnvr2671	5	81405501	81411000	JEQ12_017076	81260867	81438861	177995	VCAN	partial	Protein coding	LOW QUALITY PROTEIN: versican core protein [Ovis aries]
Cnvr2781	5	2994701	3007700	JEQ12_016021	2997385	3025050	27666	Wnt9a	partial	Protein coding	PREDICTED: protein Wnt-9a [Capra hircus]
Cnvr2782	5	14679901	14748300	JEQ12_016379	14702768	14706627	3860	PRR36	Whole	Protein coding	proline-rich protein 36 [Ovis aries]
Cnvr2782	5	14679901	14748300	JEQ12_016380	14715410	14718596	3187	Lrrc8e	Whole	Protein coding	volume-regulated anion channel subunit LRRC8E isoform X1 [Ovis aries]
Cnvr2782	5	14679901	14748300	JEQ12_016381	14720019	14720934	916	--	Whole	Protein coding	-
Cnvr2782	5	14679901	14748300	JEQ12_016382	14721218	14728630	7413	Map2k7	Whole	Protein coding	PREDICTED: dual specificity mitogen-activated protein kinase kinase 7 isoform X1 [Capra hircus]
Cnvr2782	5	14679901	14748300	JEQ12_016383	14731162	14733195	2034	TGFBR3L	Whole	Protein coding	transforming growth factor-beta receptor type 3-like protein [Ovis aries]
Cnvr2782	5	14679901	14748300	JEQ12_016384	14735078	14737559	2482	SNAPC2	Whole	Protein coding	snRNA-activating protein complex subunit 2 isoform X2 [Ovis aries]
Cnvr2782	5	14679901	14748300	JEQ12_016385	14739809	14740057	249	CTXN1	Whole	Protein coding	cortexin-1 [Bos taurus]
Cnvr2782	5	14679901	14748300	JEQ12_016386	14741558	14754099	12542	TIMM44	partial	Protein coding	mitochondrial import inner membrane translocase subunit TIM44 isoform X1 [Ovis aries]
Cnvr2782	5	14679901	14748300	JEQ12_016378	14667187	14698315	31129	EVI5L	partial	Protein coding	EVI5-like protein isoform X2 [Vulpes vulpes]
Cnvr2816	5	36085301	36095100	JEQ12_016598	36085914	36094477	8564	RNF44	Whole	Protein coding	PREDICTED: RING finger protein 44 isoform X1 [Capra hircus]
Cnvr2894	5	12851401	12858200	JEQ12_016314	12830596	12854996	24401	MRPL4	partial	Protein coding	39S ribosomal protein L4, mitochondrial [Ovis aries]
Cnvr3107	5	3909401	3921800	JEQ12_016035	3917163	3923525	6363	TM6SF2	partial	Protein coding	PREDICTED: transmembrane 6 superfamily member 2 isoform X4 [Capra hircus]
Cnvr3107	5	3909401	3921800	JEQ12_016034	3881576	3914092	32517	SUGP1	partial	Protein coding	SURP and G-patch domain-containing protein 1 [Ovis aries]
Cnvr3109	5	19606201	19623400	JEQ12_016530	19583745	19619023	35279	MKNK2	partial	Protein coding	MAP kinase-interacting serine/threonine-protein kinase 2 [Cricetulus griseus]
Cnvr3111	5	35386101	35394100	JEQ12_016590	35389159	35517121	127963	SEMA6A	partial	Protein coding	semaphorin-6A isoform X1 [Ovis aries]
Cnvr3112	5	41292801	41305400	JEQ12_016726	41294488	41307708	13221	POLRMT	partial	Protein coding	DNA-directed RNA polymerase, mitochondrial isoform X1 [Ovis aries]
Cnvr3112	5	41292801	41305400	JEQ12_016725	41283907	41293752	9846	Hcn2	partial	Protein coding	potassium/sodium hyperpolarization-activated cyclic nucleotide-gated channel 2 [Ovis aries]
Cnvr3114	5	66589901	66610800	JEQ12_017013	66579126	66595793	16668	--	partial	Protein coding	hepatitis A virus cellular receptor 1 [Bos taurus]
Cnvr3114	5	66589901	66610800	JEQ12_017014	66598030	66723477	125448	HAVCR1	partial	Protein coding	PREDICTED: histidine-rich glycoprotein-like [Bison bison bison]
Cnvr3253	5	445601	473700	JEQ12_015985	439243	478756	39514	FLT4	partial	Protein coding	LOW QUALITY PROTEIN: vascular endothelial growth factor receptor 3 [Ovis aries]
Cnvr3254	5	14397101	14414500	JEQ12_016366	14406537	14415763	9227	PEX11G	partial	Protein coding	peroxisomal membrane protein 11C isoform X1 [Ovis aries]
Cnvr3254	5	14397101	14414500	JEQ12_016365	14316500	14402695	86196	ARHGEF18	partial	Protein coding	rho guanine nucleotide exchange factor 18 isoform X1 [Bos indicus x Bos taurus]
Cnvr3255	5	16762201	16781400	JEQ12_016437	16757998	16775977	17980	LONP1	partial	Protein coding	lon protease homolog, mitochondrial [Ovis aries]
Cnvr3255	5	16762201	16781400	JEQ12_016438	16776314	16781991	5678	HSD11B1L	partial	Protein coding	hydroxysteroid 11-beta-dehydrogenase 1-like protein isoform X4 [Ovis aries]
Cnvr3256	5	41708401	41761900	JEQ12_016755	41739765	41741374	1610	ATP5F1D	Whole	Protein coding	ATP synthase subunit delta, mitochondrial [Ovis aries]
Cnvr3256	5	41708401	41761900	JEQ12_016756	41746474	41752327	5854	Midn	Whole	Protein coding	midnolin isoform X1 [Ovis aries]
Cnvr3256	5	41708401	41761900	JEQ12_016753	41711701	41726419	14719	STK11	Whole	Protein coding	serine/threonine-protein kinase STK11 isoform X2 [Ovis aries]
Cnvr3256	5	41708401	41761900	JEQ12_016754	41729048	41734999	5952	CBARP	Whole	Protein coding	voltage-dependent calcium channel beta subunit-associated regulatory protein isoform X1 [Ovis aries]
Cnvr3256	5	41708401	41761900	JEQ12_016757	41755802	41766716	10915	CIRBP	partial	Protein coding	cold-inducible RNA-binding protein isoform X4 [Bubalus bubalis]
Cnvr3257	5	44242301	44256100	JEQ12_016801	44183335	44251458	68124	SEC24A	partial	Protein coding	protein transport protein Sec24A isoform X1 [Ovis aries]
Cnvr3363	5	6918301	6923800	JEQ12_016133	6895305	6959508	64204	OR10H2	partial	Protein coding	PREDICTED: olfactory receptor 10H2-like [Capra hircus]
Cnvr3364	5	15663901	15668800	JEQ12_016407	15596904	15729851	132948	ADGRE1	partial	Protein coding	PREDICTED: adhesion G protein-coupled receptor E1 isoform X1 [Capra hircus]
Cnvr3456	5	10311401	10322300	JEQ12_016234	10267736	10321464	53729	C19orf57	partial	Protein coding	Pre-T/NK cell-associated protein 3B3 [Macaca mulatta]
Cnvr3456	5	10311401	10322300	JEQ12_016235	10321686	10322114	429	--	Whole	Protein coding	-
Cnvr3457	5	19547101	19561700	JEQ12_016528	19534711	19566815	32105	AP3D1	partial	Protein coding	AP-3 complex subunit delta-1 [Ovis aries]
Cnvr3569	5	16823901	16849700	JEQ12_016440	16789071	16851753	62683	SAFB	partial	Protein coding	scaffold attachment factor B1 isoform X2 [Ovis aries]
Cnvr3570	5	38324501	38326300	JEQ12_016646	38302219	38331939	29721	OR2T7	partial	Protein coding	olfactory receptor 56-like [Ovis aries]
Cnvr3591	5	9424001	9493600	JEQ12_016208	9410195	9506877	96683	ADGRE2	partial	Protein coding	adhesion G protein-coupled receptor E2 isoform X1 [Ovis aries]
Cnvr3769	5	9774101	9787600	JEQ12_016215	9773954	9777164	3211	GIPC1	partial	Protein coding	PDZ domain-containing protein GIPC1 isoform X1 [Ovis aries]
Cnvr3769	5	9774101	9787600	JEQ12_016216	9781690	9783812	2123	PTGER1	Whole	Protein coding	prostaglandin E2 receptor EP1 subtype [Ovis aries]
Cnvr3769	5	9774101	9787600	JEQ12_016217	9784525	9812995	28471	PKN1	partial	Protein coding	serine/threonine-protein kinase N1 isoform X2 [Ovis aries]
Cnvr3770	5	12955501	12963900	JEQ12_016323	12953609	12979287	25679	TYK2	partial	Protein coding	non-receptor tyrosine-protein kinase TYK2 isoform X1 [Ovis aries]
Cnvr3771	5	15841301	15856600	JEQ12_016412	15845493	15983188	137696	C3	partial	Protein coding	complement C3 [Ovis aries]
Cnvr3774	5	41209701	41215600	JEQ12_016719	41212450	41216907	4458	Madcam1	partial	Protein coding	mucosal addressin cell adhesion molecule 1 precursor [Ovis aries]
Cnvr4011	5	957201	970600	JEQ12_015989	959565	997216	37652	RASGEF1C	partial	Protein coding	LOW QUALITY PROTEIN: ras-GEF domain-containing family member 1C [Ovis aries]
Cnvr4012	5	10174901	10215300	JEQ12_016230	10180397	10204470	24074	RFX1	Whole	Protein coding	MHC class II regulatory factor RFX1 [Ovis aries]
Cnvr4012	5	10174901	10215300	JEQ12_016231	10206309	10214849	8541	DCAF15	Whole	Protein coding	DDB1- and CUL4-associated factor 15 [Ovis aries]
Cnvr4013	5	15390101	15394900	JEQ12_016406	15367809	15517230	149422	ADGRE3	partial	Protein coding	PREDICTED: adhesion G protein-coupled receptor E3 [Capra hircus]
Cnvr4014	5	63911601	63923700	JEQ12_017003	63900095	63915871	15777	HAND1	partial	Protein coding	heart- and neural crest derivatives-expressed protein 1 isoform X1 [Bos taurus]
Cnvr4015	5	65887901	65914300	JEQ12_017010	65710240	66139791	429552	SGCD	partial	Protein coding	PREDICTED: delta-sarcoglycan [Capra hircus]
Cnvr4172	5	8680501	8787200	JEQ12_016187	8693145	8694092	948	OR7A10	Whole	Protein coding	PREDICTED: olfactory receptor 7A10-like [Capra hircus]
Cnvr4172	5	8680501	8787200	JEQ12_016188	8780400	8781368	969	OR7A17	Whole	Protein coding	PREDICTED: olfactory receptor 7A17-like [Capra hircus]
Cnvr4173	5	13873001	13879800	JEQ12_016353	13865559	13878312	12754	PRKCSH	partial	Protein coding	glucosidase 2 subunit beta [Ovis aries]
Cnvr4175	5	38910301	38917500	JEQ12_016657	38850989	38918062	67074	OR2W6P	partial	Protein coding	OR2W1 protein, partial [Crocuta crocuta]
Cnvr4329	5	4502601	4513800	JEQ12_016054	4499447	4504466	5020	TMEM59L	partial	Protein coding	PREDICTED: transmembrane protein 59-like isoform X1 [Capra hircus]
Cnvr4329	5	4502601	4513800	JEQ12_016055	4508149	4520826	12678	Crlf1	partial	Protein coding	cytokine receptor-like factor 1 isoform X3 [Sus scrofa]
Cnvr4330	5	4794101	4803900	JEQ12_016066	4791698	4798919	7222	LSM4	partial	Protein coding	LSM4 homolog, U6 small nuclear RNA associated (S. cerevisiae), isoform CRA_b [Homo sapiens]
Cnvr4334	5	16389901	16398300	JEQ12_016425	16329196	16393847	64652	MLLT1	partial	Protein coding	protein ENL isoform X1 [Ovis aries]
Cnvr4335	5	18507101	18522200	JEQ12_016492	18507665	18515729	8065	Fzr1	Whole	Protein coding	fizzy-related protein homolog isoform X2 [Phoca vitulina]
Cnvr4336	5	60166701	60170700	JEQ12_016974	60167236	60175094	7859	SYNPO	partial	Protein coding	synaptopodin isoform X1 [Ovis aries]
Cnvr4465	5	14580101	14590400	JEQ12_016374	14582798	14583364	567	TRAPPC5	Whole	Protein coding	trafficking protein particle complex subunit 5 [Pan troglodytes]
Cnvr4465	5	14580101	14590400	JEQ12_016375	14588848	14597025	8178	FCER2	partial	Protein coding	low affinity immunoglobulin epsilon Fc receptor isoform X2 [Ovis aries]
Cnvr4553	5	4336101	4364800	JEQ12_016051	4341500	4349104	7605	COMP	Whole	Protein coding	cartilage oligomeric matrix protein [Ovis aries]
Cnvr4553	5	4336101	4364800	JEQ12_016052	4354765	4434459	79695	CRTC1	partial	Protein coding	CREB-regulated transcription coactivator 1 isoform X1 [Ovis aries]
Cnvr4554	5	7694501	7696700	JEQ12_016154	7664508	7695152	30645	AKAP8L	partial	Protein coding	PREDICTED: A-kinase anchor protein 8-like isoform X1 [Capra hircus]
Cnvr4554	5	7694501	7696700	JEQ12_016155	7695613	7816053	120441	BRD4	partial	Protein coding	bromodomain-containing protein 4 isoform X1 [Ovis aries]
Cnvr4633	5	14896301	14899800	JEQ12_016387	14774867	14907405	132539	FBN3	partial	Protein coding	fibrillin-3 [Ovis aries]
Cnvr4703	5	49978201	50000000	JEQ12_016873	49975728	49986630	10903	PCDHA10	partial	Protein coding	Protocadherin alpha-10 [Camelus dromedarius]
Cnvr4703	5	49978201	50000000	JEQ12_016874	49988006	50124326	136321	PCDHA13	partial	Protein coding	PREDICTED: protocadherin alpha-13 [Mandrillus leucophaeus]
Cnvr4777	5	1371501	1390500	JEQ12_015995	1385202	1388201	3000	LTC4S	Whole	Protein coding	PREDICTED: leukotriene C4 synthase isoform X2 [Capra hircus]
Cnvr4777	5	1371501	1390500	JEQ12_015994	1373519	1383430	9912	Mgat4b	Whole	Protein coding	PREDICTED: alpha-1,3-mannosyl-glycoprotein 4-beta-N-acetylglucosaminyltransferase B [Capra hircus]
Cnvr4779	5	13432201	13448600	JEQ12_016343	13435060	13565911	130852	SMARCA4	partial	Protein coding	PREDICTED: transcription activator BRG1 isoform X6 [Bison bison bison]
Cnvr5182	5	1638701	1639900	JEQ12_016000	1639261	1662194	22934	CBX3	partial	Protein coding	PREDICTED: chromobox protein homolog 3 isoform X4 [Ceratotherium simum simum]
Cnvr4889	5	17855101	17879900	JEQ12_016461	17847192	17872905	25714	SH3GL1	partial	Protein coding	endophilin-A2 [Ovis aries]
Cnvr4889	5	17855101	17879900	JEQ12_016462	17874458	17883718	9261	Mpnd	partial	Protein coding	PREDICTED: MPN domain-containing protein [Capra hircus]
Cnvr4971	5	7489701	7499200	JEQ12_016150	7482454	7581701	99248	CYP4F22	partial	Protein coding	Cytochrome P450 4F22 [Camelus dromedarius]
Cnvr4972	5	81980501	81993000	JEQ12_017078	81789866	82259583	469718	EDIL3	partial	Protein coding	EGF-like repeat and discoidin I-like domain-containing protein 3 isoform X1 [Ovis aries]
Cnvr5000	5	37024001	37048600	JEQ12_016617	37025026	37026045	1020	PRR7	Whole	Protein coding	proline-rich protein 7 [Odocoileus virginianus texanus]
Cnvr5000	5	37024001	37048600	JEQ12_016618	37027295	37040563	13269	DBN1	Whole	Protein coding	PREDICTED: drebrin isoform X2 [Capra hircus]
Cnvr5000	5	37024001	37048600	JEQ12_016619	37047875	37065554	17680	PDLIM7	partial	Protein coding	PDZ and LIM domain protein 7 isoform X1 [Ovis aries]
Cnvr5001	5	95971601	95978800	JEQ12_017120	95974032	95998376	24345	RGMB	partial	Protein coding	RGM domain family member B [Ovis aries]
Cnvr4174	5	22584701	22589900	JEQ12_016550	22500818	22790490	289673	ADAMTS19	partial	Protein coding	A disintegrin and metalloproteinase with thrombospondin motifs 19 [Ovis aries]
Cnvr4333	5	15814001	15836900	JEQ12_016411	15829550	15836543	6994	GPR108	Whole	Protein coding	protein GPR108 isoform X1 [Ovis aries]
Cnvr4333	5	15814001	15836900	JEQ12_016409	15806217	15816914	10698	SH2D3A	partial	Protein coding	SH2 domain-containing protein 3A [Ovis aries]
Cnvr4333	5	15814001	15836900	JEQ12_016410	15817898	15827136	9239	TRIP10	Whole	Protein coding	cdc42-interacting protein 4 isoform X1 [Ovis aries]
Cnvr0020	6	5885601	6084400	JEQ12_017173	5909182	5917149	7968	ARHGAP20	Whole	Protein coding	rho GTPase-activating protein 20-like [Ovis aries]
Cnvr0020	6	5885601	6084400	JEQ12_017174	5922970	5936439	13470	ARHGAP20	Whole	Protein coding	rho GTPase-activating protein 20-like [Ovis aries]
Cnvr0020	6	5885601	6084400	JEQ12_017175	5942003	6089216	147214	ARHGAP20	partial	Protein coding	rho GTPase-activating protein 20-like isoform X4 [Canis lupus familiaris]
Cnvr0329	6	118600601	118630100	JEQ12_017707	118613780	118615173	1394	ATP5ME	Whole	Protein coding	PREDICTED: ATP synthase subunit e, mitochondrial [Capra hircus]
Cnvr0329	6	118600601	118630100	JEQ12_017706	118603178	118610270	7093	SLC49A3	Whole	Protein coding	solute carrier family 49 member A3 isoform X2 [Ovis aries]
Cnvr0329	6	118600601	118630100	JEQ12_017708	118617104	118645481	28378	PDE6B	partial	Protein coding	rod cGMP-specific 3',5'-cyclic phosphodiesterase subunit beta isoform X1 [Ovis aries]
Cnvr0421	6	116915201	116959800	JEQ12_017672	116910658	116929349	18692	SH3BP2	partial	Protein coding	LOW QUALITY PROTEIN: SH3 domain-binding protein 2 [Ovis aries]
Cnvr0422	6	117366001	117397600	JEQ12_017679	117381599	117392017	10419	Mxd4	Whole	Protein coding	max dimerization protein 4 [Ovis aries]
Cnvr0422	6	117366001	117397600	JEQ12_017678	117289676	117373297	83622	ZFYVE28	partial	Protein coding	PREDICTED: lateral signaling target protein 2 homolog isoform X2 [Capra hircus]
Cnvr0656	6	85402701	85413400	JEQ12_017458	85406969	85503313	96345	UGT2B4	partial	Protein coding	PREDICTED: UDP-glucuronosyltransferase 2B4-like [Capra hircus]
Cnvr0737	6	111928901	112097000	JEQ12_017631	111925322	111963404	38083	CD38	partial	Protein coding	ADP-ribosyl cyclase/cyclic ADP-ribose hydrolase 1 [Ovis aries]
Cnvr0816	6	85442201	85500200	JEQ12_017458	85406969	85503313	96345	UGT2B4	partial	Protein coding	PREDICTED: UDP-glucuronosyltransferase 2B4-like [Capra hircus]
Cnvr1003	6	42653501	42656400	JEQ12_017312	42654191	42654838	648	HMGB1	Whole	Protein coding	high mobility group protein B1 [Bos taurus]
Cnvr1097	6	6034901	6084400	JEQ12_017175	5942003	6089216	147214	ARHGAP20	partial	Protein coding	rho GTPase-activating protein 20-like isoform X4 [Canis lupus familiaris]
Cnvr1100	6	112355801	112375900	JEQ12_017633	112229687	112388313	158627	PROM1	partial	Protein coding	prominin-1 isoform X1 [Ovis aries]
Cnvr1184	6	111869501	111895800	JEQ12_017630	111795818	111896877	101060	Bst1	partial	Protein coding	ADP-ribosyl cyclase/cyclic ADP-ribose hydrolase 2 isoform X1 [Ovis aries]
Cnvr1228	6	25940901	25959800	JEQ12_017260	25939280	25953221	13942	ADH6	partial	Protein coding	alcohol dehydrogenase 6-like isoform X1 [Ovis aries]
Cnvr1231	6	112080301	112153900	JEQ12_017632	112097808	112148404	50597	Cd38	Whole	Protein coding	ADP-ribosyl cyclase/cyclic ADP-ribose hydrolase 1 [Ovis aries]
Cnvr1232	6	112245501	112251000	JEQ12_017633	112229687	112388313	158627	PROM1	partial	Protein coding	prominin-1 isoform X1 [Ovis aries]
Cnvr1358	6	26151001	26164300	JEQ12_017262	26001742	26179486	177745	ADH4	partial	Protein coding	Alcohol dehydrogenase class-3 [Myotis davidii]
Cnvr1464	6	26171801	26179700	JEQ12_017262	26001742	26179486	177745	ADH4	partial	Protein coding	Alcohol dehydrogenase class-3 [Myotis davidii]
Cnvr1519	6	24189501	24194200	JEQ12_017247	23992296	24320053	327758	PPP3CA	partial	Protein coding	serine/threonine-protein phosphatase 2B catalytic subunit alpha isoform isoform X1 [Bos taurus]
Cnvr1522	6	118665601	118670000	JEQ12_017710	118669051	118670181	1131	TMEM271	partial	Protein coding	transmembrane protein 271 [Ovis aries]
Cnvr1655	6	93686501	93689200	JEQ12_017541	93566853	93706083	139231	MRPL1	partial	Protein coding	39S ribosomal protein L1, mitochondrial [Ovis aries]
Cnvr1656	6	115774501	115812500	JEQ12_017660	115787099	115809196	22098	CPZ	Whole	Protein coding	carboxypeptidase Z [Ovis aries]
Cnvr1718	6	116382901	116454200	JEQ12_017665	116427591	116529762	102172	RGS12	partial	Protein coding	regulator of G-protein signaling 12 isoform X2 [Vulpes vulpes]
Cnvr1718	6	116382901	116454200	JEQ12_017664	116384329	116419714	35386	DOK7	Whole	Protein coding	PREDICTED: LOW QUALITY PROTEIN: protein Dok-7-like [Capra hircus]
Cnvr1758	6	88776901	88781900	JEQ12_017497	88775417	88878660	103244	--	partial	Protein coding	LOW QUALITY PROTEIN: uncharacterized protein LOC114110084 [Ovis aries]
Cnvr1867	6	25523001	25528900	JEQ12_017255	25522159	25528464	6306	C4orf54	partial	Protein coding	LOW QUALITY PROTEIN: T0116063 isoform 1 [Pongo abelii]
Cnvr1869	6	51020501	51022800	JEQ12_017335	50723486	51192988	469503	PCDH7	partial	Protein coding	protocadherin-7 isoform X1 [Ovis aries]
Cnvr2013	6	118119201	118138000	JEQ12_017694	118107355	118180980	73626	--	partial	Protein coding	arginine-glutamic acid dipeptide repeats protein-like [Lagenorhynchus obliquidens]
Cnvr2099	6	114359601	114366200	JEQ12_017646	114302813	114366617	63805	KIAA0232	partial	Protein coding	TPA: KIAA0232 gene product-like [Bos taurus]
Cnvr2306	6	111852901	111869600	JEQ12_017630	111795818	111896877	101060	Bst1	partial	Protein coding	ADP-ribosyl cyclase/cyclic ADP-ribose hydrolase 2 isoform X1 [Ovis aries]
Cnvr2597	6	68656101	68657900	JEQ12_017404	68656400	68727758	71359	DCUN1D4	partial	Protein coding	DCN1-like protein 4 [Camelus ferus]
Cnvr2674	6	111836901	111844800	JEQ12_017630	111795818	111896877	101060	Bst1	partial	Protein coding	ADP-ribosyl cyclase/cyclic ADP-ribose hydrolase 2 isoform X1 [Ovis aries]
Cnvr2753	6	89441001	89442800	JEQ12_017500	89424822	89501992	77171	ALB	partial	Protein coding	serum albumin precursor [Ovis aries]
Cnvr2754	6	116802601	116818700	JEQ12_017669	116798137	116812518	14382	NOP14	partial	Protein coding	nucleolar protein 14 [Ovis aries]
Cnvr2754	6	116802601	116818700	JEQ12_017670	116815118	116818156	3039	MFSD10	Whole	Protein coding	major facilitator superfamily domain-containing protein 10 [Ovis aries]
Cnvr2783	6	111829901	111869600	JEQ12_017630	111795818	111896877	101060	Bst1	partial	Protein coding	ADP-ribosyl cyclase/cyclic ADP-ribose hydrolase 2 isoform X1 [Ovis aries]
Cnvr2896	6	1521301	1526000	JEQ12_017156	1485673	1533663	47991	EIF4B	partial	Protein coding	eukaryotic translation initiation factor 4B isoform X7 [Physeter catodon]
Cnvr2898	6	72633301	72636700	JEQ12_017428	72546544	72744514	197971	Crad	partial	Protein coding	cancer-related regulator of actin dynamics isoform X1 [Delphinapterus leucas]
Cnvr2899	6	111869601	111972200	JEQ12_017630	111795818	111896877	101060	Bst1	partial	Protein coding	ADP-ribosyl cyclase/cyclic ADP-ribose hydrolase 2 isoform X1 [Ovis aries]
Cnvr2899	6	111869601	111972200	JEQ12_017631	111925322	111963404	38083	CD38	Whole	Protein coding	ADP-ribosyl cyclase/cyclic ADP-ribose hydrolase 1 [Ovis aries]
Cnvr2901	6	115053401	115055700	JEQ12_017652	114863622	115109870	246249	SORCS2	partial	Protein coding	VPS10 domain-containing receptor SorCS2 [Ovis aries]
Cnvr3261	6	116148701	116169300	JEQ12_017662	116164464	116165849	1386	Adra2c	Whole	Protein coding	alpha-2C adrenergic receptor [Ovis aries]
Cnvr3366	6	27674101	27676800	JEQ12_017272	27674820	27675692	873	--	Whole	Protein coding	LOW QUALITY PROTEIN: zinc finger protein 79 [Ovis aries]
Cnvr3367	6	50720901	50728400	JEQ12_017335	50723486	51192988	469503	PCDH7	partial	Protein coding	protocadherin-7 isoform X1 [Ovis aries]
Cnvr3371	6	104320301	104326800	JEQ12_017602	104321324	104386657	65334	CRMP1	partial	Protein coding	dihydropyrimidinase-related protein 1 isoform X1 [Ovis aries]
Cnvr3525	6	117720501	117805300	JEQ12_017686	117708360	117732954	24595	LETM1	partial	Protein coding	mitochondrial proton/calcium exchanger protein isoform X1 [Ovis aries]
Cnvr3525	6	117720501	117805300	JEQ12_017687	117740113	117752642	12530	FGFR3	Whole	Protein coding	fibroblast growth factor receptor 3 isoform X1 [Ovis aries]
Cnvr3525	6	117720501	117805300	JEQ12_017688	117798379	117806485	8107	TACC3	partial	Protein coding	transforming acidic coiled-coil-containing protein 3 isoform X4 [Ovis aries]
Cnvr3572	6	118494001	118508500	JEQ12_017704	118478355	118504328	25974	CPLX1	partial	Protein coding	PREDICTED: complexin-1 [Bos mutus]
Cnvr3628	6	6081201	6084500	JEQ12_017175	5942003	6089216	147214	ARHGAP20	partial	Protein coding	rho GTPase-activating protein 20-like isoform X4 [Canis lupus familiaris]
Cnvr3629	6	21993801	21997000	JEQ12_017236	21936164	22011322	75159	TACR3	partial	Protein coding	neuromedin-K receptor [Ovis aries]
Cnvr3630	6	105669601	105677700	JEQ12_017609	105669430	105700883	31454	NSG1	partial	Protein coding	neuronal vesicle trafficking-associated protein 1 [Ovis aries]
Cnvr4020	6	88728301	88730800	JEQ12_017496	88441182	88729301	288120	ADAMTS3	partial	Protein coding	PREDICTED: A disintegrin and metalloproteinase with thrombospondin motifs 3 [Capra hircus]
Cnvr4021	6	90153301	90157700	JEQ12_017510	90110357	90340712	230356	MTHFD2L	partial	Protein coding	probable bifunctional methylenetetrahydrofolate dehydrogenase/cyclohydrolase 2 isoform X4 [Dromaius novaehollandiae]
Cnvr4022	6	100269201	100274100	JEQ12_017573	100266951	100271963	5013	NKX6-1	partial	Protein coding	homeobox protein Nkx-6.1 [Ovis aries]
Cnvr4179	6	72017501	72025800	JEQ12_017423	71854118	72054950	200833	CLOCK	partial	Protein coding	circadian locomoter output cycles protein kaput isoform X1 [Ovis aries]
Cnvr4181	6	111929201	111997300	JEQ12_017631	111925322	111963404	38083	CD38	partial	Protein coding	ADP-ribosyl cyclase/cyclic ADP-ribose hydrolase 1 [Ovis aries]
Cnvr4182	6	118171101	118217500	JEQ12_017695	118181614	118182384	771	--	Whole	Protein coding	-
Cnvr4182	6	118171101	118217500	JEQ12_017694	118107355	118180980	73626	--	partial	Protein coding	arginine-glutamic acid dipeptide repeats protein-like [Lagenorhynchus obliquidens]
Cnvr4182	6	118171101	118217500	JEQ12_017696	118184392	118230862	46471	CTBP1	partial	Protein coding	PREDICTED: C-terminal-binding protein 1 isoform X2 [Capra hircus]
Cnvr4337	6	1515501	1526000	JEQ12_017156	1485673	1533663	47991	EIF4B	partial	Protein coding	eukaryotic translation initiation factor 4B isoform X7 [Physeter catodon]
Cnvr4338	6	118129001	118141000	JEQ12_017694	118107355	118180980	73626	--	partial	Protein coding	arginine-glutamic acid dipeptide repeats protein-like [Lagenorhynchus obliquidens]
Cnvr4467	6	57506601	57508500	JEQ12_017340	57506613	57507518	906	PRPS1	Whole	Protein coding	ribose-phosphate pyrophosphokinase [Mus musculus]
Cnvr4635	6	118270701	118283200	JEQ12_017698	118271159	118279818	8660	RNF212	Whole	Protein coding	probable E3 SUMO-protein ligase RNF212 [Ovis aries]
Cnvr4705	6	11599801	11601700	JEQ12_017195	11542014	11609090	67077	UGT8	partial	Protein coding	PREDICTED: 2-hydroxyacylsphingosine 1-beta-galactosyltransferase [Capra hircus]
Cnvr4706	6	23983401	23993400	JEQ12_017247	23992296	24320053	327758	PPP3CA	partial	Protein coding	serine/threonine-protein phosphatase 2B catalytic subunit alpha isoform isoform X1 [Bos taurus]
Cnvr4707	6	26037701	26046500	JEQ12_017262	26001742	26179486	177745	ADH4	partial	Protein coding	Alcohol dehydrogenase class-3 [Myotis davidii]
Cnvr4780	6	59896001	59900700	JEQ12_017363	59826325	59948789	122465	PDS5A	partial	Protein coding	sister chromatid cohesion protein PDS5 homolog A [Ovis aries]
Cnvr4783	6	118637801	118651400	JEQ12_017708	118617104	118645481	28378	PDE6B	partial	Protein coding	rod cGMP-specific 3',5'-cyclic phosphodiesterase subunit beta isoform X1 [Ovis aries]
Cnvr4848	6	34920501	34926000	JEQ12_017286	34550299	35190447	640149	CCSER1	partial	Protein coding	serine-rich coiled-coil domain-containing protein 1 isoform X1 [Ovis aries]
Cnvr4849	6	117764701	117819300	JEQ12_017689	117808734	117811782	3049	TMEM129	Whole	Protein coding	E3 ubiquitin-protein ligase TM129 [Ovis aries]
Cnvr4849	6	117764701	117819300	JEQ12_017688	117798379	117806485	8107	TACC3	Whole	Protein coding	transforming acidic coiled-coil-containing protein 3 isoform X4 [Ovis aries]
Cnvr4849	6	117764701	117819300	JEQ12_017690	117814931	117827336	12406	Slbp	partial	Protein coding	histone RNA hairpin-binding protein [Ovis aries]
Cnvr5155	6	30244001	30245600	JEQ12_017276	30231836	30343421	111586	Bmpr1b	partial	Protein coding	bone morphogenetic protein receptor type-1B isoform X1 [Ovis aries]
Cnvr5184	6	3469101	3470500	JEQ12_017164	3469259	3469678	420	CHCHD4	Whole	Protein coding	PREDICTED: mitochondrial intermembrane space import and assembly protein 40 isoform X1 [Capra hircus]
Cnvr5185	6	5088001	5091500	JEQ12_017171	4915887	5182571	266685	PRDM5	partial	Protein coding	PR domain zinc finger protein 5 isoform X5 [Ovis aries]
Cnvr3704	6	103902601	103909100	JEQ12_017599	103895343	103986282	90940	WFS1	partial	Protein coding	LOW QUALITY PROTEIN: wolframin [Ovis aries]
Cnvr0004	7	23175601	23286600	JEQ12_017943	23249675	23293305	43631	TRAV8-3	partial	Protein coding	LOC785621 protein, partial [Bos taurus]
Cnvr0004	7	23175601	23286600	JEQ12_017942	23161303	23233326	72024	TRAV16	partial	Protein coding	TPA: T cell receptor alpha variable 16-like [Bos taurus]
Cnvr0006	7	24947501	25008400	JEQ12_017955	24932366	24973701	41336	TRAV4	partial	Protein coding	T cell receptor alpha, partial [Bos taurus]
Cnvr0006	7	24947501	25008400	JEQ12_017956	24993216	25083918	90703	OR10G3	partial	Protein coding	olfactory receptor 10G3 [Ovis aries]
Cnvr0022	7	104906801	105057400	JEQ12_018588	104958510	104959677	1168	TRAV26-1	Whole	Protein coding	T cell receptor alpha variable 26-1 [Bos taurus]
Cnvr0022	7	104906801	105057400	JEQ12_018587	104916931	104950529	33599	TRAV24	Whole	Protein coding	hCG1644547, partial [Homo sapiens]
Cnvr0022	7	104906801	105057400	JEQ12_018589	105007336	105045856	38521	TRAV3	Whole	Protein coding	T-cell receptor alpha chain, partial [Capra hircus]
Cnvr0070	7	103408401	103505200	JEQ12_018576	103466913	103485860	18948	TRAV12-3	Whole	Protein coding	immunoglobulin kappa light chain-like [Rattus rattus]
Cnvr0070	7	103408401	103505200	JEQ12_018577	103491608	103534877	43270	TRAV20	partial	Protein coding	TPA: hCG1812119-like [Bos taurus]
Cnvr0071	7	104136401	104216200	JEQ12_018581	104009728	104213076	203349	TRAV26-1	partial	Protein coding	TPA: T-cell receptor alpha chain-like [Bos taurus]
Cnvr0072	7	104444801	104630000	JEQ12_018584	104396573	104553213	156641	TRAV23DV6	partial	Protein coding	T cell receptor alpha variable 26-1 [Bos taurus]
Cnvr0072	7	104444801	104630000	JEQ12_018585	104562586	104670780	108195	TRAV9-2	partial	Protein coding	T-cell receptor alpha chain V region CTL-L17 [Fukomys damarensis]
Cnvr0113	7	102231101	102276900	JEQ12_018561	102227426	102327581	100156	TRIM69	partial	Protein coding	E3 ubiquitin-protein ligase TRIM69 isoform X3 [Bubalus bubalis]
Cnvr0114	7	103690301	103830300	JEQ12_018579	103699249	103813447	114199	TRAV20	Whole	Protein coding	TPA: hCG1812119-like [Bos taurus]
Cnvr0115	7	104650301	104769400	JEQ12_018585	104562586	104670780	108195	TRAV9-2	partial	Protein coding	T-cell receptor alpha chain V region CTL-L17 [Fukomys damarensis]
Cnvr0115	7	104650301	104769400	JEQ12_018586	104709533	104885535	176003	TRAV9-2	partial	Protein coding	TCRA [Cricetulus griseus]
Cnvr0175	7	22913701	23030300	JEQ12_017938	22921090	22992027	70938	TRAV26-1	Whole	Protein coding	TPA: TRA@ protein-like [Bos taurus]
Cnvr0176	7	102448401	102491800	JEQ12_018562	102333870	102522965	189096	TERB2	partial	Protein coding	telomere repeats-binding bouquet formation protein 2 [Ovis aries]
Cnvr0177	7	104372401	104436500	JEQ12_018583	104365322	104390143	24822	TRAV20	partial	Protein coding	TPA: hCG1812119-like [Bos taurus]
Cnvr0177	7	104372401	104436500	JEQ12_018584	104396573	104553213	156641	TRAV23DV6	partial	Protein coding	T cell receptor alpha variable 26-1 [Bos taurus]
Cnvr0423	7	23576101	23725100	JEQ12_017946	23698226	23698785	560	TRDV1	Whole	Protein coding	CMRF35-like molecule 8 [Bos indicus x Bos taurus]
Cnvr0423	7	23576101	23725100	JEQ12_017945	23443394	23600315	156922	TRAV26-1	partial	Protein coding	PREDICTED: cell surface A33 antigen-like, partial [Bos mutus]
Cnvr0531	7	103621801	103640800	JEQ12_018578	103574507	103671133	96627	TRAV20	partial	Protein coding	TPA: T-cell receptor alpha chain-like [Bos taurus]
Cnvr0657	7	23393101	23491100	JEQ12_017944	23296891	23415402	118512	TRAV9-2	partial	Protein coding	T-cell receptor alpha chain V region RL-5 [Pan troglodytes]
Cnvr0657	7	23393101	23491100	JEQ12_017945	23443394	23600315	156922	TRAV26-1	partial	Protein coding	PREDICTED: cell surface A33 antigen-like, partial [Bos mutus]
Cnvr0658	7	23924801	24194900	JEQ12_017948	24005771	24006105	335	TRAV9-2	Whole	Protein coding	T-cell receptor alpha chain V region RL-5, partial [Tupaia chinensis]
Cnvr0661	7	103249701	103288500	JEQ12_018572	103197452	103281100	83649	TRAV26-1	partial	Protein coding	T cell receptor alpha variable 26-1 [Bos taurus]
Cnvr0738	7	103848301	104002600	JEQ12_018580	103880566	103972577	92012	TRAV20	Whole	Protein coding	T-cell receptor alpha chain V region HPB-MLT [Myotis brandtii]
Cnvr0758	7	25018201	25027500	JEQ12_017956	24993216	25083918	90703	OR10G3	partial	Protein coding	olfactory receptor 10G3 [Ovis aries]
Cnvr0817	7	24436101	24546200	JEQ12_017950	24396635	24466573	69939	TRAV18	partial	Protein coding	TPA: hCG2039694-like [Bos taurus]
Cnvr0817	7	24436101	24546200	JEQ12_017952	24537280	24634545	97266	TRAV9-2	partial	Protein coding	T cell receptor alpha variable 9-2, partial [Tupaia chinensis]
Cnvr0817	7	24436101	24546200	JEQ12_017951	24478548	24525256	46709	TRAV9-2	Whole	Protein coding	T cell receptor alpha variable 9-2, partial [Tupaia chinensis]
Cnvr0818	7	24625501	24760300	JEQ12_017952	24537280	24634545	97266	TRAV9-2	partial	Protein coding	T cell receptor alpha variable 9-2, partial [Tupaia chinensis]
Cnvr0818	7	24625501	24760300	JEQ12_017953	24737536	24842655	105120	TRAV12-2	partial	Protein coding	T-cell receptor alpha chain V region 2B4 [Fukomys damarensis]
Cnvr0819	7	24844101	24857400	JEQ12_017954	24853774	24904695	50922	TRAV9-2	partial	Protein coding	TCRA [Cricetulus griseus]
Cnvr0821	7	102898601	102958800	JEQ12_018569	102834194	102963590	129397	TRAV26-1	partial	Protein coding	TPA: T-cell receptor alpha chain-like [Bos taurus]
Cnvr0822	7	102989101	103010300	JEQ12_018570	103001109	103079148	78040	TRAV26-1	partial	Protein coding	TPA: T-cell receptor alpha chain-like [Bos taurus]
Cnvr0823	7	103200701	103236400	JEQ12_018572	103197452	103281100	83649	TRAV26-1	partial	Protein coding	T cell receptor alpha variable 26-1 [Bos taurus]
Cnvr0824	7	104004501	104128000	JEQ12_018581	104009728	104213076	203349	TRAV26-1	partial	Protein coding	TPA: T-cell receptor alpha chain-like [Bos taurus]
Cnvr0825	7	104311501	104343700	JEQ12_018582	104270530	104323806	53277	TRAV26-1	partial	Protein coding	T cell receptor alpha variable 26-1 [Bos taurus]
Cnvr0913	7	24867601	24899000	JEQ12_017954	24853774	24904695	50922	TRAV9-2	partial	Protein coding	TCRA [Cricetulus griseus]
Cnvr0964	7	103046301	103173700	JEQ12_018571	103102761	103142543	39783	RPL3	Whole	Protein coding	60S ribosomal protein L3 [Ovis aries]
Cnvr0964	7	103046301	103173700	JEQ12_018570	103001109	103079148	78040	TRAV26-1	partial	Protein coding	TPA: T-cell receptor alpha chain-like [Bos taurus]
Cnvr1009	7	22236801	22782400	JEQ12_017932	22240109	22240695	587	TRDV3	Whole	Protein coding	T-cell receptor delta precursor, partial [Ovis aries]
Cnvr1009	7	22236801	22782400	JEQ12_017934	22610199	22628822	18624	TRA	Whole	Protein coding	T-cell receptor alpha chain, partial [Capra hircus]
Cnvr1009	7	22236801	22782400	JEQ12_017935	22643440	22674099	30660	TRAV26-2	Whole	Protein coding	T cell receptor alpha variable 26-1 [Bos taurus]
Cnvr1009	7	22236801	22782400	JEQ12_017936	22724005	22735712	11708	TRAV26-1	Whole	Protein coding	T cell receptor alpha variable 26-1 [Bos taurus]
Cnvr1009	7	22236801	22782400	JEQ12_017933	22245501	22555774	310274	TRDC	Whole	Protein coding	T cell receptor delta constant [Ovis aries]
Cnvr1011	7	102669801	102714000	JEQ12_018564	102670370	102694819	24450	TRAV20	Whole	Protein coding	TPA: hCG1812119-like [Bos taurus]
Cnvr1233	7	103291101	103319300	JEQ12_018573	103294237	103295811	1575	TRAV24	Whole	Protein coding	hCG1644547, partial [Homo sapiens]
Cnvr1233	7	103291101	103319300	JEQ12_018574	103306489	103307198	710	TRDV1	Whole	Protein coding	TPA: TRD@ protein-like [Bos taurus]
Cnvr1234	7	104849801	104868200	JEQ12_018586	104709533	104885535	176003	TRAV9-2	partial	Protein coding	TCRA [Cricetulus griseus]
Cnvr1362	7	102515701	102570000	JEQ12_018562	102333870	102522965	189096	TERB2	partial	Protein coding	telomere repeats-binding bouquet formation protein 2 [Ovis aries]
Cnvr1363	7	102669801	102866800	JEQ12_018566	102762962	102763623	662	TRAV13-1	Whole	Protein coding	T-cell receptor alpha chain, partial [Capra hircus]
Cnvr1363	7	102669801	102866800	JEQ12_018567	102780561	102781212	652	TRDV1	Whole	Protein coding	TPA: TRD@ protein-like [Bos taurus]
Cnvr1363	7	102669801	102866800	JEQ12_018564	102670370	102694819	24450	TRAV20	Whole	Protein coding	TPA: hCG1812119-like [Bos taurus]
Cnvr1363	7	102669801	102866800	JEQ12_018565	102735152	102752108	16957	TRAV18	Whole	Protein coding	TPA: hCG2039694-like [Bos taurus]
Cnvr1363	7	102669801	102866800	JEQ12_018568	102804024	102819686	15663	TRAV26-1	Whole	Protein coding	T cell receptor alpha variable 26-1 [Bos taurus]
Cnvr1363	7	102669801	102866800	JEQ12_018569	102834194	102963590	129397	TRAV26-1	partial	Protein coding	TPA: T-cell receptor alpha chain-like [Bos taurus]
Cnvr1364	7	103588301	103627700	JEQ12_018578	103574507	103671133	96627	TRAV20	partial	Protein coding	TPA: T-cell receptor alpha chain-like [Bos taurus]
Cnvr1523	7	42801	260900	JEQ12_017712	231768	241178	9411	--	Whole	Protein coding	PREDICTED: double homeobox protein 4C-like [Capra hircus]
Cnvr1524	7	12361301	12374000	JEQ12_017806	12327288	12404219	76932	IGDCC3	partial	Protein coding	PREDICTED: immunoglobulin superfamily DCC subclass member 3 [Capra hircus]
Cnvr1525	7	23106201	23124700	JEQ12_017940	23084845	23147456	62612	TRAV12-2	partial	Protein coding	T cell receptor alpha variable 23/delta variable 6 [Camelus dromedarius]
Cnvr1527	7	24857401	24872100	JEQ12_017954	24853774	24904695	50922	TRAV9-2	partial	Protein coding	TCRA [Cricetulus griseus]
Cnvr1529	7	102870901	102898600	JEQ12_018569	102834194	102963590	129397	TRAV26-1	partial	Protein coding	TPA: T-cell receptor alpha chain-like [Bos taurus]
Cnvr1530	7	103015601	103157000	JEQ12_018571	103102761	103142543	39783	RPL3	Whole	Protein coding	60S ribosomal protein L3 [Ovis aries]
Cnvr1530	7	103015601	103157000	JEQ12_018570	103001109	103079148	78040	TRAV26-1	partial	Protein coding	TPA: T-cell receptor alpha chain-like [Bos taurus]
Cnvr1531	7	103519801	103581400	JEQ12_018577	103491608	103534877	43270	TRAV20	partial	Protein coding	TPA: hCG1812119-like [Bos taurus]
Cnvr1531	7	103519801	103581400	JEQ12_018578	103574507	103671133	96627	TRAV20	partial	Protein coding	TPA: T-cell receptor alpha chain-like [Bos taurus]
Cnvr1532	7	104237001	104272800	JEQ12_018582	104270530	104323806	53277	TRAV26-1	partial	Protein coding	T cell receptor alpha variable 26-1 [Bos taurus]
Cnvr1658	7	15117601	15123600	JEQ12_017834	15119293	15134732	15440	CLN6	partial	Protein coding	PREDICTED: ceroid-lipofuscinosis neuronal protein 6 isoform X1 [Capra hircus]
Cnvr1659	7	22973501	23099000	JEQ12_017939	23038186	23059009	20824	TRAV18	Whole	Protein coding	T cell receptor alpha variable 18 [Bos taurus]
Cnvr1659	7	22973501	23099000	JEQ12_017940	23084845	23147456	62612	TRAV12-2	partial	Protein coding	T cell receptor alpha variable 23/delta variable 6 [Camelus dromedarius]
Cnvr1659	7	22973501	23099000	JEQ12_017938	22921090	22992027	70938	TRAV26-1	partial	Protein coding	TPA: TRA@ protein-like [Bos taurus]
Cnvr1660	7	23576901	23630500	JEQ12_017945	23443394	23600315	156922	TRAV26-1	partial	Protein coding	PREDICTED: cell surface A33 antigen-like, partial [Bos mutus]
Cnvr1661	7	26050701	26060200	JEQ12_017985	26003037	26059708	56672	PNP	partial	Protein coding	purine nucleoside phosphorylase [Ovis aries]
Cnvr1720	7	103511101	103543400	JEQ12_018577	103491608	103534877	43270	TRAV20	partial	Protein coding	TPA: hCG1812119-like [Bos taurus]
Cnvr1759	7	22778501	22859200	JEQ12_017937	22787113	22860951	73839	TRAV26-1	partial	Protein coding	TPA: TRA@ protein-like [Bos taurus]
Cnvr1804	7	25540501	25547700	JEQ12_017970	25539836	25541757	1922	TPPP2	partial	Protein coding	tubulin polymerization-promoting protein family member 2 isoform X2 [Ovis aries]
Cnvr1872	7	23329401	23384700	JEQ12_017944	23296891	23415402	118512	TRAV9-2	partial	Protein coding	T-cell receptor alpha chain V region RL-5 [Pan troglodytes]
Cnvr1875	7	103606601	103621800	JEQ12_018578	103574507	103671133	96627	TRAV20	partial	Protein coding	TPA: T-cell receptor alpha chain-like [Bos taurus]
Cnvr1876	7	103955001	104002700	JEQ12_018580	103880566	103972577	92012	TRAV20	partial	Protein coding	T-cell receptor alpha chain V region HPB-MLT [Myotis brandtii]
Cnvr2015	7	24399801	24751800	JEQ12_017950	24396635	24466573	69939	TRAV18	partial	Protein coding	TPA: hCG2039694-like [Bos taurus]
Cnvr2015	7	24399801	24751800	JEQ12_017952	24537280	24634545	97266	TRAV9-2	Whole	Protein coding	T cell receptor alpha variable 9-2, partial [Tupaia chinensis]
Cnvr2015	7	24399801	24751800	JEQ12_017951	24478548	24525256	46709	TRAV9-2	Whole	Protein coding	T cell receptor alpha variable 9-2, partial [Tupaia chinensis]
Cnvr2015	7	24399801	24751800	JEQ12_017953	24737536	24842655	105120	TRAV12-2	partial	Protein coding	T-cell receptor alpha chain V region 2B4 [Fukomys damarensis]
Cnvr2016	7	103556001	103581600	JEQ12_018578	103574507	103671133	96627	TRAV20	partial	Protein coding	TPA: T-cell receptor alpha chain-like [Bos taurus]
Cnvr2101	7	23708501	23780200	JEQ12_017947	23741192	23741831	640	TRDV1	Whole	Protein coding	T-cell receptor delta precursor, partial [Ovis aries]
Cnvr2159	7	102628301	102647000	JEQ12_018563	102612522	102656680	44159	TRAV18	partial	Protein coding	T cell receptor alpha variable 18 [Bos taurus]
Cnvr2160	7	105079301	105150600	JEQ12_018590	105099233	105144352	45120	TRAV9-2	Whole	Protein coding	T-cell receptor alpha chain V region 2B4 [Cricetulus griseus]
Cnvr2244	7	86501801	86507900	JEQ12_018491	86483122	86505523	22402	TGFB3	partial	Protein coding	transforming growth factor beta-3 [Odocoileus virginianus texanus]
Cnvr2308	7	23064101	23099100	JEQ12_017940	23084845	23147456	62612	TRAV12-2	partial	Protein coding	T cell receptor alpha variable 23/delta variable 6 [Camelus dromedarius]
Cnvr2309	7	23099101	23106200	JEQ12_017940	23084845	23147456	62612	TRAV12-2	partial	Protein coding	T cell receptor alpha variable 23/delta variable 6 [Camelus dromedarius]
Cnvr2310	7	23545001	23573800	JEQ12_017945	23443394	23600315	156922	TRAV26-1	partial	Protein coding	PREDICTED: cell surface A33 antigen-like, partial [Bos mutus]
Cnvr2311	7	24362001	24389300	JEQ12_017949	24327043	24386055	59013	--	partial	Protein coding	-
Cnvr2312	7	87763101	87773500	JEQ12_018506	87754188	87770961	16774	Gstz1	partial	Protein coding	maleylacetoacetate isomerase isoform X2 [Ovis aries]
Cnvr2314	7	102420201	102445700	JEQ12_018562	102333870	102522965	189096	TERB2	partial	Protein coding	telomere repeats-binding bouquet formation protein 2 [Ovis aries]
Cnvr2315	7	102569901	102622700	JEQ12_018563	102612522	102656680	44159	TRAV18	partial	Protein coding	T cell receptor alpha variable 18 [Bos taurus]
Cnvr2316	7	103345801	103398900	JEQ12_018575	103329564	103367025	37462	TRAV13-1	partial	Protein coding	T-cell receptor alpha chain, partial [Capra hircus]
Cnvr2317	7	104280701	104306100	JEQ12_018582	104270530	104323806	53277	TRAV26-1	partial	Protein coding	T cell receptor alpha variable 26-1 [Bos taurus]
Cnvr2318	7	104632301	104643700	JEQ12_018585	104562586	104670780	108195	TRAV9-2	partial	Protein coding	T-cell receptor alpha chain V region CTL-L17 [Fukomys damarensis]
Cnvr2480	7	37363601	37375000	JEQ12_018141	37270697	37382962	112266	STARD9	partial	Protein coding	LOW QUALITY PROTEIN: stAR-related lipid transfer protein 9 [Ovis aries]
Cnvr2481	7	60985201	60991000	JEQ12_018277	60908031	61185934	277904	FBN1	partial	Protein coding	fibrillin-1 [Ovis aries]
Cnvr2600	7	32102301	32109900	JEQ12_018077	31889250	32106668	217419	Meis2	partial	Protein coding	PREDICTED: homeobox protein Meis2 isoform X4 [Orcinus orca]
Cnvr2675	7	24004201	24011500	JEQ12_017948	24005771	24006105	335	TRAV9-2	Whole	Protein coding	T-cell receptor alpha chain V region RL-5, partial [Tupaia chinensis]
Cnvr2717	7	24315901	24345800	JEQ12_017949	24327043	24386055	59013	--	partial	Protein coding	-
Cnvr2802	7	88224901	88234000	JEQ12_018515	88181062	88301585	120524	ADCK1	partial	Protein coding	uncharacterized aarF domain-containing protein kinase 1 isoform X1 [Ovis aries]
Cnvr2903	7	24805401	24835500	JEQ12_017953	24737536	24842655	105120	TRAV12-2	partial	Protein coding	T-cell receptor alpha chain V region 2B4 [Fukomys damarensis]
Cnvr2904	7	64575401	64586700	JEQ12_018291	64575325	64577525	2201	DUOXA2	partial	Protein coding	dual oxidase maturation factor 2 isoform X2 [Ovis aries]
Cnvr2904	7	64575401	64586700	JEQ12_018292	64579547	64597150	17604	DUOX2	partial	Protein coding	dual oxidase 2 isoform X1 [Ovis aries]
Cnvr2905	7	72095301	72101100	JEQ12_018348	72090609	72099087	8479	SIX4	partial	Protein coding	homeobox protein SIX4 [Ovis aries]
Cnvr2907	7	102639301	102647500	JEQ12_018563	102612522	102656680	44159	TRAV18	partial	Protein coding	T cell receptor alpha variable 18 [Bos taurus]
Cnvr2908	7	102759201	102810900	JEQ12_018566	102762962	102763623	662	TRAV13-1	Whole	Protein coding	T-cell receptor alpha chain, partial [Capra hircus]
Cnvr2908	7	102759201	102810900	JEQ12_018567	102780561	102781212	652	TRDV1	Whole	Protein coding	TPA: TRD@ protein-like [Bos taurus]
Cnvr2908	7	102759201	102810900	JEQ12_018568	102804024	102819686	15663	TRAV26-1	partial	Protein coding	T cell receptor alpha variable 26-1 [Bos taurus]
Cnvr2909	7	102958801	102970100	JEQ12_018569	102834194	102963590	129397	TRAV26-1	partial	Protein coding	TPA: T-cell receptor alpha chain-like [Bos taurus]
Cnvr2911	7	103329901	103335300	JEQ12_018575	103329564	103367025	37462	TRAV13-1	partial	Protein coding	T-cell receptor alpha chain, partial [Capra hircus]
Cnvr2913	7	103505201	103519800	JEQ12_018577	103491608	103534877	43270	TRAV20	partial	Protein coding	TPA: hCG1812119-like [Bos taurus]
Cnvr2914	7	103836201	103882900	JEQ12_018580	103880566	103972577	92012	TRAV20	partial	Protein coding	T-cell receptor alpha chain V region HPB-MLT [Myotis brandtii]
Cnvr2915	7	105102601	105135000	JEQ12_018590	105099233	105144352	45120	TRAV9-2	partial	Protein coding	T-cell receptor alpha chain V region 2B4 [Cricetulus griseus]
Cnvr3118	7	15712501	15716900	JEQ12_017839	15679189	15716024	36836	ANP32A	partial	Protein coding	acidic leucine-rich nuclear phosphoprotein 32 family member A [Bos taurus]
Cnvr3119	7	16922001	16924100	JEQ12_017845	16922715	16923527	813	MED4	Whole	Protein coding	mediator of RNA polymerase II transcription subunit 4 [Ovis aries]
Cnvr3120	7	35725401	35732100	JEQ12_018109	35719445	35730176	10732	Spint1	partial	Protein coding	kunitz-type protease inhibitor 1 isoform X2 [Ovis aries]
Cnvr3121	7	60594801	60604800	JEQ12_018275	60537311	60622918	85608	SHC4	partial	Protein coding	PREDICTED: SHC-transforming protein 4 isoform X2 [Capra hircus]
Cnvr3122	7	103690501	103722200	JEQ12_018579	103699249	103813447	114199	TRAV20	partial	Protein coding	TPA: hCG1812119-like [Bos taurus]
Cnvr3123	7	103800201	103829400	JEQ12_018579	103699249	103813447	114199	TRAV20	partial	Protein coding	TPA: hCG1812119-like [Bos taurus]
Cnvr3263	7	22621101	22633400	JEQ12_017934	22610199	22628822	18624	TRA	partial	Protein coding	T-cell receptor alpha chain, partial [Capra hircus]
Cnvr3264	7	24330801	24434400	JEQ12_017950	24396635	24466573	69939	TRAV18	partial	Protein coding	TPA: hCG2039694-like [Bos taurus]
Cnvr3264	7	24330801	24434400	JEQ12_017949	24327043	24386055	59013	--	partial	Protein coding	-
Cnvr3266	7	105032201	105058100	JEQ12_018589	105007336	105045856	38521	TRAV3	partial	Protein coding	T-cell receptor alpha chain, partial [Capra hircus]
Cnvr3372	7	23490701	23649200	JEQ12_017945	23443394	23600315	156922	TRAV26-1	partial	Protein coding	PREDICTED: cell surface A33 antigen-like, partial [Bos mutus]
Cnvr3373	7	102871801	103195600	JEQ12_018571	103102761	103142543	39783	RPL3	Whole	Protein coding	60S ribosomal protein L3 [Ovis aries]
Cnvr3373	7	102871801	103195600	JEQ12_018569	102834194	102963590	129397	TRAV26-1	partial	Protein coding	TPA: T-cell receptor alpha chain-like [Bos taurus]
Cnvr3373	7	102871801	103195600	JEQ12_018570	103001109	103079148	78040	TRAV26-1	Whole	Protein coding	TPA: T-cell receptor alpha chain-like [Bos taurus]
Cnvr3463	7	76081701	76092400	JEQ12_018377	76070866	76096830	25965	PLEKHG3	partial	Protein coding	pleckstrin homology domain-containing family G member 3 isoform X2 [Ovis aries]
Cnvr3464	7	87899901	87907300	JEQ12_018511	87900572	88015251	114680	Sptlc2	partial	Protein coding	serine palmitoyltransferase 2 [Ovis aries]
Cnvr3573	7	6461101	6472600	JEQ12_017752	6456827	6550357	93531	CSMD1	partial	Protein coding	CUB and sushi domain-containing protein 1 [Rhinopithecus roxellana]
Cnvr3593	7	11748001	11753900	JEQ12_017792	11690804	11788430	97627	TXNDC16	partial	Protein coding	thioredoxin domain-containing protein 16 [Ovis aries]
Cnvr3594	7	20963301	20993200	JEQ12_017894	20963407	20965119	1713	NRL	Whole	Protein coding	neural retina-specific leucine zipper protein isoform X1 [Ovis aries]
Cnvr3594	7	20963301	20993200	JEQ12_017895	20965309	20993195	27887	Carmil3	Whole	Protein coding	capping protein, Arp2/3 and myosin-I linker protein 3 isoform X3 [Ovis aries]
Cnvr3595	7	21876201	21892000	JEQ12_017923	21891661	21896144	4484	MRPL52	partial	Protein coding	39S ribosomal protein L52, mitochondrial isoform X1 [Ovis aries]
Cnvr3595	7	21876201	21892000	JEQ12_017922	21881088	21889483	8396	MMP14	Whole	Protein coding	matrix metalloproteinase-14 precursor [Ovis aries]
Cnvr3596	7	104767801	104826300	JEQ12_018586	104709533	104885535	176003	TRAV9-2	partial	Protein coding	TCRA [Cricetulus griseus]
Cnvr3632	7	24021101	24851200	JEQ12_017950	24396635	24466573	69939	TRAV18	Whole	Protein coding	TPA: hCG2039694-like [Bos taurus]
Cnvr3632	7	24021101	24851200	JEQ12_017952	24537280	24634545	97266	TRAV9-2	Whole	Protein coding	T cell receptor alpha variable 9-2, partial [Tupaia chinensis]
Cnvr3632	7	24021101	24851200	JEQ12_017949	24327043	24386055	59013	--	Whole	Protein coding	-
Cnvr3632	7	24021101	24851200	JEQ12_017951	24478548	24525256	46709	TRAV9-2	Whole	Protein coding	T cell receptor alpha variable 9-2, partial [Tupaia chinensis]
Cnvr3632	7	24021101	24851200	JEQ12_017953	24737536	24842655	105120	TRAV12-2	Whole	Protein coding	T-cell receptor alpha chain V region 2B4 [Fukomys damarensis]
Cnvr3788	7	5785001	5786300	JEQ12_017751	5779679	5800680	21002	DRD1	partial	Protein coding	LOW QUALITY PROTEIN: D(1A) dopamine receptor-like [Ovis aries]
Cnvr3789	7	20236601	20238300	JEQ12_017864	20127771	20278611	150841	REC114	partial	Protein coding	meiotic recombination protein REC114 [Ovis aries]
Cnvr3790	7	20712601	20716400	JEQ12_017872	20706301	20714939	8639	NFATC4	partial	Protein coding	LOW QUALITY PROTEIN: nuclear factor of activated T-cells, cytoplasmic 4 [Ovis aries]
Cnvr3791	7	21877001	21881800	JEQ12_017922	21881088	21889483	8396	MMP14	partial	Protein coding	matrix metalloproteinase-14 precursor [Ovis aries]
Cnvr3792	7	23535501	23542900	JEQ12_017945	23443394	23600315	156922	TRAV26-1	partial	Protein coding	PREDICTED: cell surface A33 antigen-like, partial [Bos mutus]
Cnvr3795	7	36111401	36129100	JEQ12_018117	36111274	36133370	22097	OIP5	partial	Protein coding	protein Mis18-beta [Ovis aries]
Cnvr3799	7	103581401	103588400	JEQ12_018578	103574507	103671133	96627	TRAV20	partial	Protein coding	TPA: T-cell receptor alpha chain-like [Bos taurus]
Cnvr3800	7	103912101	103929200	JEQ12_018580	103880566	103972577	92012	TRAV20	partial	Protein coding	T-cell receptor alpha chain V region HPB-MLT [Myotis brandtii]
Cnvr4023	7	22912001	22941500	JEQ12_017938	22921090	22992027	70938	TRAV26-1	partial	Protein coding	TPA: TRA@ protein-like [Bos taurus]
Cnvr4025	7	25129801	25134300	JEQ12_017958	25122492	25134353	11862	SALL2	partial	Protein coding	PREDICTED: sal-like protein 2 isoform X1 [Bos mutus]
Cnvr4026	7	87268701	87282600	JEQ12_018496	87263650	87281397	17748	VASH1	partial	Protein coding	tubulinyl-Tyr carboxypeptidase 1 [Bos taurus]
Cnvr4027	7	103639101	103675600	JEQ12_018578	103574507	103671133	96627	TRAV20	partial	Protein coding	TPA: T-cell receptor alpha chain-like [Bos taurus]
Cnvr4186	7	56889301	56897700	JEQ12_018242	56892141	56923560	31420	Onecut1	partial	Protein coding	PREDICTED: hepatocyte nuclear factor 6 [Capra hircus]
Cnvr4187	7	65750101	65761700	JEQ12_018298	65727244	65756676	29433	BMP4	partial	Protein coding	bone morphogenetic protein 4 precursor [Bubalus bubalis]
Cnvr4190	7	104586001	104608600	JEQ12_018585	104562586	104670780	108195	TRAV9-2	partial	Protein coding	T-cell receptor alpha chain V region CTL-L17 [Fukomys damarensis]
Cnvr4191	7	104613901	104629000	JEQ12_018585	104562586	104670780	108195	TRAV9-2	partial	Protein coding	T-cell receptor alpha chain V region CTL-L17 [Fukomys damarensis]
Cnvr4192	7	105079101	105112500	JEQ12_018590	105099233	105144352	45120	TRAV9-2	partial	Protein coding	T-cell receptor alpha chain V region 2B4 [Cricetulus griseus]
Cnvr4344	7	24863801	24900300	JEQ12_017954	24853774	24904695	50922	TRAV9-2	partial	Protein coding	TCRA [Cricetulus griseus]
Cnvr4346	7	87393001	87398900	JEQ12_018498	87319934	87412067	92134	LRRC74A	partial	Protein coding	leucine-rich repeat-containing protein 74A [Ovis aries]
Cnvr4559	7	49887201	49894600	JEQ12_018208	49865771	49898419	32649	BNIP2	partial	Protein coding	PREDICTED: BCL2/adenovirus E1B 19 kDa protein-interacting protein 2 [Capra hircus]
Cnvr4560	7	54167801	54171900	JEQ12_018233	54127357	54196465	69109	DNAAF4	partial	Protein coding	dynein assembly factor 4, axonemal isoform X1 [Ovis aries]
Cnvr4562	7	101041901	101046400	JEQ12_018550	101042093	101057019	14927	PSMC1	partial	Protein coding	PREDICTED: 26S protease regulatory subunit 4 [Ficedula albicollis]
Cnvr4636	7	20873401	20890000	JEQ12_017885	20875338	20883675	8338	IPO4	Whole	Protein coding	importin-4 [Ovis aries]
Cnvr4636	7	20873401	20890000	JEQ12_017886	20884000	20889093	5094	Rec8	Whole	Protein coding	meiotic recombination protein REC8 homolog isoform X2 [Ovis aries]
Cnvr4636	7	20873401	20890000	JEQ12_017884	20870119	20874723	4605	TM9SF1	partial	Protein coding	transmembrane 9 superfamily member 1 [Ovis aries]
Cnvr4639	7	26622501	26632700	JEQ12_018010	26629629	26630555	927	OR4N5	Whole	Protein coding	PREDICTED: olfactory receptor 4N5-like [Capra hircus]
Cnvr4709	7	23122201	23175600	JEQ12_017941	23154953	23155393	441	TRAV17	Whole	Protein coding	T cell receptor alpha, partial [Bos taurus]
Cnvr4709	7	23122201	23175600	JEQ12_017940	23084845	23147456	62612	TRAV12-2	partial	Protein coding	T cell receptor alpha variable 23/delta variable 6 [Camelus dromedarius]
Cnvr4709	7	23122201	23175600	JEQ12_017942	23161303	23233326	72024	TRAV16	partial	Protein coding	TPA: T cell receptor alpha variable 16-like [Bos taurus]
Cnvr4710	7	23575301	23583300	JEQ12_017945	23443394	23600315	156922	TRAV26-1	partial	Protein coding	PREDICTED: cell surface A33 antigen-like, partial [Bos mutus]
Cnvr4784	7	26059201	26063400	JEQ12_017985	26003037	26059708	56672	PNP	partial	Protein coding	purine nucleoside phosphorylase [Ovis aries]
Cnvr2259	7	104647401	104694500	JEQ12_018585	104562586	104670780	108195	TRAV9-2	partial	Protein coding	T-cell receptor alpha chain V region CTL-L17 [Fukomys damarensis]
Cnvr4895	7	44722401	44730600	JEQ12_018176	44700778	44726029	25252	RBPMS2	partial	Protein coding	RNA-binding protein with multiple splicing 2 [Ovis aries]
Cnvr4896	7	103899701	103906600	JEQ12_018580	103880566	103972577	92012	TRAV20	partial	Protein coding	T-cell receptor alpha chain V region HPB-MLT [Myotis brandtii]
Cnvr4939	7	101560801	101583100	JEQ12_018553	101306262	101577868	271607	TTC7B	partial	Protein coding	tetratricopeptide repeat protein 7B isoform X6 [Ovis aries]
Cnvr4940	7	102718101	102740300	JEQ12_018565	102735152	102752108	16957	TRAV18	partial	Protein coding	TPA: hCG2039694-like [Bos taurus]
Cnvr4941	7	102847401	102868600	JEQ12_018569	102834194	102963590	129397	TRAV26-1	partial	Protein coding	TPA: T-cell receptor alpha chain-like [Bos taurus]
Cnvr4974	7	103108101	103163900	JEQ12_018571	103102761	103142543	39783	RPL3	partial	Protein coding	60S ribosomal protein L3 [Ovis aries]
Cnvr3262	7	1790001	1795200	JEQ12_017721	1614155	1829176	215022	EPB41L4A	partial	Protein coding	band 4.1-like protein 4A isoform X2 [Ovis aries]
Cnvr3796	7	61309401	61311200	JEQ12_018278	61230764	61397871	167108	SLC12A1	partial	Protein coding	solute carrier family 12 member 1 isoform 2 [Camelus ferus]
Cnvr3801	7	103942301	103953500	JEQ12_018580	103880566	103972577	92012	TRAV20	partial	Protein coding	T-cell receptor alpha chain V region HPB-MLT [Myotis brandtii]
Cnvr4024	7	24785001	24856100	JEQ12_017953	24737536	24842655	105120	TRAV12-2	partial	Protein coding	T-cell receptor alpha chain V region 2B4 [Fukomys damarensis]
Cnvr4024	7	24785001	24856100	JEQ12_017954	24853774	24904695	50922	TRAV9-2	partial	Protein coding	TCRA [Cricetulus griseus]
Cnvr0179	8	58532101	58538500	JEQ12_018856	58510596	58565142	54547	--	partial	Protein coding	-
Cnvr0246	8	10768001	10787100	JEQ12_018629	10764239	10822838	58600	PRSS35	partial	Protein coding	inactive serine protease 35 [Ovis aries]
Cnvr0247	8	74317101	74372700	JEQ12_018930	74358656	74401225	42570	RAET1E	partial	Protein coding	PREDICTED: NKG2D ligand 4 [Capra hircus]
Cnvr0247	8	74317101	74372700	JEQ12_018929	74285225	74330664	45440	LRP11	partial	Protein coding	LOW QUALITY PROTEIN: low-density lipoprotein receptor-related protein 11 [Ovis aries]
Cnvr0330	8	70755101	70760100	JEQ12_018911	70689154	71125717	436564	GRM1	partial	Protein coding	metabotropic glutamate receptor 1 isoform X1 [Ovis aries]
Cnvr0533	8	74448201	74468300	JEQ12_018932	74448338	74450600	2263	ULBP3	Whole	Protein coding	UL16-binding protein 3-like [Ovis aries]
Cnvr0739	8	53235401	53242600	JEQ12_018821	53107605	53443357	335753	LEG1	partial	Protein coding	PREDICTED: protein LEG1 homolog [Capra hircus]
Cnvr0826	8	74387601	74404100	JEQ12_018930	74358656	74401225	42570	RAET1E	partial	Protein coding	PREDICTED: NKG2D ligand 4 [Capra hircus]
Cnvr0828	8	90646801	90649200	JEQ12_019035	90626949	90647928	20980	PHF10	partial	Protein coding	PHD finger protein 10 isoform X1 [Ovis aries]
Cnvr1237	8	53055801	53060900	JEQ12_018820	52981553	53104501	122949	CYB5R4	partial	Protein coding	cytochrome b5 reductase 4 [Ovis aries]
Cnvr1366	8	78023801	78036800	JEQ12_018950	77996772	78061332	64561	OPRM1	partial	Protein coding	Mu-type opioid receptor [Myotis brandtii]
Cnvr1445	8	83292401	83301600	JEQ12_018986	83280457	83309238	28782	Pnldc1	partial	Protein coding	PREDICTED: poly(A)-specific ribonuclease PARN-like domain-containing protein 1 isoform X2 [Capra hircus]
Cnvr1465	8	2376801	2581900	JEQ12_018600	2179292	2396857	217566	FILIP1	partial	Protein coding	filamin-A-interacting protein 1 isoform X2 [Ovis aries]
Cnvr1465	8	2376801	2581900	JEQ12_018601	2490281	2621011	130731	SENP6	partial	Protein coding	sentrin-specific protease 6 isoform X2 [Ovis aries]
Cnvr1877	8	74309601	74315600	JEQ12_018929	74285225	74330664	45440	LRP11	partial	Protein coding	LOW QUALITY PROTEIN: low-density lipoprotein receptor-related protein 11 [Ovis aries]
Cnvr2018	8	53298401	53305900	JEQ12_018821	53107605	53443357	335753	LEG1	partial	Protein coding	PREDICTED: protein LEG1 homolog [Capra hircus]
Cnvr2161	8	7218701	7224300	JEQ12_018619	7170539	7438988	268450	BCKDHB	partial	Protein coding	PREDICTED: 2-oxoisovalerate dehydrogenase subunit beta, mitochondrial [Capra hircus]
Cnvr2319	8	13655501	13657400	JEQ12_018645	13639960	13867419	227460	NKAIN2	partial	Protein coding	sodium/potassium-transporting ATPase subunit beta-1-interacting protein 2 isoform X1 [Loxodonta africana]
Cnvr2482	8	32313401	32325900	JEQ12_018748	32055573	32350235	294663	PREP	partial	Protein coding	prolyl endopeptidase [Ovis aries]
Cnvr2484	8	82725101	82729400	JEQ12_018978	82671568	82787773	116206	FNDC1	partial	Protein coding	fibronectin type III domain-containing protein 1 isoform X2 [Ovis aries]
Cnvr2485	8	84018001	84027500	JEQ12_018993	84007702	84090947	83246	AGPAT4	partial	Protein coding	1-acyl-sn-glycerol-3-phosphate acyltransferase delta isoform X2 [Ovis aries]
Cnvr2604	8	38410601	38416400	JEQ12_018766	38412121	38419539	7419	--	partial	Protein coding	-
Cnvr2604	8	38410601	38416400	JEQ12_018765	38401071	38411648	10578	POU3F2	partial	Protein coding	POU domain, class 3, transcription factor 2 [Balaenoptera acutorostrata scammoni]
Cnvr3125	8	72249401	72257000	JEQ12_018916	72227592	72256263	28672	--	partial	Protein coding	LOW QUALITY PROTEIN: uncharacterized protein LOC114110084 [Ovis aries]
Cnvr3126	8	83059101	83064000	JEQ12_018980	83003552	83090174	86623	CASTOR2	partial	Protein coding	PREDICTED: LOW QUALITY PROTEIN: GATS-like protein 2 [Bison bison bison]
Cnvr3465	8	2584701	2594100	JEQ12_018601	2490281	2621011	130731	SENP6	partial	Protein coding	sentrin-specific protease 6 isoform X2 [Ovis aries]
Cnvr3466	8	8870701	8874300	JEQ12_018620	8868987	8871388	2402	TENT5A	partial	Protein coding	PREDICTED: protein FAM46A isoform X2 [Capra hircus]
Cnvr3527	8	53034801	53038700	JEQ12_018820	52981553	53104501	122949	CYB5R4	partial	Protein coding	cytochrome b5 reductase 4 [Ovis aries]
Cnvr3528	8	74445901	74451900	JEQ12_018932	74448338	74450600	2263	ULBP3	Whole	Protein coding	UL16-binding protein 3-like [Ovis aries]
Cnvr3597	8	89423801	89425700	JEQ12_019023	89424774	89535034	110261	AFDN	partial	Protein coding	afadin isoform X7 [Ovis aries]
Cnvr3803	8	17389101	17390700	JEQ12_018656	17247460	17476926	229467	Tbc1d32	partial	Protein coding	protein broad-minded [Ovis aries]
Cnvr3807	8	80621801	80625600	JEQ12_018964	80623375	81045602	422228	Arid1b	partial	Protein coding	AT-rich interactive domain-containing protein 1B isoform X4 [Ovis aries]
Cnvr4029	8	56920401	56921900	JEQ12_018834	56848365	56972022	123658	AKAP7	partial	Protein coding	A-kinase anchoring protein 7 isoform X2 [Ovis aries]
Cnvr4030	8	89515401	89523600	JEQ12_019023	89424774	89535034	110261	AFDN	partial	Protein coding	afadin isoform X7 [Ovis aries]
Cnvr4349	8	245301	254600	JEQ12_018593	252241	254373	2133	EEF1A1	Whole	Protein coding	elongation factor 1-alpha 1 [Pan troglodytes]
Cnvr4352	8	89583101	89611700	JEQ12_019025	89594421	89603202	8782	FRMD1	Whole	Protein coding	FERM domain-containing protein 1 [Ovis aries]
Cnvr4352	8	89583101	89611700	JEQ12_019024	89540900	89594234	53335	KIF25	partial	Protein coding	kinesin-like protein KIF25 isoform X4 [Bos taurus]
Cnvr4473	8	4043701	4052600	JEQ12_018607	4050281	4051204	924	CDR2	Whole	Protein coding	cerebellar degeneration-related protein 2 [Ovis aries]
Cnvr4711	8	58343801	58345600	JEQ12_018854	58316679	58450231	133553	VNN1	partial	Protein coding	pantetheinase isoform X3 [Ovis aries]
Cnvr4789	8	83016201	83018900	JEQ12_018980	83003552	83090174	86623	CASTOR2	partial	Protein coding	PREDICTED: LOW QUALITY PROTEIN: GATS-like protein 2 [Bison bison bison]
Cnvr3802	8	2807201	2812100	JEQ12_018603	2806930	2955277	148348	IMPG1	partial	Protein coding	PREDICTED: interphotoreceptor matrix proteoglycan 1 [Capra hircus]
Cnvr3808	8	86028201	86030800	JEQ12_018999	86029591	86180894	151304	QKI	partial	Protein coding	QUAKING isoform 6 [Homo sapiens]
Cnvr4194	8	83016701	83024400	JEQ12_018980	83003552	83090174	86623	CASTOR2	partial	Protein coding	PREDICTED: LOW QUALITY PROTEIN: GATS-like protein 2 [Bison bison bison]
Cnvr4476	8	81484401	81492100	JEQ12_018966	81213642	81717677	504036	SNX9	partial	Protein coding	sorting nexin-9 [Ovis aries]
Cnvr4565	8	82353701	82359900	JEQ12_018975	82353465	82415516	62052	EZR	partial	Protein coding	PREDICTED: ezrin [Capra hircus]
Cnvr0044	9	329801	384300	JEQ12_019051	333012	335184	2173	--	Whole	Protein coding	proline-rich protein 2-like [Bos taurus]
Cnvr0044	9	329801	384300	JEQ12_019052	337103	339275	2173	--	Whole	Protein coding	proline-rich protein 2-like [Bos taurus]
Cnvr0044	9	329801	384300	JEQ12_019053	341193	343365	2173	--	Whole	Protein coding	proline-rich protein 2-like [Bos taurus]
Cnvr0044	9	329801	384300	JEQ12_019054	345282	347454	2173	--	Whole	Protein coding	proline-rich protein 2-like [Bos taurus]
Cnvr0044	9	329801	384300	JEQ12_019055	349373	351545	2173	--	Whole	Protein coding	proline-rich protein 2-like [Bos taurus]
Cnvr0044	9	329801	384300	JEQ12_019056	353462	355634	2173	--	Whole	Protein coding	proline-rich protein 2-like [Bos taurus]
Cnvr0044	9	329801	384300	JEQ12_019057	357552	359724	2173	--	Whole	Protein coding	proline-rich protein 2-like [Bos taurus]
Cnvr0044	9	329801	384300	JEQ12_019058	361639	363811	2173	--	Whole	Protein coding	proline-rich protein 2-like [Bos taurus]
Cnvr0044	9	329801	384300	JEQ12_019059	365727	367899	2173	--	Whole	Protein coding	proline-rich protein 2-like [Bos taurus]
Cnvr0044	9	329801	384300	JEQ12_019060	369819	371991	2173	--	Whole	Protein coding	proline-rich protein 2-like [Bos taurus]
Cnvr0044	9	329801	384300	JEQ12_019061	373913	376085	2173	--	Whole	Protein coding	proline-rich protein 2-like [Bos taurus]
Cnvr0044	9	329801	384300	JEQ12_019062	378008	380179	2172	--	Whole	Protein coding	proline-rich protein 2-like [Bos taurus]
Cnvr0044	9	329801	384300	JEQ12_019063	382094	384266	2173	--	Whole	Protein coding	proline-rich protein 2-like [Bos taurus]
Cnvr0044	9	329801	384300	JEQ12_019050	148483	331095	182613	Ankrd26	partial	Protein coding	PREDICTED: LOW QUALITY PROTEIN: ankyrin repeat domain-containing protein 26-like, partial [Bison bison bison]
Cnvr0045	9	13816501	13834000	JEQ12_019137	13828313	13829208	896	SMPD3	Whole	Protein coding	PREDICTED: sphingomyelin phosphodiesterase 3 [Bison bison bison]
Cnvr0045	9	13816501	13834000	JEQ12_019138	13829508	13830389	882	smpd5	Whole	Protein coding	sphingomyelin phosphodiesterase 5 [Ovis aries]
Cnvr0045	9	13816501	13834000	JEQ12_019136	13817180	13828189	11010	OPLAH	Whole	Protein coding	PREDICTED: 5-oxoprolinase isoform X1 [Capra hircus]
Cnvr0045	9	13816501	13834000	JEQ12_019139	13832564	13858953	26390	SPATC1	partial	Protein coding	speriolin isoform X3 [Bos taurus]
Cnvr0181	9	13908001	13948400	JEQ12_019141	13893467	13944820	51354	Plec	partial	Protein coding	plectin isoform X4 [Ovis aries]
Cnvr0182	9	13972001	13994800	JEQ12_019142	13965487	14001592	36106	EPPK1	partial	Protein coding	LOW QUALITY PROTEIN: epiplakin [Ovis aries]
Cnvr0183	9	94638301	94646700	JEQ12_019571	94601923	94864577	262655	COL14A1	partial	Protein coding	collagen alpha-1(XIV) chain isoform X1 [Ovis aries]
Cnvr0332	9	87896401	87899300	JEQ12_019539	87808700	87921649	112950	DDX21	partial	Protein coding	nucleolar RNA helicase 2 isoform X2 [Canis lupus dingo]
Cnvr0537	9	14697301	14721900	JEQ12_019170	14700440	14702345	1906	LYPD2	Whole	Protein coding	ly6/PLAUR domain-containing protein 2 [Ovis aries]
Cnvr0537	9	14697301	14721900	JEQ12_019171	14706980	14707972	993	Slurp1	Whole	Protein coding	PREDICTED: secreted Ly-6/uPAR-related protein 1 [Capra hircus]
Cnvr0537	9	14697301	14721900	JEQ12_019172	14712523	14714536	2014	THEM6	Whole	Protein coding	protein THEM6 [Ovis aries]
Cnvr0538	9	14804001	14937900	JEQ12_019174	14766805	14810853	44049	MROH5	partial	Protein coding	HEAT repeat-containing protein 7A, partial [Bos mutus]
Cnvr0538	9	14804001	14937900	JEQ12_019175	14822780	14844004	21225	ADGRB1	Whole	Protein coding	adhesion G protein-coupled receptor B1 [Ovis aries]
Cnvr0538	9	14804001	14937900	JEQ12_019176	14845174	14888961	43788	Adgrb1	Whole	Protein coding	adhesion G protein-coupled receptor B1 [Ovis aries]
Cnvr0538	9	14804001	14937900	JEQ12_019177	14893519	15033595	140077	TSNARE1	partial	Protein coding	PREDICTED: t-SNARE domain-containing protein 1 isoform X7 [Capra hircus]
Cnvr0539	9	26823901	26873300	JEQ12_019224	26797673	26852750	55078	MARK4	partial	Protein coding	LOW QUALITY PROTEIN: serine/threonine-protein kinase MARK2-like [Ovis aries]
Cnvr0540	9	26887201	26923400	JEQ12_019227	26903500	26904372	873	--	Whole	Protein coding	LOW QUALITY PROTEIN: serine/threonine-protein kinase MARK2-like [Ovis aries]
Cnvr0540	9	26887201	26923400	JEQ12_019228	26911639	26946609	34971	--	partial	Protein coding	serine/threonine-protein kinase MARK2-like [Bos taurus]
Cnvr0599	9	90097301	90430900	JEQ12_019551	90044167	90437031	392865	CA1	partial	Protein coding	carbonic anhydrase 2-like protein [Camelus ferus]
Cnvr0665	9	13458601	13466000	JEQ12_019103	13430669	13476783	46115	Arhgap39	partial	Protein coding	rho GTPase-activating protein 39 isoform X2 [Ovis aries]
Cnvr0666	9	13683101	13744000	JEQ12_019125	13668661	13686882	18222	HSF1	partial	Protein coding	heat shock factor protein 1 isoform X4 [Ovis aries]
Cnvr0666	9	13683101	13744000	JEQ12_019126	13687210	13705872	18663	BOP1	Whole	Protein coding	ribosome biogenesis protein BOP1 isoform X1 [Ovis aries]
Cnvr0666	9	13683101	13744000	JEQ12_019127	13706210	13763135	56926	MROH1	partial	Protein coding	maestro heat-like repeat-containing protein family member 1 isoform X1 [Ovis aries]
Cnvr0740	9	57700201	57708300	JEQ12_019410	57703123	57703545	423	RPL23	Whole	Protein coding	60S ribosomal protein L23 [Homo sapiens]
Cnvr0829	9	14569301	14580700	JEQ12_019164	14569107	14574483	5377	CYP11B1	partial	Protein coding	RecName: Full=Cytochrome P450 11B1, mitochondrial; AltName: Full=CYPXIB1; AltName: Full=Cytochrome P450C11; AltName: Full=Steroid 11-beta-hydroxylase, CYP11B1; Flags: Precursor [Ovis aries]
Cnvr1013	9	13876701	13889400	JEQ12_019140	13885031	13891546	6516	PARP10	partial	Protein coding	protein mono-ADP-ribosyltransferase PARP10 [Ovis aries]
Cnvr1014	9	14021201	14052100	JEQ12_019145	14029823	14030296	474	--	Whole	Protein coding	-
Cnvr1014	9	14021201	14052100	JEQ12_019146	14030350	14049691	19342	Scrib	Whole	Protein coding	LOW QUALITY PROTEIN: protein scribble homolog [Ovis aries]
Cnvr1014	9	14021201	14052100	JEQ12_019147	14050190	14068486	18297	--	partial	Protein coding	IQANK1 isoform 2 [Pongo abelii]
Cnvr1014	9	14021201	14052100	JEQ12_019144	14017221	14029218	11998	PUF60	partial	Protein coding	PREDICTED: poly(U)-binding-splicing factor PUF60 isoform X3 [Capra hircus]
Cnvr1015	9	44000301	44003800	JEQ12_019343	44002191	44003771	1581	QRSL1	Whole	Protein coding	glutamyl-tRNA(Gln) amidotransferase subunit A, mitochondrial isoform X2 [Ovis aries]
Cnvr1103	9	77103101	77108200	JEQ12_019482	77062493	77155062	92570	SPAG1	partial	Protein coding	sperm-associated antigen 1 [Ovis aries]
Cnvr1172	9	13993701	14000800	JEQ12_019142	13965487	14001592	36106	EPPK1	partial	Protein coding	LOW QUALITY PROTEIN: epiplakin [Ovis aries]
Cnvr1240	9	13473601	13515000	JEQ12_019104	13478884	13480354	1471	C8orf82	Whole	Protein coding	UPF0598 protein C8orf82 homolog [Ovis aries]
Cnvr1240	9	13473601	13515000	JEQ12_019106	13486397	13488172	1776	LRRC14	Whole	Protein coding	PREDICTED: leucine-rich repeat-containing protein 14 [Capra hircus]
Cnvr1240	9	13473601	13515000	JEQ12_019107	13490052	13496292	6241	RECQL4	Whole	Protein coding	ATP-dependent DNA helicase Q4 [Ovis aries]
Cnvr1240	9	13473601	13515000	JEQ12_019108	13496622	13498396	1775	MFSD3	Whole	Protein coding	major facilitator superfamily domain-containing protein 3 isoform X4 [Ovis aries]
Cnvr1240	9	13473601	13515000	JEQ12_019103	13430669	13476783	46115	Arhgap39	partial	Protein coding	rho GTPase-activating protein 39 isoform X2 [Ovis aries]
Cnvr1240	9	13473601	13515000	JEQ12_019105	13482878	13485412	2535	LRRC24	Whole	Protein coding	leucine-rich repeat-containing protein 24 isoform X3 [Ovis aries]
Cnvr1240	9	13473601	13515000	JEQ12_019109	13500127	13509214	9088	GPT	Whole	Protein coding	protein phosphatase 1 regulatory subunit 16A-like isoform X2 [Delphinapterus leucas]
Cnvr1241	9	13647201	13673500	JEQ12_019123	13648911	13651919	3009	Scrt1	Whole	Protein coding	transcriptional repressor scratch 1 [Ovis aries]
Cnvr1241	9	13647201	13673500	JEQ12_019124	13658487	13666852	8366	DGAT1	Whole	Protein coding	diacylglycerol O-acyltransferase 1 [Ovis aries]
Cnvr1241	9	13647201	13673500	JEQ12_019125	13668661	13686882	18222	HSF1	partial	Protein coding	heat shock factor protein 1 isoform X4 [Ovis aries]
Cnvr1242	9	36580301	36588900	JEQ12_019302	36582568	36592917	10350	--	partial	Protein coding	LOW QUALITY PROTEIN: uncharacterized protein LOC114110084 [Ovis aries]
Cnvr1369	9	13775001	13794600	JEQ12_019131	13784808	13786260	1453	MAF1	Whole	Protein coding	repressor of RNA polymerase III transcription MAF1 homolog [Ovis aries]
Cnvr1369	9	13775001	13794600	JEQ12_019132	13788013	13791507	3495	SHARPIN	Whole	Protein coding	sharpin [Ovis aries]
Cnvr1369	9	13775001	13794600	JEQ12_019133	13792915	13794999	2085	CYC1	partial	Protein coding	cytochrome c1, heme protein, mitochondrial [Bos taurus]
Cnvr1369	9	13775001	13794600	JEQ12_019130	13775764	13784240	8477	WDR97	Whole	Protein coding	WD repeat-containing protein 97 isoform X3 [Bubalus bubalis]
Cnvr1413	9	15564701	15671000	JEQ12_019180	15581216	15587296	6081	PTP4A3	Whole	Protein coding	PREDICTED: protein tyrosine phosphatase type IVA 3 [Capra hircus]
Cnvr1413	9	15564701	15671000	JEQ12_019181	15640855	15641940	1086	GPR20	Whole	Protein coding	G-protein coupled receptor 20 [Ovis aries]
Cnvr1413	9	15564701	15671000	JEQ12_019179	15518877	15577460	58584	MROH5	partial	Protein coding	LOW QUALITY PROTEIN: maestro heat-like repeat family member 5 [Ovis aries]
Cnvr1414	9	90096101	90158800	JEQ12_019551	90044167	90437031	392865	CA1	partial	Protein coding	carbonic anhydrase 2-like protein [Camelus ferus]
Cnvr1466	9	90412801	90422300	JEQ12_019551	90044167	90437031	392865	CA1	partial	Protein coding	carbonic anhydrase 2-like protein [Camelus ferus]
Cnvr1536	9	14065601	14091800	JEQ12_019147	14050190	14068486	18297	--	partial	Protein coding	IQANK1 isoform 2 [Pongo abelii]
Cnvr1536	9	14065601	14091800	JEQ12_019148	14070840	14082679	11840	FAM83H	Whole	Protein coding	PREDICTED: protein FAM83H isoform X1 [Capra hircus]
Cnvr1536	9	14065601	14091800	JEQ12_019149	14085936	14091450	5515	Mapk15	Whole	Protein coding	PREDICTED: mitogen-activated protein kinase 15 isoform X4 [Capra hircus]
Cnvr1724	9	90327301	90370900	JEQ12_019551	90044167	90437031	392865	CA1	partial	Protein coding	carbonic anhydrase 2-like protein [Camelus ferus]
Cnvr1805	9	22089401	22093100	JEQ12_019209	22051682	22123153	71472	--	partial	Protein coding	-
Cnvr1810	9	13578601	13588100	JEQ12_019116	13581536	13585815	4280	SLC39A4	Whole	Protein coding	zinc transporter ZIP4 [Ovis aries]
Cnvr1880	9	32153001	32159400	JEQ12_019263	31911404	32161324	249921	Cfc1	partial	Protein coding	PREDICTED: cryptic protein [Bos mutus]
Cnvr2103	9	14155701	14192500	JEQ12_019154	14168818	14169888	1071	--	Whole	Protein coding	elongation factor 1-delta isoform X1 [Ovis aries]
Cnvr2103	9	14155701	14192500	JEQ12_019156	14177073	14186954	9882	NAPRT	Whole	Protein coding	Nicotinate phosphoribosyltransferase [Camelus dromedarius]
Cnvr2103	9	14155701	14192500	JEQ12_019157	14190399	14194655	4257	GSDMD	partial	Protein coding	gasdermin-D isoform X3 [Ovis aries]
Cnvr2103	9	14155701	14192500	JEQ12_019155	14171617	14175902	4286	EEF1D	Whole	Protein coding	eukaryotic translation elongation factor 1 delta, partial [Bos taurus]
Cnvr2103	9	14155701	14192500	JEQ12_019153	14151169	14157845	6677	PYCR3	partial	Protein coding	pyrroline-5-carboxylate reductase 3 [Ovis aries]
Cnvr2104	9	86301401	86306100	JEQ12_019530	86285905	86392016	106112	PIP4P2	partial	Protein coding	PREDICTED: type 2 phosphatidylinositol 4,5-bisphosphate 4-phosphatase [Capra hircus]
Cnvr2235	9	14142401	14150900	JEQ12_019152	14144832	14148409	3578	TSTA3	Whole	Protein coding	GDP-L-fucose synthase [Bos taurus]
Cnvr2320	9	71739801	71741500	JEQ12_019451	71740482	71741318	837	FKBP5	Whole	Protein coding	PREDICTED: peptidyl-prolyl cis-trans isomerase FKBP5 isoform X1 [Capra hircus]
Cnvr2487	9	13602001	13610700	JEQ12_019117	13596121	13610649	14529	CPSF1	partial	Protein coding	cleavage and polyadenylation specificity factor subunit 1 isoform X2 [Ovis aries]
Cnvr2488	9	14613401	14622100	JEQ12_019166	14613488	14618282	4795	CYP11B1	Whole	Protein coding	cytochrome P450 11B1, mitochondrial isoform X1 [Ovis aries]
Cnvr2488	9	14613401	14622100	JEQ12_019167	14621840	14657574	35735	--	partial	Protein coding	-
Cnvr2489	9	46644401	46646900	JEQ12_019357	46528461	46672062	143602	SLCO5A1	partial	Protein coding	solute carrier organic anion transporter family member 5A1 isoform X2 [Ovis aries]
Cnvr2756	9	37871401	37874700	JEQ12_019310	37820895	37891759	70865	NSMAF	partial	Protein coding	PREDICTED: protein FAN isoform X2 [Capra hircus]
Cnvr2803	9	13535301	13574700	JEQ12_019112	13540678	13541425	748	CYHR1	Whole	Protein coding	cysteine and histidine-rich protein 1-like [Bubalus bubalis]
Cnvr2803	9	13535301	13574700	JEQ12_019115	13571070	13574045	2976	VPS28	Whole	Protein coding	vacuolar protein sorting-associated protein 28 homolog [Bos taurus]
Cnvr2803	9	13535301	13574700	JEQ12_019111	13533122	13539745	6624	Kifc2	partial	Protein coding	PREDICTED: kinesin-like protein KIFC2 isoform X6 [Capra hircus]
Cnvr2803	9	13535301	13574700	JEQ12_019113	13542746	13553603	10858	cyhr1-a	Whole	Protein coding	cysteine and histidine-rich protein 1 [Ovis aries]
Cnvr2803	9	13535301	13574700	JEQ12_019114	13557623	13568623	11001	TONSL	Whole	Protein coding	tonsoku-like protein [Ovis aries]
Cnvr2918	9	14682501	14691000	JEQ12_019169	14685836	14686602	767	LYNX1	Whole	Protein coding	ly-6/neurotoxin-like protein 1 [Ovis aries]
Cnvr2925	9	90323501	90352600	JEQ12_019551	90044167	90437031	392865	CA1	partial	Protein coding	carbonic anhydrase 2-like protein [Camelus ferus]
Cnvr2926	9	90353801	90413200	JEQ12_019551	90044167	90437031	392865	CA1	partial	Protein coding	carbonic anhydrase 2-like protein [Camelus ferus]
Cnvr3129	9	13471301	13587400	JEQ12_019104	13478884	13480354	1471	C8orf82	Whole	Protein coding	UPF0598 protein C8orf82 homolog [Ovis aries]
Cnvr3129	9	13471301	13587400	JEQ12_019106	13486397	13488172	1776	LRRC14	Whole	Protein coding	PREDICTED: leucine-rich repeat-containing protein 14 [Capra hircus]
Cnvr3129	9	13471301	13587400	JEQ12_019107	13490052	13496292	6241	RECQL4	Whole	Protein coding	ATP-dependent DNA helicase Q4 [Ovis aries]
Cnvr3129	9	13471301	13587400	JEQ12_019108	13496622	13498396	1775	MFSD3	Whole	Protein coding	major facilitator superfamily domain-containing protein 3 isoform X4 [Ovis aries]
Cnvr3129	9	13471301	13587400	JEQ12_019110	13527749	13532330	4582	FOXH1	Whole	Protein coding	forkhead box protein H1 [Ovis aries]
Cnvr3129	9	13471301	13587400	JEQ12_019112	13540678	13541425	748	CYHR1	Whole	Protein coding	cysteine and histidine-rich protein 1-like [Bubalus bubalis]
Cnvr3129	9	13471301	13587400	JEQ12_019115	13571070	13574045	2976	VPS28	Whole	Protein coding	vacuolar protein sorting-associated protein 28 homolog [Bos taurus]
Cnvr3129	9	13471301	13587400	JEQ12_019103	13430669	13476783	46115	Arhgap39	partial	Protein coding	rho GTPase-activating protein 39 isoform X2 [Ovis aries]
Cnvr3129	9	13471301	13587400	JEQ12_019105	13482878	13485412	2535	LRRC24	Whole	Protein coding	leucine-rich repeat-containing protein 24 isoform X3 [Ovis aries]
Cnvr3129	9	13471301	13587400	JEQ12_019111	13533122	13539745	6624	Kifc2	Whole	Protein coding	PREDICTED: kinesin-like protein KIFC2 isoform X6 [Capra hircus]
Cnvr3129	9	13471301	13587400	JEQ12_019113	13542746	13553603	10858	cyhr1-a	Whole	Protein coding	cysteine and histidine-rich protein 1 [Ovis aries]
Cnvr3129	9	13471301	13587400	JEQ12_019114	13557623	13568623	11001	TONSL	Whole	Protein coding	tonsoku-like protein [Ovis aries]
Cnvr3129	9	13471301	13587400	JEQ12_019116	13581536	13585815	4280	SLC39A4	Whole	Protein coding	zinc transporter ZIP4 [Ovis aries]
Cnvr3129	9	13471301	13587400	JEQ12_019109	13500127	13509214	9088	GPT	Whole	Protein coding	protein phosphatase 1 regulatory subunit 16A-like isoform X2 [Delphinapterus leucas]
Cnvr3130	9	14393701	14411000	JEQ12_019162	14365734	14446440	80707	GLI4	partial	Protein coding	zinc finger protein GLI4 isoform X3 [Ovis aries]
Cnvr3269	9	370801	383600	JEQ12_019060	369819	371991	2173	--	partial	Protein coding	proline-rich protein 2-like [Bos taurus]
Cnvr3269	9	370801	383600	JEQ12_019061	373913	376085	2173	--	Whole	Protein coding	proline-rich protein 2-like [Bos taurus]
Cnvr3269	9	370801	383600	JEQ12_019062	378008	380179	2172	--	Whole	Protein coding	proline-rich protein 2-like [Bos taurus]
Cnvr3269	9	370801	383600	JEQ12_019063	382094	384266	2173	--	partial	Protein coding	proline-rich protein 2-like [Bos taurus]
Cnvr3272	9	73974001	73978700	JEQ12_019458	73970235	73997060	26826	DCAF13	partial	Protein coding	DDB1- and CUL4-associated factor 13 [Ovis aries]
Cnvr3467	9	4000801	4011300	JEQ12_019079	3968227	4358372	390146	COL19A1	partial	Protein coding	collagen alpha-1(XIX) chain [Delphinapterus leucas]
Cnvr3469	9	77095101	77097400	JEQ12_019482	77062493	77155062	92570	SPAG1	partial	Protein coding	sperm-associated antigen 1 [Ovis aries]
Cnvr3813	9	52656801	52661900	JEQ12_019389	52658192	52658938	747	SPIC	Whole	Protein coding	PREDICTED: transcription factor Spi-C [Capra hircus]
Cnvr3815	9	90098001	90149100	JEQ12_019551	90044167	90437031	392865	CA1	partial	Protein coding	carbonic anhydrase 2-like protein [Camelus ferus]
Cnvr3816	9	90280601	90302800	JEQ12_019551	90044167	90437031	392865	CA1	partial	Protein coding	carbonic anhydrase 2-like protein [Camelus ferus]
Cnvr4033	9	14651301	14675200	JEQ12_019167	14621840	14657574	35735	--	partial	Protein coding	-
Cnvr4033	9	14651301	14675200	JEQ12_019168	14658416	14673253	14838	LY6D	Whole	Protein coding	lymphocyte antigen 6D [Ovis aries]
Cnvr4035	9	16711501	16716900	JEQ12_019188	16637705	16735078	97374	KCNK9	partial	Protein coding	potassium channel subfamily K member 9 [Ovis aries]
Cnvr4198	9	16134401	16139200	JEQ12_019185	16098532	16158043	59512	AGO2	partial	Protein coding	PREDICTED: protein argonaute-2 [Capra hircus]
Cnvr4201	9	69483101	69490000	JEQ12_019445	69332618	69513923	181306	RSPO2	partial	Protein coding	PREDICTED: R-spondin-2 [Capra hircus]
Cnvr4354	9	14476301	14483200	JEQ12_019163	14477917	14501150	23234	LY6E	partial	Protein coding	lymphocyte antigen 6E [Ovis aries]
Cnvr4479	9	90151601	90162800	JEQ12_019551	90044167	90437031	392865	CA1	partial	Protein coding	carbonic anhydrase 2-like protein [Camelus ferus]
Cnvr4566	9	335901	348500	JEQ12_019052	337103	339275	2173	--	Whole	Protein coding	proline-rich protein 2-like [Bos taurus]
Cnvr4566	9	335901	348500	JEQ12_019053	341193	343365	2173	--	Whole	Protein coding	proline-rich protein 2-like [Bos taurus]
Cnvr4566	9	335901	348500	JEQ12_019054	345282	347454	2173	--	Whole	Protein coding	proline-rich protein 2-like [Bos taurus]
Cnvr4640	9	36432001	36434300	JEQ12_019299	36393337	36486837	93501	CHCHD7	partial	Protein coding	PREDICTED: coiled-coil-helix-coiled-coil-helix domain-containing protein 7 isoform X1 [Capra hircus]
Cnvr4790	9	16588001	16601200	JEQ12_019187	16219981	16608877	388897	TRAPPC9	partial	Protein coding	trafficking protein particle complex subunit 9 isoform X1 [Physeter catodon]
Cnvr4791	9	50431301	50436400	JEQ12_019383	50433580	50433900	321	FADS2	Whole	Protein coding	LOW QUALITY PROTEIN: acyl-CoA 6-desaturase-like [Ovis aries]
Cnvr4791	9	50431301	50436400	JEQ12_019384	50433935	50434901	967	FADS2	Whole	Protein coding	LOW QUALITY PROTEIN: acyl-CoA 6-desaturase-like [Ovis aries]
Cnvr4792	9	82592101	82596000	JEQ12_019515	82595891	82618904	23014	--	partial	Protein coding	-
Cnvr4792	9	82592101	82596000	JEQ12_019514	82546099	82594014	47916	ESRP1	partial	Protein coding	epithelial splicing regulatory protein 1 [Bos taurus]
Cnvr4852	9	13837201	13840100	JEQ12_019139	13832564	13858953	26390	SPATC1	partial	Protein coding	speriolin isoform X3 [Bos taurus]
Cnvr5052	9	22347401	22349300	JEQ12_019212	22286539	22366327	79789	EFR3A	partial	Protein coding	PREDICTED: protein EFR3 homolog A isoform X1 [Capra hircus]
Cnvr4898	9	35870801	35887000	JEQ12_019291	35699902	36019249	319348	Xkr4	partial	Protein coding	XK-related protein 4 [Ovis aries]
Cnvr5022	9	82375301	82378200	JEQ12_019510	82343322	82377202	33881	--	partial	Protein coding	PREDICTED: leucine-rich repeat neuronal protein 4 [Ficedula albicollis]
Cnvr5022	9	82375301	82378200	JEQ12_019511	82377787	82388016	10230	CCNE2	partial	Protein coding	G1/S-specific cyclin-E2 isoform X4 [Equus caballus]
Cnvr2919	9	16529401	16540200	JEQ12_019187	16219981	16608877	388897	TRAPPC9	partial	Protein coding	trafficking protein particle complex subunit 9 isoform X1 [Physeter catodon]
Cnvr0023	10	74105701	75011800	JEQ12_002255	74024188	74230092	205905	ABCC4	partial	Protein coding	multidrug resistance-associated protein 4-like isoform X1 [Bos indicus x Bos taurus]
Cnvr0023	10	74105701	75011800	JEQ12_002256	74251807	74336418	84612	ABCC4	Whole	Protein coding	PREDICTED: multidrug resistance-associated protein 4-like [Bison bison bison]
Cnvr0023	10	74105701	75011800	JEQ12_002257	74987634	75137852	150219	ABCC4	partial	Protein coding	LOW QUALITY PROTEIN: multidrug resistance-associated protein 4-like [Bubalus bubalis]
Cnvr0073	10	71058401	71363100	JEQ12_002245	70986973	71298983	312011	ABCC4	partial	Protein coding	multidrug resistance-associated protein 4-like [Ovis aries]
Cnvr0073	10	71058401	71363100	JEQ12_002246	71350850	71767378	416529	ABCC4	partial	Protein coding	multidrug resistance-associated protein 4-like [Ovis aries]
Cnvr0074	10	73809701	74011600	JEQ12_002254	73814001	73901705	87705	ABCC4	Whole	Protein coding	LOW QUALITY PROTEIN: multidrug resistance-associated protein 4-like [Bubalus bubalis]
Cnvr0075	10	76755601	76900100	JEQ12_002263	76616791	76886666	269876	ABCC4	partial	Protein coding	LOW QUALITY PROTEIN: multidrug resistance-associated protein 4-like [Odocoileus virginianus texanus]
Cnvr0117	10	72832101	73506400	JEQ12_002251	73009166	73104404	95239	ABCC4	Whole	Protein coding	multidrug resistance-associated protein 4-like [Odocoileus virginianus texanus]
Cnvr0117	10	72832101	73506400	JEQ12_002250	72431802	72844634	412833	ABCC4	partial	Protein coding	multidrug resistance-associated protein 4-like [Ovis aries]
Cnvr0118	10	77069501	77104800	JEQ12_002265	77074725	77182564	107840	ABCC4	partial	Protein coding	PREDICTED: LOW QUALITY PROTEIN: multidrug resistance-associated protein 4-like [Capra hircus]
Cnvr0184	10	71439801	71485800	JEQ12_002246	71350850	71767378	416529	ABCC4	partial	Protein coding	multidrug resistance-associated protein 4-like [Ovis aries]
Cnvr0185	10	71972901	72162700	JEQ12_002249	71986302	72390181	403880	ABCC4	partial	Protein coding	multidrug resistance-associated protein 4-like [Ovis aries]
Cnvr0333	10	71580701	71735700	JEQ12_002246	71350850	71767378	416529	ABCC4	partial	Protein coding	multidrug resistance-associated protein 4-like [Ovis aries]
Cnvr0334	10	73656201	73807700	JEQ12_002253	73588587	73692076	103490	ABCC4	partial	Protein coding	multidrug resistance-associated protein 4-like [Ovis aries]
Cnvr0386	10	73639901	73656500	JEQ12_002253	73588587	73692076	103490	ABCC4	partial	Protein coding	multidrug resistance-associated protein 4-like [Ovis aries]
Cnvr0429	10	75430001	75747700	JEQ12_002259	75425644	75660935	235292	ABCC4	partial	Protein coding	multidrug resistance-associated protein 4-like isoform X1 [Bos taurus]
Cnvr0493	10	73627401	73637800	JEQ12_002253	73588587	73692076	103490	ABCC4	partial	Protein coding	multidrug resistance-associated protein 4-like [Ovis aries]
Cnvr0542	10	71516801	71553500	JEQ12_002246	71350850	71767378	416529	ABCC4	partial	Protein coding	multidrug resistance-associated protein 4-like [Ovis aries]
Cnvr0668	10	75815901	75928600	JEQ12_002260	75758532	75925016	166485	ABCC4	partial	Protein coding	LOW QUALITY PROTEIN: multidrug resistance-associated protein 4-like [Bubalus bubalis]
Cnvr0669	10	75980301	76033800	JEQ12_002261	75976704	76146221	169518	ABCC4	partial	Protein coding	multidrug resistance-associated protein 4-like [Ovis aries]
Cnvr0742	10	70989801	71014200	JEQ12_002245	70986973	71298983	312011	ABCC4	partial	Protein coding	multidrug resistance-associated protein 4-like [Ovis aries]
Cnvr0743	10	75239701	75265300	JEQ12_002258	75250090	75344912	94823	ABCC4	partial	Protein coding	multidrug resistance-associated protein 4 isoform X3 [Bos taurus]
Cnvr0768	10	72815501	73077300	JEQ12_002251	73009166	73104404	95239	ABCC4	partial	Protein coding	multidrug resistance-associated protein 4-like [Odocoileus virginianus texanus]
Cnvr0768	10	72815501	73077300	JEQ12_002250	72431802	72844634	412833	ABCC4	partial	Protein coding	multidrug resistance-associated protein 4-like [Ovis aries]
Cnvr0833	10	70945801	70976300	JEQ12_002244	70825394	70965742	140349	ABCC4	partial	Protein coding	LOW QUALITY PROTEIN: multidrug resistance-associated protein 4-like [Bubalus bubalis]
Cnvr0834	10	71852401	71928100	JEQ12_002248	71805701	71957986	152286	ABCC4	partial	Protein coding	LOW QUALITY PROTEIN: multidrug resistance-associated protein 4-like [Bubalus bubalis]
Cnvr0835	10	73548701	73637800	JEQ12_002252	73506540	73581799	75260	ABCC4	partial	Protein coding	multidrug resistance-associated protein 4 isoform X3 [Bos taurus]
Cnvr0835	10	73548701	73637800	JEQ12_002253	73588587	73692076	103490	ABCC4	partial	Protein coding	multidrug resistance-associated protein 4-like [Ovis aries]
Cnvr0836	10	75026301	75045400	JEQ12_002257	74987634	75137852	150219	ABCC4	partial	Protein coding	LOW QUALITY PROTEIN: multidrug resistance-associated protein 4-like [Bubalus bubalis]
Cnvr0918	10	89139001	89145700	JEQ12_002320	89144538	89303938	159401	--	partial	Protein coding	-
Cnvr0918	10	89139001	89145700	JEQ12_002319	89115537	89144133	28597	IRS2	partial	Protein coding	insulin receptor substrate 2 [Ovis aries]
Cnvr0944	10	77933601	77942200	JEQ12_002274	77841247	77998485	157239	ACADVL	partial	Protein coding	very long-chain specific acyl-CoA dehydrogenase, mitochondrial-like, partial [Vulpes vulpes]
Cnvr1016	10	44814101	44820200	JEQ12_002189	44563438	44880386	316949	KLHL1	partial	Protein coding	PREDICTED: kelch-like protein 1 isoform X1 [Bison bison bison]
Cnvr1018	10	75278301	75305700	JEQ12_002258	75250090	75344912	94823	ABCC4	partial	Protein coding	multidrug resistance-associated protein 4 isoform X3 [Bos taurus]
Cnvr1019	10	76913601	76939200	JEQ12_002264	76930162	77020800	90639	ABCC4	partial	Protein coding	multidrug resistance-associated protein 4-like, partial [Bos indicus x Bos taurus]
Cnvr1104	10	75089701	75188400	JEQ12_002257	74987634	75137852	150219	ABCC4	partial	Protein coding	LOW QUALITY PROTEIN: multidrug resistance-associated protein 4-like [Bubalus bubalis]
Cnvr1150	10	2032701	2038600	JEQ12_001990	1996780	2119249	122470	TDRD3	partial	Protein coding	tudor domain-containing protein 3 isoform X2 [Bos taurus]
Cnvr1173	10	72745201	72773500	JEQ12_002250	72431802	72844634	412833	ABCC4	partial	Protein coding	multidrug resistance-associated protein 4-like [Ovis aries]
Cnvr1174	10	75003901	75018300	JEQ12_002257	74987634	75137852	150219	ABCC4	partial	Protein coding	LOW QUALITY PROTEIN: multidrug resistance-associated protein 4-like [Bubalus bubalis]
Cnvr1244	10	32474301	32483100	JEQ12_002133	32477449	32478716	1268	GSX1	Whole	Protein coding	GS homeobox 1 [Ovis aries]
Cnvr1246	10	72667301	72702000	JEQ12_002250	72431802	72844634	412833	ABCC4	partial	Protein coding	multidrug resistance-associated protein 4-like [Ovis aries]
Cnvr1247	10	72714401	72798100	JEQ12_002250	72431802	72844634	412833	ABCC4	partial	Protein coding	multidrug resistance-associated protein 4-like [Ovis aries]
Cnvr1248	10	73529501	73548700	JEQ12_002252	73506540	73581799	75260	ABCC4	partial	Protein coding	multidrug resistance-associated protein 4 isoform X3 [Bos taurus]
Cnvr1249	10	76214001	76274300	JEQ12_002262	76212073	76608284	396212	ABCC4	partial	Protein coding	LOW QUALITY PROTEIN: multidrug resistance-associated protein 4-like [Bubalus bubalis]
Cnvr1370	10	70538201	70553700	JEQ12_002242	70539867	70540337	471	RPL23A	Whole	Protein coding	PREDICTED: 60S ribosomal protein L23a [Capra hircus]
Cnvr1370	10	70538201	70553700	JEQ12_002241	70525886	70539829	13944	ABCC4	partial	Protein coding	PREDICTED: multidrug resistance-associated protein 4, partial [Bos mutus]
Cnvr1371	10	77103701	77158000	JEQ12_002265	77074725	77182564	107840	ABCC4	partial	Protein coding	PREDICTED: LOW QUALITY PROTEIN: multidrug resistance-associated protein 4-like [Capra hircus]
Cnvr1446	10	71033401	71053600	JEQ12_002245	70986973	71298983	312011	ABCC4	partial	Protein coding	multidrug resistance-associated protein 4-like [Ovis aries]
Cnvr1447	10	71820801	71847600	JEQ12_002248	71805701	71957986	152286	ABCC4	partial	Protein coding	LOW QUALITY PROTEIN: multidrug resistance-associated protein 4-like [Bubalus bubalis]
Cnvr1448	10	72689801	72724800	JEQ12_002250	72431802	72844634	412833	ABCC4	partial	Protein coding	multidrug resistance-associated protein 4-like [Ovis aries]
Cnvr1449	10	76063501	76110800	JEQ12_002261	75976704	76146221	169518	ABCC4	partial	Protein coding	multidrug resistance-associated protein 4-like [Ovis aries]
Cnvr1450	10	76114201	76221800	JEQ12_002261	75976704	76146221	169518	ABCC4	partial	Protein coding	multidrug resistance-associated protein 4-like [Ovis aries]
Cnvr1450	10	76114201	76221800	JEQ12_002262	76212073	76608284	396212	ABCC4	partial	Protein coding	LOW QUALITY PROTEIN: multidrug resistance-associated protein 4-like [Bubalus bubalis]
Cnvr1476	10	76307801	76593100	JEQ12_002262	76212073	76608284	396212	ABCC4	partial	Protein coding	LOW QUALITY PROTEIN: multidrug resistance-associated protein 4-like [Bubalus bubalis]
Cnvr1539	10	36643501	36647400	JEQ12_002182	36635075	36710745	75671	PARP4	partial	Protein coding	protein mono-ADP-ribosyltransferase PARP4 [Ovis aries]
Cnvr1541	10	50927501	50932000	JEQ12_002203	50930643	50931278	636	RPL7	Whole	Protein coding	PREDICTED: 60S ribosomal protein L7 [Capra hircus]
Cnvr1542	10	73506401	73514500	JEQ12_002252	73506540	73581799	75260	ABCC4	partial	Protein coding	multidrug resistance-associated protein 4 isoform X3 [Bos taurus]
Cnvr1543	10	76351601	76532400	JEQ12_002262	76212073	76608284	396212	ABCC4	partial	Protein coding	LOW QUALITY PROTEIN: multidrug resistance-associated protein 4-like [Bubalus bubalis]
Cnvr1544	10	76547801	76570900	JEQ12_002262	76212073	76608284	396212	ABCC4	partial	Protein coding	LOW QUALITY PROTEIN: multidrug resistance-associated protein 4-like [Bubalus bubalis]
Cnvr1545	10	76604001	76752400	JEQ12_002263	76616791	76886666	269876	ABCC4	partial	Protein coding	LOW QUALITY PROTEIN: multidrug resistance-associated protein 4-like [Odocoileus virginianus texanus]
Cnvr1545	10	76604001	76752400	JEQ12_002262	76212073	76608284	396212	ABCC4	partial	Protein coding	LOW QUALITY PROTEIN: multidrug resistance-associated protein 4-like [Bubalus bubalis]
Cnvr1664	10	24013401	24017600	JEQ12_002084	23980812	24058429	77618	UFM1	partial	Protein coding	Ubiquitin-fold modifier 1, partial [Bos mutus]
Cnvr1666	10	71379501	71386800	JEQ12_002246	71350850	71767378	416529	ABCC4	partial	Protein coding	multidrug resistance-associated protein 4-like [Ovis aries]
Cnvr1667	10	75327501	75474200	JEQ12_002258	75250090	75344912	94823	ABCC4	partial	Protein coding	multidrug resistance-associated protein 4 isoform X3 [Bos taurus]
Cnvr1667	10	75327501	75474200	JEQ12_002259	75425644	75660935	235292	ABCC4	partial	Protein coding	multidrug resistance-associated protein 4-like isoform X1 [Bos taurus]
Cnvr1668	10	75479101	75594800	JEQ12_002259	75425644	75660935	235292	ABCC4	partial	Protein coding	multidrug resistance-associated protein 4-like isoform X1 [Bos taurus]
Cnvr1795	10	77295101	77305300	JEQ12_002268	77240017	77357286	117270	ABCC4	partial	Protein coding	multidrug resistance-associated protein 4-like [Ovis aries]
Cnvr1882	10	2035401	2037800	JEQ12_001990	1996780	2119249	122470	TDRD3	partial	Protein coding	tudor domain-containing protein 3 isoform X2 [Bos taurus]
Cnvr1889	10	71832501	71845300	JEQ12_002248	71805701	71957986	152286	ABCC4	partial	Protein coding	LOW QUALITY PROTEIN: multidrug resistance-associated protein 4-like [Bubalus bubalis]
Cnvr1890	10	74027301	74092500	JEQ12_002255	74024188	74230092	205905	ABCC4	partial	Protein coding	multidrug resistance-associated protein 4-like isoform X1 [Bos indicus x Bos taurus]
Cnvr1891	10	75045401	75084800	JEQ12_002257	74987634	75137852	150219	ABCC4	partial	Protein coding	LOW QUALITY PROTEIN: multidrug resistance-associated protein 4-like [Bubalus bubalis]
Cnvr1892	10	76941801	76962500	JEQ12_002264	76930162	77020800	90639	ABCC4	partial	Protein coding	multidrug resistance-associated protein 4-like, partial [Bos indicus x Bos taurus]
Cnvr2025	10	71820801	71823400	JEQ12_002248	71805701	71957986	152286	ABCC4	partial	Protein coding	LOW QUALITY PROTEIN: multidrug resistance-associated protein 4-like [Bubalus bubalis]
Cnvr2026	10	74994101	75000400	JEQ12_002257	74987634	75137852	150219	ABCC4	partial	Protein coding	LOW QUALITY PROTEIN: multidrug resistance-associated protein 4-like [Bubalus bubalis]
Cnvr2027	10	75810001	75879200	JEQ12_002260	75758532	75925016	166485	ABCC4	partial	Protein coding	LOW QUALITY PROTEIN: multidrug resistance-associated protein 4-like [Bubalus bubalis]
Cnvr2028	10	77220101	77280000	JEQ12_002266	77229523	77229780	258	TCEA1	Whole	Protein coding	transcription elongation factor A protein 1-like, partial [Meriones unguiculatus]
Cnvr2028	10	77220101	77280000	JEQ12_002267	77230186	77230425	240	TCEA1	Whole	Protein coding	transcription elongation factor [Homo sapiens]
Cnvr2028	10	77220101	77280000	JEQ12_002268	77240017	77357286	117270	ABCC4	partial	Protein coding	multidrug resistance-associated protein 4-like [Ovis aries]
Cnvr2029	10	90877001	90928600	JEQ12_002337	90884790	90885407	618	--	Whole	Protein coding	-
Cnvr2029	10	90877001	90928600	JEQ12_002338	90905892	90923556	17665	Mcf2l	Whole	Protein coding	mcf.2 transforming sequence-like, isoform CRA_b, partial [Mus musculus]
Cnvr2105	10	9750901	9753400	JEQ12_001995	9750916	9753228	2313	UTP14A	Whole	Protein coding	U3 small nucleolar RNA-associated protein 14 homolog A [Ovis aries]
Cnvr2108	10	71293401	71369700	JEQ12_002245	70986973	71298983	312011	ABCC4	partial	Protein coding	multidrug resistance-associated protein 4-like [Ovis aries]
Cnvr2108	10	71293401	71369700	JEQ12_002246	71350850	71767378	416529	ABCC4	partial	Protein coding	multidrug resistance-associated protein 4-like [Ovis aries]
Cnvr2109	10	72375001	72390500	JEQ12_002249	71986302	72390181	403880	ABCC4	partial	Protein coding	multidrug resistance-associated protein 4-like [Ovis aries]
Cnvr2110	10	74097701	74112600	JEQ12_002255	74024188	74230092	205905	ABCC4	partial	Protein coding	multidrug resistance-associated protein 4-like isoform X1 [Bos indicus x Bos taurus]
Cnvr2164	10	73576501	73592200	JEQ12_002252	73506540	73581799	75260	ABCC4	partial	Protein coding	multidrug resistance-associated protein 4 isoform X3 [Bos taurus]
Cnvr2164	10	73576501	73592200	JEQ12_002253	73588587	73692076	103490	ABCC4	partial	Protein coding	multidrug resistance-associated protein 4-like [Ovis aries]
Cnvr2200	10	77386601	77392200	JEQ12_002269	77362997	77463563	100567	CLDN10	partial	Protein coding	claudin-10 isoform X2 [Ovis aries]
Cnvr2245	10	76275001	76338500	JEQ12_002262	76212073	76608284	396212	ABCC4	partial	Protein coding	LOW QUALITY PROTEIN: multidrug resistance-associated protein 4-like [Bubalus bubalis]
Cnvr2258	10	70669601	70708000	JEQ12_002243	70557037	70807447	250411	ABCC4	partial	Protein coding	multidrug resistance-associated protein 4-like [Ovis aries]
Cnvr2321	10	71817401	71820000	JEQ12_002248	71805701	71957986	152286	ABCC4	partial	Protein coding	LOW QUALITY PROTEIN: multidrug resistance-associated protein 4-like [Bubalus bubalis]
Cnvr2322	10	72436001	72438700	JEQ12_002250	72431802	72844634	412833	ABCC4	partial	Protein coding	multidrug resistance-associated protein 4-like [Ovis aries]
Cnvr2323	10	73514501	73528000	JEQ12_002252	73506540	73581799	75260	ABCC4	partial	Protein coding	multidrug resistance-associated protein 4 isoform X3 [Bos taurus]
Cnvr2324	10	75313701	75320200	JEQ12_002258	75250090	75344912	94823	ABCC4	partial	Protein coding	multidrug resistance-associated protein 4 isoform X3 [Bos taurus]
Cnvr2326	10	76996401	77022100	JEQ12_002264	76930162	77020800	90639	ABCC4	partial	Protein coding	multidrug resistance-associated protein 4-like, partial [Bos indicus x Bos taurus]
Cnvr2327	10	90488401	90495300	JEQ12_002331	90488790	90489905	1116	Sox1	Whole	Protein coding	transcription factor SOX-1 [Ovis aries]
Cnvr2493	10	74105701	74145400	JEQ12_002255	74024188	74230092	205905	ABCC4	partial	Protein coding	multidrug resistance-associated protein 4-like isoform X1 [Bos indicus x Bos taurus]
Cnvr2494	10	77162901	77171100	JEQ12_002265	77074725	77182564	107840	ABCC4	partial	Protein coding	PREDICTED: LOW QUALITY PROTEIN: multidrug resistance-associated protein 4-like [Capra hircus]
Cnvr2495	10	77723701	77737300	JEQ12_002272	77603707	77766226	162520	UGGT2	partial	Protein coding	UDP-glucose:glycoprotein glucosyltransferase 2 [Ovis aries]
Cnvr2608	10	70588001	70708000	JEQ12_002243	70557037	70807447	250411	ABCC4	partial	Protein coding	multidrug resistance-associated protein 4-like [Ovis aries]
Cnvr2609	10	75307401	75327200	JEQ12_002258	75250090	75344912	94823	ABCC4	partial	Protein coding	multidrug resistance-associated protein 4 isoform X3 [Bos taurus]
Cnvr2610	10	77179801	77188300	JEQ12_002265	77074725	77182564	107840	ABCC4	partial	Protein coding	PREDICTED: LOW QUALITY PROTEIN: multidrug resistance-associated protein 4-like [Capra hircus]
Cnvr2757	10	70773201	70776100	JEQ12_002243	70557037	70807447	250411	ABCC4	partial	Protein coding	multidrug resistance-associated protein 4-like [Ovis aries]
Cnvr2758	10	91230001	91283700	JEQ12_002352	91229092	91250953	21862	TMEM255B	partial	Protein coding	transmembrane protein 255B [Ovis aries]
Cnvr2758	10	91230001	91283700	JEQ12_002353	91258786	91289809	31024	GAS6	partial	Protein coding	LOW QUALITY PROTEIN: growth arrest-specific protein 6 [Ovis aries]
Cnvr2931	10	70771401	70783700	JEQ12_002243	70557037	70807447	250411	ABCC4	partial	Protein coding	multidrug resistance-associated protein 4-like [Ovis aries]
Cnvr2932	10	71563901	71578200	JEQ12_002246	71350850	71767378	416529	ABCC4	partial	Protein coding	multidrug resistance-associated protein 4-like [Ovis aries]
Cnvr2933	10	71744401	71802300	JEQ12_002247	71778393	71800674	22282	--	Whole	Protein coding	peroxisomal coenzyme A diphosphatase NUDT7 isoform X2 [Sapajus apella]
Cnvr2933	10	71744401	71802300	JEQ12_002246	71350850	71767378	416529	ABCC4	partial	Protein coding	multidrug resistance-associated protein 4-like [Ovis aries]
Cnvr2934	10	72172601	72191700	JEQ12_002249	71986302	72390181	403880	ABCC4	partial	Protein coding	multidrug resistance-associated protein 4-like [Ovis aries]
Cnvr2935	10	75766601	75800800	JEQ12_002260	75758532	75925016	166485	ABCC4	partial	Protein coding	LOW QUALITY PROTEIN: multidrug resistance-associated protein 4-like [Bubalus bubalis]
Cnvr2936	10	76962501	76971800	JEQ12_002264	76930162	77020800	90639	ABCC4	partial	Protein coding	multidrug resistance-associated protein 4-like, partial [Bos indicus x Bos taurus]
Cnvr3132	10	71852401	71870800	JEQ12_002248	71805701	71957986	152286	ABCC4	partial	Protein coding	LOW QUALITY PROTEIN: multidrug resistance-associated protein 4-like [Bubalus bubalis]
Cnvr3133	10	72172101	72178100	JEQ12_002249	71986302	72390181	403880	ABCC4	partial	Protein coding	multidrug resistance-associated protein 4-like [Ovis aries]
Cnvr3134	10	74146001	74157600	JEQ12_002255	74024188	74230092	205905	ABCC4	partial	Protein coding	multidrug resistance-associated protein 4-like isoform X1 [Bos indicus x Bos taurus]
Cnvr3136	10	76122401	76147000	JEQ12_002261	75976704	76146221	169518	ABCC4	partial	Protein coding	multidrug resistance-associated protein 4-like [Ovis aries]
Cnvr3274	10	72655701	72667000	JEQ12_002250	72431802	72844634	412833	ABCC4	partial	Protein coding	multidrug resistance-associated protein 4-like [Ovis aries]
Cnvr3275	10	76279301	76285500	JEQ12_002262	76212073	76608284	396212	ABCC4	partial	Protein coding	LOW QUALITY PROTEIN: multidrug resistance-associated protein 4-like [Bubalus bubalis]
Cnvr3276	10	89480501	89491600	JEQ12_002321	89353508	89480877	127370	COL4A1	partial	Protein coding	collagen alpha-1(IV) chain [Ovis aries]
Cnvr3276	10	89480501	89491600	JEQ12_002322	89481721	89639391	157671	COL4A2	partial	Protein coding	collagen alpha-2(IV) chain isoform X1 [Ovis aries]
Cnvr3376	10	63820101	63823400	JEQ12_002227	63820175	63821077	903	ARPC2	Whole	Protein coding	actin-related protein 2/3 complex subunit 2 [Bos taurus]
Cnvr3377	10	74175401	74297400	JEQ12_002255	74024188	74230092	205905	ABCC4	partial	Protein coding	multidrug resistance-associated protein 4-like isoform X1 [Bos indicus x Bos taurus]
Cnvr3377	10	74175401	74297400	JEQ12_002256	74251807	74336418	84612	ABCC4	partial	Protein coding	PREDICTED: multidrug resistance-associated protein 4-like [Bison bison bison]
Cnvr3378	10	81196001	81209300	JEQ12_002290	81198608	81205769	7162	Zic2	Whole	Protein coding	PREDICTED: zinc finger protein ZIC 2 [Ceratotherium simum simum]
Cnvr3379	10	89210301	89217400	JEQ12_002320	89144538	89303938	159401	--	partial	Protein coding	-
Cnvr3531	10	47175101	47176800	JEQ12_002191	47175578	47177096	1519	--	partial	Protein coding	-
Cnvr3531	10	47175101	47176800	JEQ12_002190	46710829	47175192	464364	DACH1	partial	Protein coding	PREDICTED: dachshund homolog 1 isoform X2 [Hipposideros armiger]
Cnvr3532	10	75983601	76005500	JEQ12_002261	75976704	76146221	169518	ABCC4	partial	Protein coding	multidrug resistance-associated protein 4-like [Ovis aries]
Cnvr3575	10	76041701	76052400	JEQ12_002261	75976704	76146221	169518	ABCC4	partial	Protein coding	multidrug resistance-associated protein 4-like [Ovis aries]
Cnvr3822	10	76075101	76206400	JEQ12_002261	75976704	76146221	169518	ABCC4	partial	Protein coding	multidrug resistance-associated protein 4-like [Ovis aries]
Cnvr4039	10	72184801	72195700	JEQ12_002249	71986302	72390181	403880	ABCC4	partial	Protein coding	multidrug resistance-associated protein 4-like [Ovis aries]
Cnvr4040	10	72593201	72698700	JEQ12_002250	72431802	72844634	412833	ABCC4	partial	Protein coding	multidrug resistance-associated protein 4-like [Ovis aries]
Cnvr4043	10	77016901	77022200	JEQ12_002264	76930162	77020800	90639	ABCC4	partial	Protein coding	multidrug resistance-associated protein 4-like, partial [Bos indicus x Bos taurus]
Cnvr4203	10	40230201	40253300	JEQ12_002186	40174061	40255044	80984	PCDH9	partial	Protein coding	Protocadherin-9 [Fukomys damarensis]
Cnvr4205	10	72682801	72688800	JEQ12_002250	72431802	72844634	412833	ABCC4	partial	Protein coding	multidrug resistance-associated protein 4-like [Ovis aries]
Cnvr4206	10	75927101	76110000	JEQ12_002261	75976704	76146221	169518	ABCC4	partial	Protein coding	multidrug resistance-associated protein 4-like [Ovis aries]
Cnvr4358	10	31270801	31279700	JEQ12_002122	31258202	31272819	14618	SLC7A1	partial	Protein coding	high affinity cationic amino acid transporter 1 [Ovis aries]
Cnvr4359	10	71791701	71820200	JEQ12_002247	71778393	71800674	22282	--	partial	Protein coding	peroxisomal coenzyme A diphosphatase NUDT7 isoform X2 [Sapajus apella]
Cnvr4359	10	71791701	71820200	JEQ12_002248	71805701	71957986	152286	ABCC4	partial	Protein coding	LOW QUALITY PROTEIN: multidrug resistance-associated protein 4-like [Bubalus bubalis]
Cnvr4481	10	72793201	72817700	JEQ12_002250	72431802	72844634	412833	ABCC4	partial	Protein coding	multidrug resistance-associated protein 4-like [Ovis aries]
Cnvr4482	10	74105701	74112600	JEQ12_002255	74024188	74230092	205905	ABCC4	partial	Protein coding	multidrug resistance-associated protein 4-like isoform X1 [Bos indicus x Bos taurus]
Cnvr4483	10	76275001	76279300	JEQ12_002262	76212073	76608284	396212	ABCC4	partial	Protein coding	LOW QUALITY PROTEIN: multidrug resistance-associated protein 4-like [Bubalus bubalis]
Cnvr4485	10	77241601	77292500	JEQ12_002268	77240017	77357286	117270	ABCC4	partial	Protein coding	multidrug resistance-associated protein 4-like [Ovis aries]
Cnvr4568	10	70591301	70625800	JEQ12_002243	70557037	70807447	250411	ABCC4	partial	Protein coding	multidrug resistance-associated protein 4-like [Ovis aries]
Cnvr4569	10	74155501	74243900	JEQ12_002255	74024188	74230092	205905	ABCC4	partial	Protein coding	multidrug resistance-associated protein 4-like isoform X1 [Bos indicus x Bos taurus]
Cnvr4570	10	74273601	74295700	JEQ12_002256	74251807	74336418	84612	ABCC4	partial	Protein coding	PREDICTED: multidrug resistance-associated protein 4-like [Bison bison bison]
Cnvr4571	10	75977101	75983600	JEQ12_002261	75976704	76146221	169518	ABCC4	partial	Protein coding	multidrug resistance-associated protein 4-like [Ovis aries]
Cnvr4641	10	32351401	32359200	JEQ12_002130	32351859	32357232	5374	CDX2	Whole	Protein coding	homeobox protein CDX-2 [Ovis aries]
Cnvr4642	10	71842601	71845300	JEQ12_002248	71805701	71957986	152286	ABCC4	partial	Protein coding	LOW QUALITY PROTEIN: multidrug resistance-associated protein 4-like [Bubalus bubalis]
Cnvr4715	10	69669501	69671400	JEQ12_002235	69656414	69697728	41315	DCT	partial	Protein coding	Tyrp2 [Ovis aries]
Cnvr4716	10	75118201	75147200	JEQ12_002257	74987634	75137852	150219	ABCC4	partial	Protein coding	LOW QUALITY PROTEIN: multidrug resistance-associated protein 4-like [Bubalus bubalis]
Cnvr4794	10	75085201	75095200	JEQ12_002257	74987634	75137852	150219	ABCC4	partial	Protein coding	LOW QUALITY PROTEIN: multidrug resistance-associated protein 4-like [Bubalus bubalis]
Cnvr4795	10	89784901	89791600	JEQ12_002326	89742526	89793752	51227	Ing1	partial	Protein coding	inhibitor of growth protein 1 [Ovis aries]
Cnvr4856	10	26153501	26161400	JEQ12_002099	26038851	26710825	671975	NBEA	partial	Protein coding	neurobeachin isoform X6 [Ovis aries]
Cnvr5130	10	77283401	77290200	JEQ12_002268	77240017	77357286	117270	ABCC4	partial	Protein coding	multidrug resistance-associated protein 4-like [Ovis aries]
Cnvr5190	10	75805701	75807000	JEQ12_002260	75758532	75925016	166485	ABCC4	partial	Protein coding	LOW QUALITY PROTEIN: multidrug resistance-associated protein 4-like [Bubalus bubalis]
Cnvr4944	10	89626301	89638100	JEQ12_002322	89481721	89639391	157671	COL4A2	partial	Protein coding	collagen alpha-2(IV) chain isoform X1 [Ovis aries]
Cnvr4977	10	73811901	73864100	JEQ12_002254	73814001	73901705	87705	ABCC4	partial	Protein coding	LOW QUALITY PROTEIN: multidrug resistance-associated protein 4-like [Bubalus bubalis]
Cnvr4978	10	76109901	76114400	JEQ12_002261	75976704	76146221	169518	ABCC4	partial	Protein coding	multidrug resistance-associated protein 4-like [Ovis aries]
Cnvr3135	10	76110801	76122400	JEQ12_002261	75976704	76146221	169518	ABCC4	partial	Protein coding	multidrug resistance-associated protein 4-like [Ovis aries]
Cnvr3821	10	75359001	75429500	JEQ12_002259	75425644	75660935	235292	ABCC4	partial	Protein coding	multidrug resistance-associated protein 4-like isoform X1 [Bos taurus]
Cnvr4207	10	77222701	77252200	JEQ12_002266	77229523	77229780	258	TCEA1	Whole	Protein coding	transcription elongation factor A protein 1-like, partial [Meriones unguiculatus]
Cnvr4207	10	77222701	77252200	JEQ12_002267	77230186	77230425	240	TCEA1	Whole	Protein coding	transcription elongation factor [Homo sapiens]
Cnvr4207	10	77222701	77252200	JEQ12_002268	77240017	77357286	117270	ABCC4	partial	Protein coding	multidrug resistance-associated protein 4-like [Ovis aries]
Cnvr4484	10	77211401	77239300	JEQ12_002266	77229523	77229780	258	TCEA1	Whole	Protein coding	transcription elongation factor A protein 1-like, partial [Meriones unguiculatus]
Cnvr4484	10	77211401	77239300	JEQ12_002267	77230186	77230425	240	TCEA1	Whole	Protein coding	transcription elongation factor [Homo sapiens]
Cnvr5056	10	76972001	76987200	JEQ12_002264	76930162	77020800	90639	ABCC4	partial	Protein coding	multidrug resistance-associated protein 4-like, partial [Bos indicus x Bos taurus]
Cnvr0007	11	64190201	64250100	JEQ12_003448	64232777	64234623	1847	--	Whole	Protein coding	-
Cnvr0024	11	19654301	19725700	JEQ12_002701	19627803	19767483	139681	--	partial	Protein coding	-
Cnvr0046	11	19543101	19613000	JEQ12_002700	19541129	19587085	45957	--	partial	Protein coding	-
Cnvr0047	11	35338601	35367500	JEQ12_003071	35337806	35339247	1442	CYB5D1	partial	Protein coding	cytochrome b5 domain-containing protein 1 [Ovis aries]
Cnvr0047	11	35338601	35367500	JEQ12_003073	35341672	35342262	591	TMEM88	Whole	Protein coding	transmembrane protein 88 [Ovis aries]
Cnvr0047	11	35338601	35367500	JEQ12_003072	35339901	35340634	734	NAA38	Whole	Protein coding	N-alpha-acetyltransferase 38, NatC auxiliary subunit isoform X2 [Ovis aries]
Cnvr0047	11	35338601	35367500	JEQ12_003074	35343873	35363456	19584	KDM6B	Whole	Protein coding	lysine-specific demethylase 6B [Ovis aries]
Cnvr0076	11	12268201	12294100	JEQ12_002568	12289859	12290380	522	CCDC57	Whole	Protein coding	coiled-coil domain-containing protein 57 isoform X1 [Ovis aries]
Cnvr0076	11	12268201	12294100	JEQ12_002567	12268163	12284371	16209	FASN	partial	Protein coding	fatty acid synthase [Ovis aries]
Cnvr0119	11	6347701	6371500	JEQ12_002411	6346608	6348061	1454	--	partial	Protein coding	uncharacterized protein LOC101104414 isoform X2 [Ovis aries]
Cnvr0120	11	21529001	21550400	JEQ12_002778	21532279	21532854	576	--	Whole	Protein coding	keratin-associated protein 9-2-like [Ovis aries]
Cnvr0121	11	36322901	36340400	JEQ12_003138	36336723	36337424	702	C17orf107	Whole	Protein coding	C17orf107 isoform 1 [Pan troglodytes]
Cnvr0121	11	36322901	36340400	JEQ12_003137	36288750	36334226	45477	MINK1	partial	Protein coding	PREDICTED: misshapen-like kinase 1 isoform X5 [Capra hircus]
Cnvr0254	11	64100201	64131800	JEQ12_003446	64112157	64113931	1775	--	Whole	Protein coding	-
Cnvr0336	11	37796501	37812400	JEQ12_003174	37788817	37803372	14556	MYBBP1A	partial	Protein coding	myb-binding protein 1A [Ovis aries]
Cnvr0336	11	37796501	37812400	JEQ12_003175	37805994	37892463	86470	Spns2	partial	Protein coding	protein spinster homolog 2 isoform X4 [Bos taurus]
Cnvr0338	11	64626201	64649900	JEQ12_003450	64635007	64636841	1835	--	Whole	Protein coding	-
Cnvr0430	11	7766601	7784400	JEQ12_002469	7767041	7772101	5061	UBALD2	Whole	Protein coding	UBA-like domain-containing protein 2 isoform X1 [Bubalus bubalis]
Cnvr0430	11	7766601	7784400	JEQ12_002470	7776632	7800683	24052	QRICH2	partial	Protein coding	glutamine-rich protein 2 [Ovis aries]
Cnvr0431	11	64658301	64691100	JEQ12_003451	64678230	64680064	1835	--	Whole	Protein coding	-
Cnvr0476	11	12234601	12252200	JEQ12_002564	12236372	12238141	1770	RFNG	Whole	Protein coding	beta-1,3-N-acetylglucosaminyltransferase radical fringe [Ovis aries]
Cnvr0476	11	12234601	12252200	JEQ12_002565	12239761	12244539	4779	GPS1	Whole	Protein coding	PREDICTED: COP9 signalosome complex subunit 1 isoform X1 [Capra hircus]
Cnvr0476	11	12234601	12252200	JEQ12_002566	12245382	12250805	5424	DUS1L	Whole	Protein coding	tRNA-dihydrouridine(16/17) synthase [NAD(P)(+)]-like isoform X1 [Ovis aries]
Cnvr0477	11	64831301	64848600	JEQ12_003452	64834233	64836005	1773	--	Whole	Protein coding	-
Cnvr0543	11	10506101	10520700	JEQ12_002514	10509189	10514467	5279	CBX4	Whole	Protein coding	PREDICTED: E3 SUMO-protein ligase CBX4 [Capra hircus]
Cnvr0543	11	10506101	10520700	JEQ12_002515	10515602	10522429	6828	MICOS13	partial	Protein coding	MICOS complex subunit MIC13 isoform X2 [Bubalus bubalis]
Cnvr0548	11	66174901	66223200	JEQ12_003453	66180386	66182235	1850	--	Whole	Protein coding	-
Cnvr0601	11	56684401	56693900	JEQ12_003423	56593029	56732423	139395	PCTP	partial	Protein coding	phosphatidylcholine transfer protein-like [Ovis aries]
Cnvr0620	11	22560801	22576600	JEQ12_002819	22549596	22562555	12960	THRA	partial	Protein coding	thyroid hormone receptor alpha [Bos taurus]
Cnvr0628	11	38657201	38661500	JEQ12_003189	38583050	38717924	134875	ASPA	partial	Protein coding	PREDICTED: aspartoacylase [Capra hircus]
Cnvr0671	11	62973501	62985600	JEQ12_003443	62983462	62984484	1023	ERVK13-1	Whole	Protein coding	PREDICTED: endogenous retrovirus group K member 7 Env polyprotein [Capra hircus]
Cnvr0674	11	64741801	64848600	JEQ12_003452	64834233	64836005	1773	--	Whole	Protein coding	-
Cnvr0760	11	39207901	39222300	JEQ12_003194	39198218	39218224	20007	CLUH	partial	Protein coding	LOW QUALITY PROTEIN: clustered mitochondria protein homolog [Ovis aries]
Cnvr0837	11	4424901	4436700	JEQ12_002390	4432783	4435903	3121	SOX9	Whole	Protein coding	transcription factor SOX-9 [Ovis aries]
Cnvr0838	11	48687801	48705800	JEQ12_003347	48689165	48709052	19888	Wfdc18	partial	Protein coding	WAP four-disulfide core domain protein 18-like [Ovis aries]
Cnvr0840	11	64151201	64188300	JEQ12_003447	64163091	64164937	1847	--	Whole	Protein coding	-
Cnvr0843	11	66977601	67003300	JEQ12_003454	66986152	66987927	1776	--	Whole	Protein coding	-
Cnvr0919	11	18700001	18713500	JEQ12_002671	18700269	18709708	9440	Fam171a2	Whole	Protein coding	protein FAM171A2 [Ovis aries]
Cnvr0919	11	18700001	18713500	JEQ12_002672	18710682	18714612	3931	GRN	partial	Protein coding	granulins [Ovis aries]
Cnvr1021	11	12564601	12598400	JEQ12_002573	12513668	12651411	137744	SECTM1	partial	Protein coding	secreted and transmembrane protein 1A-like isoform X2 [Ovis aries]
Cnvr1105	11	7562701	7588400	JEQ12_002460	7555299	7563794	8496	TEN1	partial	Protein coding	CST complex subunit TEN1 [Ovis aries]
Cnvr1105	11	7562701	7588400	JEQ12_002461	7564785	7567843	3059	CDK3	Whole	Protein coding	cyclin-dependent kinase 3 isoform X1 [Ovis aries]
Cnvr1105	11	7562701	7588400	JEQ12_002462	7569240	7586790	17551	EVPL	Whole	Protein coding	envoplakin isoform X1 [Ovis aries]
Cnvr1106	11	34515601	34526200	JEQ12_003047	34499596	34525142	25547	PIK3R5	partial	Protein coding	phosphoinositide 3-kinase regulatory subunit 5 isoform X2 [Ovis aries]
Cnvr1151	11	21641701	21650600	JEQ12_002791	21643018	21643788	771	--	Whole	Protein coding	keratin-associated protein 4-8-like isoform X1 [Ovis aries]
Cnvr1250	11	7257001	7283800	JEQ12_002446	7240422	7270537	30116	MYO15B	partial	Protein coding	PREDICTED: myosin XVB [Capra hircus]
Cnvr1250	11	7257001	7283800	JEQ12_002447	7271501	7300015	28515	RECQL5	partial	Protein coding	ATP-dependent DNA helicase Q5 [Ovis aries]
Cnvr1251	11	14602201	14651100	JEQ12_002604	14622722	14640816	18095	ICAM2	Whole	Protein coding	intercellular adhesion molecule 2 [Ovis aries]
Cnvr1251	11	14602201	14651100	JEQ12_002605	14646044	14650143	4100	ICAM2	Whole	Protein coding	intercellular adhesion molecule 2 [Ovis aries]
Cnvr1252	11	49722201	49728600	JEQ12_003360	49722660	49727554	4895	LHX1	Whole	Protein coding	LIM/homeobox protein Lhx1 [Bos taurus]
Cnvr1257	11	64250701	64283000	JEQ12_003449	64262768	64264614	1847	--	Whole	Protein coding	-
Cnvr1372	11	7859901	7875700	JEQ12_002473	7868465	7914875	46411	UBE2O	partial	Protein coding	(E3-independent) E2 ubiquitin-conjugating enzyme isoform X1 [Ovis aries]
Cnvr1372	11	7859901	7875700	JEQ12_002472	7859222	7865861	6640	SPHK1	partial	Protein coding	sphingosine kinase 1 isoform X1 [Ovis aries]
Cnvr1373	11	11992901	12009600	JEQ12_002548	11999160	12003071	3912	GCGR	Whole	Protein coding	glucagon receptor isoform X1 [Ovis aries]
Cnvr1373	11	11992901	12009600	JEQ12_002549	12009433	12032516	23084	P4HB	partial	Protein coding	PREDICTED: protein disulfide-isomerase [Capra hircus]
Cnvr1374	11	43495201	43560600	JEQ12_003285	43509388	43517884	8497	LGALS9	Whole	Protein coding	galectin-9-like [Ovis aries]
Cnvr1416	11	12545801	12564200	JEQ12_002573	12513668	12651411	137744	SECTM1	partial	Protein coding	secreted and transmembrane protein 1A-like isoform X2 [Ovis aries]
Cnvr1417	11	20153401	20162400	JEQ12_002723	20147039	20160768	13730	Wnk4	partial	Protein coding	serine/threonine-protein kinase WNK4 isoform X11 [Suricata suricatta]
Cnvr1725	11	17486101	17492900	JEQ12_002642	17440482	17488064	47583	WNT3	partial	Protein coding	PREDICTED: proto-oncogene Wnt-3 [Elephantulus edwardii]
Cnvr1726	11	18358201	18390600	JEQ12_002663	18362413	18380787	18375	ADAM11	Whole	Protein coding	PREDICTED: disintegrin and metalloproteinase domain-containing protein 11 isoform X2 [Capra hircus]
Cnvr1727	11	31578601	31590700	JEQ12_003023	31543892	31586370	42479	Elac2	partial	Protein coding	LOW QUALITY PROTEIN: zinc phosphodiesterase ELAC protein 2 [Ovis aries]
Cnvr1727	11	31578601	31590700	JEQ12_003024	31588314	31682256	93943	Arhgap44	partial	Protein coding	rho GTPase-activating protein 44 isoform X2 [Ovis aries]
Cnvr1728	11	35096701	35106600	JEQ12_003061	35098652	35107599	8948	Per1	partial	Protein coding	period circadian protein homolog 1 isoform X1 [Ovis aries]
Cnvr1729	11	37572801	37577200	JEQ12_003165	37576916	37579224	2309	TXNDC17	partial	Protein coding	thioredoxin domain-containing protein 17 [Ovis aries]
Cnvr1729	11	37572801	37577200	JEQ12_003164	37513980	37575934	61955	KIAA0753	partial	Protein coding	protein moonraker isoform X1 [Ovis aries]
Cnvr1781	11	11720501	11773500	JEQ12_002534	11709588	11764019	54432	BAHCC1	partial	Protein coding	BAH and coiled-coil domain-containing protein 1 isoform X1 [Ovis aries]
Cnvr1893	11	14754201	14760200	JEQ12_002609	14756424	14758088	1665	GH1	Whole	Protein coding	somatotropin isoform X1 [Odocoileus virginianus texanus]
Cnvr1895	11	57498901	57505100	JEQ12_003429	57455182	57520019	64838	--	partial	Protein coding	-
Cnvr2030	11	15062901	15076300	JEQ12_002624	15053850	15103630	49781	ACE	partial	Protein coding	angiotensin-converting enzyme isoform X1 [Ovis aries]
Cnvr2031	11	34234101	34244600	JEQ12_003046	34230340	34416477	186138	NTN1	partial	Protein coding	netrin-1 [Ovis aries]
Cnvr2032	11	44472801	44490800	JEQ12_003291	44380636	44482668	102033	RAB11FIP4	partial	Protein coding	PREDICTED: rab11 family-interacting protein 4 isoform X1 [Capra hircus]
Cnvr2033	11	50201801	50218100	JEQ12_003368	50203468	50210983	7516	CA4	Whole	Protein coding	carbonic anhydrase 4 isoform X1 [Ovis aries]
Cnvr2112	11	12172701	12191300	JEQ12_002561	12176821	12183761	6941	LRRC45	Whole	Protein coding	leucine-rich repeat-containing protein 45 isoform X1 [Ovis aries]
Cnvr2112	11	12172701	12191300	JEQ12_002562	12184818	12186852	2035	RAC3	Whole	Protein coding	PREDICTED: ras-related C3 botulinum toxin substrate 3 isoform X2 [Capra hircus]
Cnvr2112	11	12172701	12191300	JEQ12_002560	12172997	12176124	3128	CENPX	Whole	Protein coding	PREDICTED: centromere protein X [Capra hircus]
Cnvr2112	11	12172701	12191300	JEQ12_002563	12188700	12209118	20419	Cbr2	partial	Protein coding	PREDICTED: L-xylulose reductase [Ursus maritimus]
Cnvr2113	11	12595201	12641300	JEQ12_002573	12513668	12651411	137744	SECTM1	partial	Protein coding	secreted and transmembrane protein 1A-like isoform X2 [Ovis aries]
Cnvr2167	11	42503601	42520800	JEQ12_003255	42499820	42504273	4454	DHRS13	partial	Protein coding	dehydrogenase/reductase SDR family member 13 [Ovis aries]
Cnvr2167	11	42503601	42520800	JEQ12_003256	42505198	42520745	15548	FLOT2	Whole	Protein coding	flotillin-2 [Bos taurus]
Cnvr2237	11	43612401	43695500	JEQ12_003287	43640509	43716044	75536	LGALS9B	partial	Protein coding	galectin-14 [Ovis aries]
Cnvr2330	11	18146301	18153100	JEQ12_002656	18136499	18147652	11154	DCAKD	partial	Protein coding	PREDICTED: dephospho-CoA kinase domain-containing protein isoform X1 [Bos mutus]
Cnvr2331	11	22344801	22394400	JEQ12_002814	22346984	22368280	21297	Rara	Whole	Protein coding	retinoic acid receptor alpha isoform X1 [Ovis aries]
Cnvr2332	11	35709301	35729100	JEQ12_003096	35709968	35711202	1235	SPEM1	Whole	Protein coding	spermatid maturation protein 1 [Ovis aries]
Cnvr2332	11	35709301	35729100	JEQ12_003098	35727648	35728694	1047	TMEM256	Whole	Protein coding	transmembrane protein 256 [Ovis aries]
Cnvr2332	11	35709301	35729100	JEQ12_003097	35713790	35723425	9636	NLGN2	Whole	Protein coding	PREDICTED: LOW QUALITY PROTEIN: neuroligin-2 [Capra hircus]
Cnvr2333	11	36178801	36185500	JEQ12_003129	36179043	36186956	7914	ARRB2	partial	Protein coding	PREDICTED: beta-arrestin-2 isoform X2 [Capra hircus]
Cnvr2334	11	48792901	48803000	JEQ12_003351	48800322	48826688	26367	--	partial	Protein coding	PREDICTED: WAP four-disulfide core domain protein 3 isoform X3 [Capra hircus]
Cnvr2336	11	52537301	52541000	JEQ12_003384	52444627	52618057	173431	DHX40	partial	Protein coding	probable ATP-dependent RNA helicase DHX40 isoform X1 [Ovis aries]
Cnvr2496	11	42288801	42309000	JEQ12_003252	42254151	42340612	86462	MYO18A	partial	Protein coding	unconventional myosin-XVIIIa isoform X16 [Ovis aries]
Cnvr2497	11	53718001	53763600	JEQ12_003398	53714797	53719386	4590	Supt4h1a	partial	Protein coding	transcription elongation factor SPT4 [Vulpes vulpes]
Cnvr2497	11	53718001	53763600	JEQ12_003399	53737925	53787748	49824	Tspoap1	partial	Protein coding	LOW QUALITY PROTEIN: peripheral-type benzodiazepine receptor-associated protein 1 [Ovis aries]
Cnvr2611	11	7149101	7177400	JEQ12_002442	7149646	7171489	21844	TMEM94	Whole	Protein coding	transmembrane protein 94 isoform X1 [Ovis aries]
Cnvr2611	11	7149101	7177400	JEQ12_002443	7173271	7184899	11629	CASKIN2	partial	Protein coding	caskin-2 isoform X1 [Ovis aries]
Cnvr2612	11	12411901	12434200	JEQ12_002570	12396411	12426316	29906	Slc16a3	partial	Protein coding	monocarboxylate transporter 4 isoform X1 [Ovis aries]
Cnvr2612	11	12411901	12434200	JEQ12_002571	12433280	12462979	29700	CSNK1D	partial	Protein coding	casein kinase I isoform delta [Mesocricetus auratus]
Cnvr2677	11	22603301	22612200	JEQ12_002820	22582705	22606805	24101	MED24	partial	Protein coding	mediator of RNA polymerase II transcription subunit 24 isoform X2 [Ovis aries]
Cnvr2677	11	22603301	22612200	JEQ12_002821	22609327	22610772	1446	CSF3	Whole	Protein coding	PREDICTED: granulocyte colony-stimulating factor isoform X2 [Capra hircus]
Cnvr2678	11	41940101	41959700	JEQ12_003247	41952755	41956709	3955	Tp53i13	Whole	Protein coding	tumor protein p53-inducible protein 13 isoform X2 [Ovis aries]
Cnvr2678	11	41940101	41959700	JEQ12_003248	41958748	41962565	3818	ABHD15	partial	Protein coding	PREDICTED: protein ABHD15 [Capra hircus]
Cnvr2678	11	41940101	41959700	JEQ12_003246	41936986	41950937	13952	GIT1	partial	Protein coding	ARF GTPase-activating protein GIT1 isoform X1 [Ovis aries]
Cnvr2938	11	6413101	6440400	JEQ12_002413	6409375	6416085	6711	CD300LD	partial	Protein coding	CMRF35-like molecule 4 [Ovis aries]
Cnvr2939	11	29419101	29428400	JEQ12_003001	29421929	29442601	20673	ADORA2B	partial	Protein coding	adenosine receptor A2b [Ovis aries]
Cnvr2940	11	38724901	38732500	JEQ12_003190	38723837	38740433	16597	EEF1B	partial	Protein coding	elongation factor 1-beta-like [Ovis aries]
Cnvr3138	11	14718001	14740600	JEQ12_002607	14697989	14729084	31096	SCN4A	partial	Protein coding	LOW QUALITY PROTEIN: sodium channel protein type 4 subunit alpha [Ovis aries]
Cnvr3138	11	14718001	14740600	JEQ12_002608	14736356	14752899	16544	GH1	partial	Protein coding	growth hormone [Moschus berezovskii]
Cnvr3139	11	28275501	28337400	JEQ12_002968	28280679	28291471	10793	RAI1	Whole	Protein coding	retinoic acid-induced protein 1 [Ovis aries]
Cnvr3139	11	28275501	28337400	JEQ12_002969	28294011	28309484	15474	SREBF1	Whole	Protein coding	sterol regulatory element-binding protein 1 isoform X2 [Ovis aries]
Cnvr3139	11	28275501	28337400	JEQ12_002970	28317428	28386843	69416	TOM1L2	partial	Protein coding	TOM1-like protein 2 isoform X2 [Ovis aries]
Cnvr3140	11	46767601	46777200	JEQ12_003312	46758222	46975076	216855	Asic2	partial	Protein coding	PREDICTED: acid-sensing ion channel 2 [Galeopterus variegatus]
Cnvr3141	11	55088401	55096200	JEQ12_003415	54988670	55096976	108307	AKAP1	partial	Protein coding	A-kinase anchor protein 1, mitochondrial [Ovis aries]
Cnvr3277	11	22897301	22914300	JEQ12_002834	22901984	22903759	1776	PNMT	Whole	Protein coding	phenylethanolamine N-methyltransferase [Ovis aries]
Cnvr3277	11	22897301	22914300	JEQ12_002835	22906021	22906756	736	TCAP	Whole	Protein coding	telethonin [Ovis aries]
Cnvr3277	11	22897301	22914300	JEQ12_002836	22909125	22920221	11097	STARD3	partial	Protein coding	stAR-related lipid transfer protein 3 isoform X2 [Ovis aries]
Cnvr3277	11	22897301	22914300	JEQ12_002833	22887419	22899711	12293	PGAP3	partial	Protein coding	PREDICTED: post-GPI attachment to proteins factor 3 isoform X1 [Capra hircus]
Cnvr3281	11	62943901	62950400	JEQ12_003442	62948407	62949429	1023	ERVK13-1	Whole	Protein coding	PREDICTED: endogenous retrovirus group K member 7 Env polyprotein [Capra hircus]
Cnvr3282	11	64230901	64248600	JEQ12_003448	64232777	64234623	1847	--	Whole	Protein coding	-
Cnvr3284	11	66146201	66201600	JEQ12_003453	66180386	66182235	1850	--	Whole	Protein coding	-
Cnvr3381	11	45267801	45283500	JEQ12_003307	45275550	45276473	924	CDK5R1	Whole	Protein coding	PREDICTED: cyclin-dependent kinase 5 activator 1 [Bos mutus]
Cnvr3381	11	45267801	45283500	JEQ12_003306	45241417	45269408	27992	PSMD11	partial	Protein coding	26S proteasome non-ATPase regulatory subunit 11 [Bos taurus]
Cnvr3381	11	45267801	45283500	JEQ12_003308	45282371	45539341	256971	MYO1D	partial	Protein coding	unconventional myosin-Id isoform X2 [Ovis aries]
Cnvr3382	11	59035301	59037900	JEQ12_003438	59036191	59135598	99408	KIF2B	partial	Protein coding	LOW QUALITY PROTEIN: kinesin-like protein KIF2B [Ovis aries]
Cnvr3470	11	40167401	40197600	JEQ12_003216	40151972	40169842	17871	INPP5K	partial	Protein coding	inositol polyphosphate 5-phosphatase K isoform X1 [Ovis aries]
Cnvr3470	11	40167401	40197600	JEQ12_003217	40173531	40196112	22582	MYO1C	Whole	Protein coding	unconventional myosin-Ic isoform X1 [Ovis aries]
Cnvr3533	11	21112601	21142600	JEQ12_002760	21136936	21147478	10543	KRT16	partial	Protein coding	keratin, type I cytoskeletal 16, partial [Ovis aries]
Cnvr3533	11	21112601	21142600	JEQ12_002759	21117653	21132261	14609	KRT17	Whole	Protein coding	KRT17 [Cervus elaphus hippelaphus]
Cnvr3598	11	7985401	8001900	JEQ12_002477	7988903	7997263	8361	CYGB	Whole	Protein coding	cytoglobin [Ovis aries]
Cnvr3637	11	6252801	6265500	JEQ12_002407	6231624	6258449	26826	GPRC5C	partial	Protein coding	PREDICTED: G-protein coupled receptor family C group 5 member C isoform X1 [Capra hircus]
Cnvr3638	11	19671201	19682500	JEQ12_002701	19627803	19767483	139681	--	partial	Protein coding	-
Cnvr3639	11	56790801	56813300	JEQ12_003424	56792351	56816350	24000	PCTP	partial	Protein coding	phosphatidylcholine transfer protein isoform X1 [Ovis aries]
Cnvr3825	11	9878301	9904300	JEQ12_002509	9881643	9890204	8562	ENGASE	Whole	Protein coding	cytosolic endo-beta-N-acetylglucosaminidase isoform X1 [Ovis aries]
Cnvr3825	11	9878301	9904300	JEQ12_002510	9900195	9976610	76416	RBFOX3	partial	Protein coding	RNA binding protein fox-1 homolog 3 isoform X7 [Mustela erminea]
Cnvr3826	11	11463001	11517800	JEQ12_002526	11430284	11487897	57614	BAIAP2	partial	Protein coding	PREDICTED: brain-specific angiogenesis inhibitor 1-associated protein 2 isoform X3 [Capra hircus]
Cnvr3826	11	11463001	11517800	JEQ12_002527	11494650	11511326	16677	AATK	Whole	Protein coding	serine/threonine-protein kinase LMTK1 isoform X2 [Ovis aries]
Cnvr3826	11	11463001	11517800	JEQ12_002528	11514355	11545347	30993	--	partial	Protein coding	LOW QUALITY PROTEIN: parvalbumin-like EF-hand-containing protein [Ovis aries]
Cnvr3828	11	24307501	24323900	JEQ12_002870	24312759	24322155	9397	OSBPL7	Whole	Protein coding	oxysterol-binding protein-related protein 7 isoform X3 [Ovis aries]
Cnvr3829	11	26632701	26642300	JEQ12_002926	26629718	26642901	13184	XYLT2	partial	Protein coding	LOW QUALITY PROTEIN: xylosyltransferase 2 [Ovis aries]
Cnvr4050	11	22468601	22483600	JEQ12_002816	22479030	22482454	3425	RAPGEFL1	Whole	Protein coding	PREDICTED: rap guanine nucleotide exchange factor-like 1 isoform X1 [Capra hircus]
Cnvr4051	11	32857501	32867900	JEQ12_003029	32602388	32862865	260478	Shisa6	partial	Protein coding	protein shisa-6 isoform X1 [Bos taurus]
Cnvr4053	11	53547301	53557400	JEQ12_003395	53537778	53560841	23064	Septin4	partial	Protein coding	septin-4 isoform X1 [Odocoileus virginianus texanus]
Cnvr4208	11	9822501	9828900	JEQ12_002507	9820441	9849308	28868	CANT1	partial	Protein coding	soluble calcium-activated nucleotidase 1 isoform X1 [Ovis aries]
Cnvr4210	11	21548701	21561000	JEQ12_002779	21555711	21556301	591	--	Whole	Protein coding	PREDICTED: keratin-associated protein 9-2-like [Capra hircus]
Cnvr4212	11	56626001	56632700	JEQ12_003423	56593029	56732423	139395	PCTP	partial	Protein coding	phosphatidylcholine transfer protein-like [Ovis aries]
Cnvr4360	11	42604901	42623900	JEQ12_003259	42605733	42611437	5705	TRAF4	Whole	Protein coding	PREDICTED: TNF receptor-associated factor 4 [Capra hircus]
Cnvr4360	11	42604901	42623900	JEQ12_003261	42623506	42625030	1525	TLCD1	partial	Protein coding	calfacilitin [Ovis aries]
Cnvr4360	11	42604901	42623900	JEQ12_003260	42613021	42620798	7778	NEK8	Whole	Protein coding	serine/threonine-protein kinase Nek8 isoform X1 [Ovis aries]
Cnvr4364	11	62168401	62184100	JEQ12_003441	62129077	62371875	242799	CA10	partial	Protein coding	carbonic anhydrase-related protein 10, partial [Antrostomus carolinensis]
Cnvr4366	11	64109901	64114000	JEQ12_003446	64112157	64113931	1775	--	Whole	Protein coding	-
Cnvr4486	11	54959401	54963400	JEQ12_003414	54563160	54961543	398384	MSI2	partial	Protein coding	PREDICTED: RNA-binding protein Musashi homolog 2 isoform X3 [Capra hircus]
Cnvr4572	11	2375301	2382100	JEQ12_002382	2360491	2406829	46339	--	partial	Protein coding	-
Cnvr4573	11	39962001	39968600	JEQ12_003210	39966122	39976719	10598	WDR81	partial	Protein coding	WD repeat-containing protein 81 [Ovis aries]
Cnvr4573	11	39962001	39968600	JEQ12_003209	39957279	39963076	5798	SERPINF2	partial	Protein coding	alpha-2-antiplasmin isoform X2 [Ovis aries]
Cnvr4574	11	50148501	50161100	JEQ12_003365	50134526	50164921	30396	MYO19	partial	Protein coding	unconventional myosin-XIX isoform X1 [Ovis aries]
Cnvr4643	11	26443501	26453500	JEQ12_002921	26416423	26452348	35926	Ppp1r9b	partial	Protein coding	PREDICTED: neurabin-2-like [Dipodomys ordii]
Cnvr4718	11	1348701	1370000	JEQ12_002366	1320029	1367618	47590	Rgs9	partial	Protein coding	regulator of G-protein signaling 9 [Ovis aries]
Cnvr4719	11	7657801	7672700	JEQ12_002467	7666061	7669003	2943	FOXJ1	Whole	Protein coding	PREDICTED: forkhead box protein J1 [Capra hircus]
Cnvr4796	11	28849301	28877500	JEQ12_002991	28847575	28851858	4284	MAPK7	partial	Protein coding	LOW QUALITY PROTEIN: mitogen-activated protein kinase 7 [Ovis aries]
Cnvr4796	11	28849301	28877500	JEQ12_002993	28869062	28872239	3178	RNF112	Whole	Protein coding	LOW QUALITY PROTEIN: RING finger protein 112 [Ovis aries]
Cnvr4796	11	28849301	28877500	JEQ12_002992	28852910	28868637	15728	MFAP4	Whole	Protein coding	microfibril-associated glycoprotein 4 precursor [Bos taurus]
Cnvr4797	11	39611101	39613200	JEQ12_003201	39609742	39716166	106425	Smg6	partial	Protein coding	telomerase-binding protein EST1A isoform X1 [Ovis aries]
Cnvr4857	11	38686301	38694100	JEQ12_003189	38583050	38717924	134875	ASPA	partial	Protein coding	PREDICTED: aspartoacylase [Capra hircus]
Cnvr4979	11	604001	611100	JEQ12_002362	373110	702708	329599	PRKCA	partial	Protein coding	Protein kinase C alpha type [Acipenser ruthenus]
Cnvr4980	11	53427101	53447700	JEQ12_003393	53405962	53428234	22273	DDA1	partial	Protein coding	DET1- and DDB1-associated protein 1 [Bos mutus]
Cnvr5016	11	594501	599900	JEQ12_002362	373110	702708	329599	PRKCA	partial	Protein coding	Protein kinase C alpha type [Acipenser ruthenus]
Cnvr3278	11	37711101	37730000	JEQ12_003171	37714148	37735053	20906	SMTNL2	partial	Protein coding	smoothelin-like protein 2 isoform X2 [Ovis aries]
Cnvr3380	11	38660601	38668700	JEQ12_003189	38583050	38717924	134875	ASPA	partial	Protein coding	PREDICTED: aspartoacylase [Capra hircus]
Cnvr4047	11	6750101	6755800	JEQ12_002426	6744271	6750544	6274	OTOP3	partial	Protein coding	proton channel OTOP3 [Ovis aries]
Cnvr4047	11	6750101	6755800	JEQ12_002427	6752662	6772548	19887	HID1	partial	Protein coding	protein HID1 isoform X1 [Ovis aries]
Cnvr4049	11	12716401	12727400	JEQ12_002576	12716615	12717721	1107	UTS2R	Whole	Protein coding	urotensin-2 receptor [Ovis aries]
Cnvr4052	11	38266201	38275600	JEQ12_003180	38238262	38270971	32710	ATP2A3	partial	Protein coding	sarcoplasmic/endoplasmic reticulum calcium ATPase 3 isoform X3 [Ovis aries]
Cnvr0001	12	6068401	6246100	JEQ12_003536	6184426	6298522	114097	CFH	partial	Protein coding	complement factor H [Ovis aries]
Cnvr0078	12	297801	525700	JEQ12_003456	370557	371260	704	--	Whole	Protein coding	proline-rich protein 2-like [Bos taurus]
Cnvr0078	12	297801	525700	JEQ12_003458	492044	492358	315	--	Whole	Protein coding	PREDICTED: double homeobox protein 4C-like [Capra hircus]
Cnvr0078	12	297801	525700	JEQ12_003457	412499	480692	68194	DUXA	Whole	Protein coding	double homeobox protein 4-like [Bos indicus x Bos taurus]
Cnvr0079	12	553601	572400	JEQ12_003461	550120	553770	3651	DUX4L2	partial	Protein coding	PREDICTED: double homeobox protein 4C-like [Capra hircus]
Cnvr0079	12	553601	572400	JEQ12_003462	561582	565223	3642	DUX4L2	Whole	Protein coding	PREDICTED: double homeobox protein 4C-like [Capra hircus]
Cnvr0079	12	553601	572400	JEQ12_003463	567279	570936	3658	DUX4L2	Whole	Protein coding	PREDICTED: double homeobox protein 4C-like [Capra hircus]
Cnvr0128	12	50949201	50963400	JEQ12_003815	50949576	50951836	2261	MMP23	Whole	Protein coding	matrix metalloproteinase-23 [Ovis aries]
Cnvr0128	12	50949201	50963400	JEQ12_003816	50953562	50960163	6602	MIB2	Whole	Protein coding	E3 ubiquitin-protein ligase MIB2 isoform X5 [Ovis aries]
Cnvr0259	12	588401	604300	JEQ12_003465	594185	597852	3668	DUX4L2	Whole	Protein coding	PREDICTED: double homeobox protein 4C-like [Capra hircus]
Cnvr0341	12	43772501	43798000	JEQ12_003727	43775896	43797150	21255	TMEM201	Whole	Protein coding	transmembrane protein 201 [Ovis aries]
Cnvr0437	12	76487801	76500000	JEQ12_004013	76478560	76812111	333552	DENND1B	partial	Protein coding	DENN domain-containing protein 1B isoform X2 [Ovis aries]
Cnvr0680	12	42276701	42279700	JEQ12_003707	42276815	42279391	2577	EEF2	Whole	Protein coding	elongation factor 2 [Bos taurus]
Cnvr0681	12	61496901	61499100	JEQ12_003919	61461442	61502895	41454	Lhx4	partial	Protein coding	PREDICTED: LIM/homeobox protein Lhx4 [Capra hircus]
Cnvr0922	12	267901	295200	JEQ12_003455	260583	283423	22841	DUX4L2	partial	Protein coding	PREDICTED: double homeobox protein 4 [Bos mutus]
Cnvr0946	12	13714601	13719200	JEQ12_003553	13689118	13801894	112777	MKRN1	partial	Protein coding	E3 ubiquitin-protein ligase makorin-1 isoform X2 [Bos taurus]
Cnvr0947	12	79758801	79796000	JEQ12_004034	79767876	79819044	51169	IGFN1	partial	Protein coding	immunoglobulin-like and fibronectin type III domain-containing protein 1 isoform X2 [Felis catus]
Cnvr1031	12	80161501	80181700	JEQ12_004042	80071996	80165556	93561	SYT2	partial	Protein coding	synaptotagmin-2 [Ovis aries]
[truncated: 1,856 more rows]
