# Supplementary material for: Identification of copy number variation in Tibetan sheep using whole genome resequencing reveals evidence of genomic selection
Source: BMC Genomics. 2023 Sep 19;24:555. doi: 10.1186/s12864-023-09672-z (PMC10510117; doi:10.1186/s12864-023-09672-z)
Supplement: Supplementary file 7 — Supplementary Material 7 [file 12864_2023_9672_MOESM7_ESM.xlsx]

## Sheet: Sheet1
Table S7. Gene ontology analysis for identified CNVRs.
Category	GO ID	Description	Count	pvalue	p.adjust	Genes
BP	GO:0015893	drug transport	26	2.79e-10	1.14e-06	JEQ12_002241(ABCC4);JEQ12_002243(ABCC4);JEQ12_002244(ABCC4);JEQ12_002245(ABCC4);JEQ12_002246(ABCC4);JEQ12_002248(ABCC4);JEQ12_002249(ABCC4);JEQ12_002250(ABCC4);JEQ12_002251(ABCC4);JEQ12_002252(ABCC4);JEQ12_002253(ABCC4);JEQ12_002254(ABCC4);JEQ12_002255(ABCC4);JEQ12_002257(ABCC4);JEQ12_002258(ABCC4);JEQ12_002259(ABCC4);JEQ12_002260(ABCC4);JEQ12_002261(ABCC4);JEQ12_002262(ABCC4);JEQ12_002263(ABCC4)…
BP	GO:0022610	biological adhesion	230	5.94e-10	1.22e-06	JEQ12_000083(ACKR3);JEQ12_000155(EPHA10);JEQ12_000214(CLDN19);JEQ12_000318(Faf1);JEQ12_000397(C1orf87);JEQ12_000527(GBP1);JEQ12_000528(GBP2);JEQ12_000529(GBP3);JEQ12_000531(GBP3);JEQ12_000534(GBP6);JEQ12_000631(CELSR2);JEQ12_000848(RORC);JEQ12_000940(Zbtb7b);JEQ12_000979(SEMA4A);JEQ12_001041(Cadm3);JEQ12_001059(IGSF9);JEQ12_001070(NCSTN);JEQ12_001089(NECTIN4);JEQ12_001266(ROBO2);JEQ12_001283(Epha…
BP	GO:0050794	regulation of cellular process	1102	5.05e-09	6.89e-06	JEQ12_000011(PDCD1);JEQ12_000015(ING5);JEQ12_000035(GPR35);JEQ12_000040(GPC1);JEQ12_000066(ILKAP);JEQ12_000067(ERFE);JEQ12_000071(SCLY);JEQ12_000083(ACKR3);JEQ12_000100(INPP5D);JEQ12_000102(Ngef);JEQ12_000139(EVA1B);JEQ12_000140(STK40);JEQ12_000148(ZC3H12A);JEQ12_000155(EPHA10);JEQ12_000215(P3H1);JEQ12_000230(TIE1);JEQ12_000318(Faf1);JEQ12_000407(DOCK7);JEQ12_000444(LRRC7);JEQ12_000464(ACADM);JEQ…
BP	GO:0007155	cell adhesion	191	1.21e-08	1.24e-05	JEQ12_000155(EPHA10);JEQ12_000214(CLDN19);JEQ12_000318(Faf1);JEQ12_000397(C1orf87);JEQ12_000631(CELSR2);JEQ12_000848(RORC);JEQ12_000940(Zbtb7b);JEQ12_000979(SEMA4A);JEQ12_001041(Cadm3);JEQ12_001059(IGSF9);JEQ12_001070(NCSTN);JEQ12_001089(NECTIN4);JEQ12_001266(ROBO2);JEQ12_001283(Epha3);JEQ12_001325(ABI3BP);JEQ12_001566(SOX2);JEQ12_001873(DNMT3L);JEQ12_002186(PCDH9);JEQ12_002269(CLDN10);JEQ12_0023…
BP	GO:0032232	negative regulation of actin filament bundle assembly	26	2.45e-08	2e-05	JEQ12_003216(INPP5K);JEQ12_007760(PPFIA1);JEQ12_007761(PPFIA1);JEQ12_007762(PPFIA1);JEQ12_007763(PPFIA1);JEQ12_007764(PPFIA1);JEQ12_007774(PPFIA1);JEQ12_007775(PPFIA1);JEQ12_008946(PPFIA1);JEQ12_012102(PPFIA1);JEQ12_012103(PPFIA1);JEQ12_012105(PPFIA1);JEQ12_012106(PPFIA1);JEQ12_012108(PPFIA1);JEQ12_012109(PPFIA1);JEQ12_012110(PPFIA1);JEQ12_012123(PPFIA1);JEQ12_012125(PPFIA1);JEQ12_012126(Ppfia3);…
BP	GO:0006956	complement activation	27	6.93e-08	4.43e-05	JEQ12_003536(CFH);JEQ12_003710(MASP2);JEQ12_007497(IGLV1-40);JEQ12_007498(IGLV5-39);JEQ12_007500(IGLV1-50);JEQ12_007502(IGLV1-40);JEQ12_007503(IGLV1-40);JEQ12_007504(IGLV1-40);JEQ12_007505(IGLV1-40);JEQ12_007506(IGLV1-40);JEQ12_007507(IGLV1-40);JEQ12_007508(IGLV1-40);JEQ12_007509(IGLV1-40);JEQ12_007510(IGLV1-40);JEQ12_007512(IGLV1-40);JEQ12_007513(IGLV1-40);JEQ12_007515(IGLV1-40);JEQ12_007518(IGL…
BP	GO:0007399	nervous system development	269	7.58e-08	4.43e-05	JEQ12_000040(GPC1);JEQ12_000083(ACKR3);JEQ12_000102(Ngef);JEQ12_000155(EPHA10);JEQ12_000188(COL9A2);JEQ12_000407(DOCK7);JEQ12_000444(LRRC7);JEQ12_000550(GFI1);JEQ12_000631(CELSR2);JEQ12_000979(SEMA4A);JEQ12_001058(TAGLN2);JEQ12_001059(IGSF9);JEQ12_001070(NCSTN);JEQ12_001107(FCGR2);JEQ12_001153(TBX19);JEQ12_001175(OLIG2);JEQ12_001266(ROBO2);JEQ12_001283(Epha3);JEQ12_001542(EEF1AKMT4);JEQ12_001566(…
BP	GO:0048699	generation of neurons	195	8.99e-08	4.6e-05	JEQ12_000040(GPC1);JEQ12_000102(Ngef);JEQ12_000155(EPHA10);JEQ12_000188(COL9A2);JEQ12_000407(DOCK7);JEQ12_000444(LRRC7);JEQ12_000550(GFI1);JEQ12_000631(CELSR2);JEQ12_000979(SEMA4A);JEQ12_001058(TAGLN2);JEQ12_001059(IGSF9);JEQ12_001070(NCSTN);JEQ12_001175(OLIG2);JEQ12_001266(ROBO2);JEQ12_001283(Epha3);JEQ12_001566(SOX2);JEQ12_001734(SLC9A9);JEQ12_001910(Col6a2);JEQ12_002133(GSX1);JEQ12_002189(KLHL…
BP	GO:0006821	chloride transport	34	1.16e-07	5.1e-05	JEQ12_002241(ABCC4);JEQ12_002243(ABCC4);JEQ12_002244(ABCC4);JEQ12_002245(ABCC4);JEQ12_002246(ABCC4);JEQ12_002248(ABCC4);JEQ12_002249(ABCC4);JEQ12_002251(ABCC4);JEQ12_002252(ABCC4);JEQ12_002253(ABCC4);JEQ12_002254(ABCC4);JEQ12_002255(ABCC4);JEQ12_002259(ABCC4);JEQ12_002260(ABCC4);JEQ12_002261(ABCC4);JEQ12_002262(ABCC4);JEQ12_002263(ABCC4);JEQ12_002264(ABCC4);JEQ12_002268(ABCC4);JEQ12_003804(GABRD)…
BP	GO:0002431	Fc receptor mediated stimulatory signaling pathway	32	1.25e-07	5.1e-05	JEQ12_001107(FCGR2);JEQ12_002227(ARPC2);JEQ12_002562(RAC3);JEQ12_003217(MYO1C);JEQ12_003667(ARPC2);JEQ12_004641(PLCG1);JEQ12_004835(Plcg2);JEQ12_007497(IGLV1-40);JEQ12_007498(IGLV5-39);JEQ12_007500(IGLV1-50);JEQ12_007502(IGLV1-40);JEQ12_007503(IGLV1-40);JEQ12_007504(IGLV1-40);JEQ12_007505(IGLV1-40);JEQ12_007506(IGLV1-40);JEQ12_007507(IGLV1-40);JEQ12_007508(IGLV1-40);JEQ12_007509(IGLV1-40);JEQ12_0…
BP	GO:0050789	regulation of biological process	1206	3.06e-07	0.000113753	JEQ12_000005(WBP11);JEQ12_000011(PDCD1);JEQ12_000015(ING5);JEQ12_000035(GPR35);JEQ12_000040(GPC1);JEQ12_000066(ILKAP);JEQ12_000067(ERFE);JEQ12_000071(SCLY);JEQ12_000083(ACKR3);JEQ12_000087(AGAP1);JEQ12_000100(INPP5D);JEQ12_000102(Ngef);JEQ12_000139(EVA1B);JEQ12_000140(STK40);JEQ12_000148(ZC3H12A);JEQ12_000155(EPHA10);JEQ12_000215(P3H1);JEQ12_000230(TIE1);JEQ12_000318(Faf1);JEQ12_000407(DOCK7);JEQ…
BP	GO:0065007	biological regulation	1250	4.79e-07	0.000161639	JEQ12_000005(WBP11);JEQ12_000011(PDCD1);JEQ12_000015(ING5);JEQ12_000035(GPR35);JEQ12_000040(GPC1);JEQ12_000066(ILKAP);JEQ12_000067(ERFE);JEQ12_000071(SCLY);JEQ12_000083(ACKR3);JEQ12_000087(AGAP1);JEQ12_000100(INPP5D);JEQ12_000102(Ngef);JEQ12_000139(EVA1B);JEQ12_000140(STK40);JEQ12_000148(ZC3H12A);JEQ12_000155(EPHA10);JEQ12_000214(CLDN19);JEQ12_000215(P3H1);JEQ12_000230(TIE1);JEQ12_000318(Faf1);JE…
BP	GO:0006959	humoral immune response	30	5.2e-07	0.000161639	JEQ12_003536(CFH);JEQ12_003710(MASP2);JEQ12_005407(BCL3);JEQ12_007497(IGLV1-40);JEQ12_007498(IGLV5-39);JEQ12_007500(IGLV1-50);JEQ12_007502(IGLV1-40);JEQ12_007503(IGLV1-40);JEQ12_007504(IGLV1-40);JEQ12_007505(IGLV1-40);JEQ12_007506(IGLV1-40);JEQ12_007507(IGLV1-40);JEQ12_007508(IGLV1-40);JEQ12_007509(IGLV1-40);JEQ12_007510(IGLV1-40);JEQ12_007512(IGLV1-40);JEQ12_007513(IGLV1-40);JEQ12_007515(IGLV1-4…
BP	GO:0048731	system development	538	5.53e-07	0.000161639	JEQ12_000011(PDCD1);JEQ12_000040(GPC1);JEQ12_000083(ACKR3);JEQ12_000100(INPP5D);JEQ12_000102(Ngef);JEQ12_000140(STK40);JEQ12_000155(EPHA10);JEQ12_000188(COL9A2);JEQ12_000215(P3H1);JEQ12_000230(TIE1);JEQ12_000318(Faf1);JEQ12_000407(DOCK7);JEQ12_000444(LRRC7);JEQ12_000464(ACADM);JEQ12_000550(GFI1);JEQ12_000631(CELSR2);JEQ12_000848(RORC);JEQ12_000860(SEC23B);JEQ12_000940(Zbtb7b);JEQ12_000979(SEMA4A)…
BP	GO:0006820	anion transport	95	7.39e-07	0.000195851	JEQ12_000067(ERFE);JEQ12_001905(SLC19A1);JEQ12_002241(ABCC4);JEQ12_002243(ABCC4);JEQ12_002244(ABCC4);JEQ12_002245(ABCC4);JEQ12_002246(ABCC4);JEQ12_002248(ABCC4);JEQ12_002249(ABCC4);JEQ12_002251(ABCC4);JEQ12_002252(ABCC4);JEQ12_002253(ABCC4);JEQ12_002254(ABCC4);JEQ12_002255(ABCC4);JEQ12_002259(ABCC4);JEQ12_002260(ABCC4);JEQ12_002261(ABCC4);JEQ12_002262(ABCC4);JEQ12_002263(ABCC4);JEQ12_002264(ABCC4…
BP	GO:0022008	neurogenesis	204	7.66e-07	0.000195851	JEQ12_000040(GPC1);JEQ12_000102(Ngef);JEQ12_000155(EPHA10);JEQ12_000188(COL9A2);JEQ12_000407(DOCK7);JEQ12_000444(LRRC7);JEQ12_000550(GFI1);JEQ12_000631(CELSR2);JEQ12_000979(SEMA4A);JEQ12_001058(TAGLN2);JEQ12_001059(IGSF9);JEQ12_001070(NCSTN);JEQ12_001175(OLIG2);JEQ12_001266(ROBO2);JEQ12_001283(Epha3);JEQ12_001566(SOX2);JEQ12_001734(SLC9A9);JEQ12_001910(Col6a2);JEQ12_002133(GSX1);JEQ12_002189(KLHL…
BP	GO:0007275	multicellular organism development	582	1.29e-06	0.000295528	JEQ12_000011(PDCD1);JEQ12_000040(GPC1);JEQ12_000083(ACKR3);JEQ12_000100(INPP5D);JEQ12_000102(Ngef);JEQ12_000140(STK40);JEQ12_000155(EPHA10);JEQ12_000188(COL9A2);JEQ12_000215(P3H1);JEQ12_000230(TIE1);JEQ12_000318(Faf1);JEQ12_000407(DOCK7);JEQ12_000444(LRRC7);JEQ12_000464(ACADM);JEQ12_000489(PRKACB);JEQ12_000550(GFI1);JEQ12_000631(CELSR2);JEQ12_000848(RORC);JEQ12_000860(SEC23B);JEQ12_000940(Zbtb7b)…
BP	GO:0007417	central nervous system development	126	1.3e-06	0.000295528	JEQ12_000083(ACKR3);JEQ12_000155(EPHA10);JEQ12_000631(CELSR2);JEQ12_001175(OLIG2);JEQ12_001266(ROBO2);JEQ12_001542(EEF1AKMT4);JEQ12_001566(SOX2);JEQ12_002133(GSX1);JEQ12_002235(DCT);JEQ12_002290(Zic2);JEQ12_002321(COL4A1);JEQ12_002331(Sox1);JEQ12_002472(SPHK1);JEQ12_002527(AATK);JEQ12_002562(RAC3);JEQ12_002624(ACE);JEQ12_002814(Rara);JEQ12_002819(THRA);JEQ12_003046(NTN1);JEQ12_003074(KDM6B);JEQ12…
BP	GO:0060284	regulation of cell development	122	1.6e-06	0.000345381	JEQ12_000444(LRRC7);JEQ12_000550(GFI1);JEQ12_001175(OLIG2);JEQ12_001266(ROBO2);JEQ12_001283(Epha3);JEQ12_001566(SOX2);JEQ12_002227(ARPC2);JEQ12_002235(DCT);JEQ12_002290(Zic2);JEQ12_002331(Sox1);JEQ12_002390(SOX9);JEQ12_002472(SPHK1);JEQ12_002562(RAC3);JEQ12_002608(GH1);JEQ12_002609(GH1);JEQ12_002624(ACE);JEQ12_002672(GRN);JEQ12_002814(Rara);JEQ12_002993(RNF112);JEQ12_003189(ASPA);JEQ12_003307(CDK…
BP	GO:0015698	inorganic anion transport	38	2.33e-06	0.000476297	JEQ12_002241(ABCC4);JEQ12_002243(ABCC4);JEQ12_002244(ABCC4);JEQ12_002245(ABCC4);JEQ12_002246(ABCC4);JEQ12_002248(ABCC4);JEQ12_002249(ABCC4);JEQ12_002251(ABCC4);JEQ12_002252(ABCC4);JEQ12_002253(ABCC4);JEQ12_002254(ABCC4);JEQ12_002255(ABCC4);JEQ12_002259(ABCC4);JEQ12_002260(ABCC4);JEQ12_002261(ABCC4);JEQ12_002262(ABCC4);JEQ12_002263(ABCC4);JEQ12_002264(ABCC4);JEQ12_002268(ABCC4);JEQ12_002723(Wnk4);…
BP	GO:0030182	neuron differentiation	177	2.63e-06	0.000498979	JEQ12_000040(GPC1);JEQ12_000102(Ngef);JEQ12_000155(EPHA10);JEQ12_000188(COL9A2);JEQ12_000407(DOCK7);JEQ12_000444(LRRC7);JEQ12_000550(GFI1);JEQ12_000631(CELSR2);JEQ12_000979(SEMA4A);JEQ12_001058(TAGLN2);JEQ12_001059(IGSF9);JEQ12_001070(NCSTN);JEQ12_001175(OLIG2);JEQ12_001266(ROBO2);JEQ12_001283(Epha3);JEQ12_001566(SOX2);JEQ12_001734(SLC9A9);JEQ12_001910(Col6a2);JEQ12_002133(GSX1);JEQ12_002189(KLHL…
BP	GO:0045595	regulation of cell differentiation	218	2.68e-06	0.000498979	JEQ12_000100(INPP5D);JEQ12_000148(ZC3H12A);JEQ12_000444(LRRC7);JEQ12_000550(GFI1);JEQ12_000848(RORC);JEQ12_000940(Zbtb7b);JEQ12_001175(OLIG2);JEQ12_001266(ROBO2);JEQ12_001283(Epha3);JEQ12_001566(SOX2);JEQ12_002227(ARPC2);JEQ12_002235(DCT);JEQ12_002290(Zic2);JEQ12_002331(Sox1);JEQ12_002390(SOX9);JEQ12_002472(SPHK1);JEQ12_002562(RAC3);JEQ12_002564(RFNG);JEQ12_002608(GH1);JEQ12_002609(GH1);JEQ12_002…
BP	GO:0098609	cell-cell adhesion	123	4.1e-06	0.000729799	JEQ12_000214(CLDN19);JEQ12_000397(C1orf87);JEQ12_000631(CELSR2);JEQ12_000848(RORC);JEQ12_000940(Zbtb7b);JEQ12_000979(SEMA4A);JEQ12_001041(Cadm3);JEQ12_001059(IGSF9);JEQ12_001070(NCSTN);JEQ12_001266(ROBO2);JEQ12_001566(SOX2);JEQ12_001873(DNMT3L);JEQ12_002186(PCDH9);JEQ12_002269(CLDN10);JEQ12_002390(SOX9);JEQ12_002562(RAC3);JEQ12_002991(MAPK7);JEQ12_003307(CDK5R1);JEQ12_003484(SOX13);JEQ12_003494(C…
BP	GO:0001775	cell activation	154	4.84e-06	0.000825068	JEQ12_000011(PDCD1);JEQ12_000100(INPP5D);JEQ12_000148(ZC3H12A);JEQ12_000848(RORC);JEQ12_000940(Zbtb7b);JEQ12_000979(SEMA4A);JEQ12_001070(NCSTN);JEQ12_001076(CD48);JEQ12_001077(CD48);JEQ12_001107(FCGR2);JEQ12_001873(DNMT3L);JEQ12_002241(ABCC4);JEQ12_002243(ABCC4);JEQ12_002244(ABCC4);JEQ12_002245(ABCC4);JEQ12_002246(ABCC4);JEQ12_002248(ABCC4);JEQ12_002249(ABCC4);JEQ12_002250(ABCC4);JEQ12_002251(ABC…
BP	GO:0030154	cell differentiation	466	5.38e-06	0.000881432	JEQ12_000040(GPC1);JEQ12_000083(ACKR3);JEQ12_000100(INPP5D);JEQ12_000102(Ngef);JEQ12_000148(ZC3H12A);JEQ12_000155(EPHA10);JEQ12_000188(COL9A2);JEQ12_000230(TIE1);JEQ12_000392(HOOK1);JEQ12_000407(DOCK7);JEQ12_000444(LRRC7);JEQ12_000464(ACADM);JEQ12_000550(GFI1);JEQ12_000631(CELSR2);JEQ12_000848(RORC);JEQ12_000860(SEC23B);JEQ12_000940(Zbtb7b);JEQ12_000979(SEMA4A);JEQ12_001018(DMBT1);JEQ12_001058(TA…
BP	GO:0050793	regulation of developmental process	287	5.84e-06	0.000886718	JEQ12_000011(PDCD1);JEQ12_000040(GPC1);JEQ12_000100(INPP5D);JEQ12_000148(ZC3H12A);JEQ12_000230(TIE1);JEQ12_000407(DOCK7);JEQ12_000444(LRRC7);JEQ12_000550(GFI1);JEQ12_000848(RORC);JEQ12_000940(Zbtb7b);JEQ12_000979(SEMA4A);JEQ12_001175(OLIG2);JEQ12_001266(ROBO2);JEQ12_001283(Epha3);JEQ12_001566(SOX2);JEQ12_002227(ARPC2);JEQ12_002235(DCT);JEQ12_002290(Zic2);JEQ12_002322(COL4A2);JEQ12_002331(Sox1);JE…
BP	GO:0006835	dicarboxylic acid transport	29	5.85e-06	0.000886718	JEQ12_001905(SLC19A1);JEQ12_003399(Tspoap1);JEQ12_004366(AVP);JEQ12_004367(OXT);JEQ12_005548(SLC17A7);JEQ12_007540(ADORA2A);JEQ12_007760(PPFIA1);JEQ12_007763(PPFIA1);JEQ12_007764(PPFIA1);JEQ12_007774(PPFIA1);JEQ12_007775(PPFIA1);JEQ12_008492(SLC26A6);JEQ12_008946(PPFIA1);JEQ12_012102(PPFIA1);JEQ12_012103(PPFIA1);JEQ12_012105(PPFIA1);JEQ12_012106(PPFIA1);JEQ12_012108(PPFIA1);JEQ12_012109(PPFIA1);J…
BP	GO:0006970	response to osmotic stress	20	1.04e-05	0.00147296	JEQ12_001873(DNMT3L);JEQ12_002562(RAC3);JEQ12_002608(GH1);JEQ12_002609(GH1);JEQ12_004366(AVP);JEQ12_004367(OXT);JEQ12_007021(SLC6A18);JEQ12_010399(TMEM63B);JEQ12_011373(TH);JEQ12_015085(SLC6A12);JEQ12_015214(TSPO);JEQ12_015261(TTLL8);JEQ12_016217(PKN1);JEQ12_017236(TACR3);JEQ12_019164(CYP11B1);JEQ12_019166(CYP11B1);JEQ12_019551(CA1);JEQ12_019881(DDX3X);JEQ12_019920(ybx2-a);JEQ12_019921(ybx2-a)
BP	GO:0007420	brain development	72	1.08e-05	0.00147296	JEQ12_000083(ACKR3);JEQ12_000631(CELSR2);JEQ12_001175(OLIG2);JEQ12_001266(ROBO2);JEQ12_001566(SOX2);JEQ12_002133(GSX1);JEQ12_002235(DCT);JEQ12_002290(Zic2);JEQ12_002562(RAC3);JEQ12_002814(Rara);JEQ12_003074(KDM6B);JEQ12_003307(CDK5R1);JEQ12_003360(LHX1);JEQ12_003459(DUX4L2);JEQ12_003460(DUX4L2);JEQ12_003463(DUX4L2);JEQ12_003464(DUX4L2);JEQ12_003537(ATP2B4);JEQ12_003541(ATP2B4);JEQ12_003633(ZBTB18…
BP	GO:0060322	head development	72	1.08e-05	0.00147296	JEQ12_000083(ACKR3);JEQ12_000631(CELSR2);JEQ12_001175(OLIG2);JEQ12_001266(ROBO2);JEQ12_001566(SOX2);JEQ12_002133(GSX1);JEQ12_002235(DCT);JEQ12_002290(Zic2);JEQ12_002562(RAC3);JEQ12_002814(Rara);JEQ12_003074(KDM6B);JEQ12_003307(CDK5R1);JEQ12_003360(LHX1);JEQ12_003459(DUX4L2);JEQ12_003460(DUX4L2);JEQ12_003463(DUX4L2);JEQ12_003464(DUX4L2);JEQ12_003537(ATP2B4);JEQ12_003541(ATP2B4);JEQ12_003633(ZBTB18…
BP	GO:0072376	protein activation cascade	27	1.4e-05	0.00180871	JEQ12_003536(CFH);JEQ12_003710(MASP2);JEQ12_007497(IGLV1-40);JEQ12_007498(IGLV5-39);JEQ12_007500(IGLV1-50);JEQ12_007502(IGLV1-40);JEQ12_007503(IGLV1-40);JEQ12_007504(IGLV1-40);JEQ12_007505(IGLV1-40);JEQ12_007506(IGLV1-40);JEQ12_007507(IGLV1-40);JEQ12_007508(IGLV1-40);JEQ12_007509(IGLV1-40);JEQ12_007510(IGLV1-40);JEQ12_007512(IGLV1-40);JEQ12_007513(IGLV1-40);JEQ12_007515(IGLV1-40);JEQ12_007518(IGL…
BP	GO:0042493	response to drug	38	1.41e-05	0.00180871	JEQ12_000642(GSTM1);JEQ12_000643(GSTM1);JEQ12_000644(GSTM1);JEQ12_000645(GSTM1);JEQ12_002241(ABCC4);JEQ12_002243(ABCC4);JEQ12_002244(ABCC4);JEQ12_002245(ABCC4);JEQ12_002246(ABCC4);JEQ12_002248(ABCC4);JEQ12_002249(ABCC4);JEQ12_002250(ABCC4);JEQ12_002251(ABCC4);JEQ12_002252(ABCC4);JEQ12_002253(ABCC4);JEQ12_002254(ABCC4);JEQ12_002255(ABCC4);JEQ12_002256(ABCC4);JEQ12_002257(ABCC4);JEQ12_002258(ABCC4)…
BP	GO:0009790	embryo development	168	1.55e-05	0.00192563	JEQ12_000230(TIE1);JEQ12_000489(PRKACB);JEQ12_000550(GFI1);JEQ12_000860(SEC23B);JEQ12_001153(TBX19);JEQ12_001566(SOX2);JEQ12_001873(DNMT3L);JEQ12_001942(SIM2);JEQ12_002130(CDX2);JEQ12_002290(Zic2);JEQ12_002331(Sox1);JEQ12_002390(SOX9);JEQ12_002562(RAC3);JEQ12_002672(GRN);JEQ12_002814(Rara);JEQ12_002819(THRA);JEQ12_003046(NTN1);JEQ12_003216(INPP5K);JEQ12_003307(CDK5R1);JEQ12_003360(LHX1);JEQ12_003…
BP	GO:0046942	carboxylic acid transport	53	1.86e-05	0.002238	JEQ12_000067(ERFE);JEQ12_001905(SLC19A1);JEQ12_002624(ACE);JEQ12_003399(Tspoap1);JEQ12_004231(SLC6A9);JEQ12_004366(AVP);JEQ12_004367(OXT);JEQ12_005407(BCL3);JEQ12_005548(SLC17A7);JEQ12_005808(SLC27A5);JEQ12_006639(SLC43A1);JEQ12_007021(SLC6A18);JEQ12_007022(SLC6A19);JEQ12_007540(ADORA2A);JEQ12_007582(SLC25A1);JEQ12_007661(SLCO3A1);JEQ12_007760(PPFIA1);JEQ12_007763(PPFIA1);JEQ12_007764(PPFIA1);JEQ…
BP	GO:0048869	cellular developmental process	513	2.12e-05	0.002485	JEQ12_000040(GPC1);JEQ12_000083(ACKR3);JEQ12_000100(INPP5D);JEQ12_000102(Ngef);JEQ12_000148(ZC3H12A);JEQ12_000155(EPHA10);JEQ12_000188(COL9A2);JEQ12_000230(TIE1);JEQ12_000392(HOOK1);JEQ12_000407(DOCK7);JEQ12_000444(LRRC7);JEQ12_000464(ACADM);JEQ12_000550(GFI1);JEQ12_000631(CELSR2);JEQ12_000848(RORC);JEQ12_000860(SEC23B);JEQ12_000940(Zbtb7b);JEQ12_000979(SEMA4A);JEQ12_001018(DMBT1);JEQ12_001058(TA…
BP	GO:0032231	regulation of actin filament bundle assembly	33	2.24e-05	0.00255175	JEQ12_002562(RAC3);JEQ12_003216(INPP5K);JEQ12_004077(MKKS);JEQ12_005595(Shank1);JEQ12_007451(NF2);JEQ12_007760(PPFIA1);JEQ12_007761(PPFIA1);JEQ12_007762(PPFIA1);JEQ12_007763(PPFIA1);JEQ12_007764(PPFIA1);JEQ12_007774(PPFIA1);JEQ12_007775(PPFIA1);JEQ12_008946(PPFIA1);JEQ12_012102(PPFIA1);JEQ12_012103(PPFIA1);JEQ12_012105(PPFIA1);JEQ12_012106(PPFIA1);JEQ12_012108(PPFIA1);JEQ12_012109(PPFIA1);JEQ12_0…
BP	GO:0060041	retina development in camera-type eye	18	2.53e-05	0.00279948	JEQ12_002390(SOX9);JEQ12_002814(Rara);JEQ12_003307(CDK5R1);JEQ12_003360(LHX1);JEQ12_004263(INSM1);JEQ12_005316(HIPK4);JEQ12_005583(NAPSA);JEQ12_007327(Lhx5);JEQ12_010847(GMDS);JEQ12_011383(CTSD);JEQ12_013821(otx1b);JEQ12_014004(SIX3);JEQ12_014342(Rarg);JEQ12_015930(CDK5);JEQ12_015963(SHH);JEQ12_017633(PROM1);JEQ12_017922(MMP14);JEQ12_018656(Tbc1d32)
BP	GO:0048666	neuron development	157	3.05e-05	0.00329005	JEQ12_000040(GPC1);JEQ12_000102(Ngef);JEQ12_000155(EPHA10);JEQ12_000188(COL9A2);JEQ12_000407(DOCK7);JEQ12_000444(LRRC7);JEQ12_000550(GFI1);JEQ12_000631(CELSR2);JEQ12_000979(SEMA4A);JEQ12_001058(TAGLN2);JEQ12_001059(IGSF9);JEQ12_001070(NCSTN);JEQ12_001266(ROBO2);JEQ12_001283(Epha3);JEQ12_001566(SOX2);JEQ12_001734(SLC9A9);JEQ12_001910(Col6a2);JEQ12_002189(KLHL1);JEQ12_002227(ARPC2);JEQ12_002290(Zic…
BP	GO:0061572	actin filament bundle organization	36	4.34e-05	0.00451958	JEQ12_002562(RAC3);JEQ12_003216(INPP5K);JEQ12_004077(MKKS);JEQ12_005581(MYH14);JEQ12_005595(Shank1);JEQ12_007451(NF2);JEQ12_007760(PPFIA1);JEQ12_007761(PPFIA1);JEQ12_007762(PPFIA1);JEQ12_007763(PPFIA1);JEQ12_007764(PPFIA1);JEQ12_007774(PPFIA1);JEQ12_007775(PPFIA1);JEQ12_008946(PPFIA1);JEQ12_012102(PPFIA1);JEQ12_012103(PPFIA1);JEQ12_012105(PPFIA1);JEQ12_012106(PPFIA1);JEQ12_012108(PPFIA1);JEQ12_01…
BP	GO:0050767	regulation of neurogenesis	72	4.42e-05	0.00451958	JEQ12_000444(LRRC7);JEQ12_000550(GFI1);JEQ12_001175(OLIG2);JEQ12_001283(Epha3);JEQ12_001566(SOX2);JEQ12_002235(DCT);JEQ12_002331(Sox1);JEQ12_002390(SOX9);JEQ12_002472(SPHK1);JEQ12_002562(RAC3);JEQ12_002672(GRN);JEQ12_002993(RNF112);JEQ12_003189(ASPA);JEQ12_003307(CDK5R1);JEQ12_003494(CNTN2);JEQ12_003845(AGRN);JEQ12_004049(GPR37L1);JEQ12_004267(NKX2-2);JEQ12_004702(ZNF335);JEQ12_005201(SCN1B);JEQ1…
BP	GO:0051251	positive regulation of lymphocyte activation	33	4.54e-05	0.00452726	JEQ12_000011(PDCD1);JEQ12_001873(DNMT3L);JEQ12_002353(GAS6);JEQ12_002562(RAC3);JEQ12_003610(ITPKB);JEQ12_003840(Tnfrsf4);JEQ12_004018(PTPRC);JEQ12_005081(CARMIL2);JEQ12_005551(FLT3LG);JEQ12_005741(LILRB3);JEQ12_008106(AKT1);JEQ12_009162(PDCD1LG2);JEQ12_010452(BoLA-DQB);JEQ12_010453(HLA-DQA2);JEQ12_011092(CD5);JEQ12_011375(IGF2);JEQ12_012232(MLST8);JEQ12_012758(CARD11);JEQ12_015189(Tnfrsf13c);JEQ1…
BP	GO:0048523	negative regulation of cellular process	360	4.91e-05	0.00478812	JEQ12_000040(GPC1);JEQ12_000071(SCLY);JEQ12_000100(INPP5D);JEQ12_000102(Ngef);JEQ12_000148(ZC3H12A);JEQ12_000215(P3H1);JEQ12_000318(Faf1);JEQ12_000489(PRKACB);JEQ12_000550(GFI1);JEQ12_000571(RWDD3);JEQ12_000642(GSTM1);JEQ12_000643(GSTM1);JEQ12_000644(GSTM1);JEQ12_000645(GSTM1);JEQ12_000848(RORC);JEQ12_000979(SEMA4A);JEQ12_001175(OLIG2);JEQ12_001266(ROBO2);JEQ12_001541(CAMK2N2);JEQ12_001566(SOX2);…
BP	GO:0046649	lymphocyte activation	95	5.15e-05	0.00490079	JEQ12_000011(PDCD1);JEQ12_000100(INPP5D);JEQ12_000848(RORC);JEQ12_000940(Zbtb7b);JEQ12_000979(SEMA4A);JEQ12_001070(NCSTN);JEQ12_001076(CD48);JEQ12_001077(CD48);JEQ12_001873(DNMT3L);JEQ12_002353(GAS6);JEQ12_002562(RAC3);JEQ12_003484(SOX13);JEQ12_003610(ITPKB);JEQ12_003840(Tnfrsf4);JEQ12_004018(PTPRC);JEQ12_004441(ADRM1);JEQ12_004816(MAF);JEQ12_004835(Plcg2);JEQ12_005010(CCL17);JEQ12_005081(CARMIL2…
BP	GO:0048513	animal organ development	365	5.62e-05	0.00523121	JEQ12_000040(GPC1);JEQ12_000083(ACKR3);JEQ12_000100(INPP5D);JEQ12_000140(STK40);JEQ12_000318(Faf1);JEQ12_000407(DOCK7);JEQ12_000464(ACADM);JEQ12_000550(GFI1);JEQ12_000631(CELSR2);JEQ12_000848(RORC);JEQ12_000860(SEC23B);JEQ12_000940(Zbtb7b);JEQ12_000979(SEMA4A);JEQ12_001153(TBX19);JEQ12_001175(OLIG2);JEQ12_001266(ROBO2);JEQ12_001283(Epha3);JEQ12_001542(EEF1AKMT4);JEQ12_001566(SOX2);JEQ12_001942(SI…
BP	GO:0048518	positive regulation of biological process	477	7.26e-05	0.00660603	JEQ12_000011(PDCD1);JEQ12_000015(ING5);JEQ12_000040(GPC1);JEQ12_000067(ERFE);JEQ12_000083(ACKR3);JEQ12_000100(INPP5D);JEQ12_000148(ZC3H12A);JEQ12_000155(EPHA10);JEQ12_000407(DOCK7);JEQ12_000489(PRKACB);JEQ12_000550(GFI1);JEQ12_000571(RWDD3);JEQ12_000690(MAGI3);JEQ12_000740(NBPF3);JEQ12_000741(NBPF4);JEQ12_000743(NBPF3);JEQ12_000745(NBPF3);JEQ12_000747(NBPF6);JEQ12_000748(NBPF4);JEQ12_000749(ADCY2…
BP	GO:0044707	single-multicellular organism process	711	7.76e-05	0.00673658	JEQ12_000011(PDCD1);JEQ12_000040(GPC1);JEQ12_000083(ACKR3);JEQ12_000100(INPP5D);JEQ12_000102(Ngef);JEQ12_000140(STK40);JEQ12_000148(ZC3H12A);JEQ12_000155(EPHA10);JEQ12_000188(COL9A2);JEQ12_000214(CLDN19);JEQ12_000215(P3H1);JEQ12_000230(TIE1);JEQ12_000318(Faf1);JEQ12_000392(HOOK1);JEQ12_000407(DOCK7);JEQ12_000444(LRRC7);JEQ12_000464(ACADM);JEQ12_000489(PRKACB);JEQ12_000550(GFI1);JEQ12_000631(CELSR…
BP	GO:0015849	organic acid transport	53	7.83e-05	0.00673658	JEQ12_000067(ERFE);JEQ12_001905(SLC19A1);JEQ12_002624(ACE);JEQ12_003399(Tspoap1);JEQ12_004231(SLC6A9);JEQ12_004366(AVP);JEQ12_004367(OXT);JEQ12_005407(BCL3);JEQ12_005548(SLC17A7);JEQ12_005808(SLC27A5);JEQ12_006639(SLC43A1);JEQ12_007021(SLC6A18);JEQ12_007022(SLC6A19);JEQ12_007540(ADORA2A);JEQ12_007582(SLC25A1);JEQ12_007661(SLCO3A1);JEQ12_007760(PPFIA1);JEQ12_007763(PPFIA1);JEQ12_007764(PPFIA1);JEQ…
BP	GO:0048856	anatomical structure development	665	7.9e-05	0.00673658	JEQ12_000011(PDCD1);JEQ12_000040(GPC1);JEQ12_000083(ACKR3);JEQ12_000100(INPP5D);JEQ12_000102(Ngef);JEQ12_000140(STK40);JEQ12_000155(EPHA10);JEQ12_000188(COL9A2);JEQ12_000215(P3H1);JEQ12_000230(TIE1);JEQ12_000318(Faf1);JEQ12_000392(HOOK1);JEQ12_000397(C1orf87);JEQ12_000407(DOCK7);JEQ12_000444(LRRC7);JEQ12_000464(ACADM);JEQ12_000489(PRKACB);JEQ12_000550(GFI1);JEQ12_000631(CELSR2);JEQ12_000848(RORC)…
BP	GO:0007154	cell communication	686	8.16e-05	0.00681539	JEQ12_000015(ING5);JEQ12_000035(GPR35);JEQ12_000040(GPC1);JEQ12_000066(ILKAP);JEQ12_000067(ERFE);JEQ12_000083(ACKR3);JEQ12_000100(INPP5D);JEQ12_000102(Ngef);JEQ12_000155(EPHA10);JEQ12_000318(Faf1);JEQ12_000489(PRKACB);JEQ12_000527(GBP1);JEQ12_000528(GBP2);JEQ12_000529(GBP3);JEQ12_000531(GBP3);JEQ12_000550(GFI1);JEQ12_000571(RWDD3);JEQ12_000631(CELSR2);JEQ12_000642(GSTM1);JEQ12_000643(GSTM1);JEQ12…
BP	GO:0051017	actin filament bundle assembly	35	8.77e-05	0.00717547	JEQ12_002562(RAC3);JEQ12_003216(INPP5K);JEQ12_004077(MKKS);JEQ12_005595(Shank1);JEQ12_007451(NF2);JEQ12_007760(PPFIA1);JEQ12_007761(PPFIA1);JEQ12_007762(PPFIA1);JEQ12_007763(PPFIA1);JEQ12_007764(PPFIA1);JEQ12_007774(PPFIA1);JEQ12_007775(PPFIA1);JEQ12_008946(PPFIA1);JEQ12_012102(PPFIA1);JEQ12_012103(PPFIA1);JEQ12_012105(PPFIA1);JEQ12_012106(PPFIA1);JEQ12_012108(PPFIA1);JEQ12_012109(PPFIA1);JEQ12_0…
BP	GO:0038093	Fc receptor signaling pathway	38	9.08e-05	0.00728626	JEQ12_001107(FCGR2);JEQ12_002562(RAC3);JEQ12_004641(PLCG1);JEQ12_004835(Plcg2);JEQ12_006474(YWHAQ);JEQ12_007497(IGLV1-40);JEQ12_007498(IGLV5-39);JEQ12_007500(IGLV1-50);JEQ12_007502(IGLV1-40);JEQ12_007503(IGLV1-40);JEQ12_007504(IGLV1-40);JEQ12_007505(IGLV1-40);JEQ12_007506(IGLV1-40);JEQ12_007507(IGLV1-40);JEQ12_007508(IGLV1-40);JEQ12_007509(IGLV1-40);JEQ12_007510(IGLV1-40);JEQ12_007512(IGLV1-40);J…
BP	GO:0044700	single organism signaling	674	9.5e-05	0.00741726	JEQ12_000015(ING5);JEQ12_000035(GPR35);JEQ12_000040(GPC1);JEQ12_000066(ILKAP);JEQ12_000067(ERFE);JEQ12_000083(ACKR3);JEQ12_000100(INPP5D);JEQ12_000102(Ngef);JEQ12_000155(EPHA10);JEQ12_000318(Faf1);JEQ12_000489(PRKACB);JEQ12_000527(GBP1);JEQ12_000528(GBP2);JEQ12_000529(GBP3);JEQ12_000531(GBP3);JEQ12_000550(GFI1);JEQ12_000571(RWDD3);JEQ12_000631(CELSR2);JEQ12_000642(GSTM1);JEQ12_000643(GSTM1);JEQ12…
BP	GO:0023052	signaling	675	9.6e-05	0.00741726	JEQ12_000015(ING5);JEQ12_000035(GPR35);JEQ12_000040(GPC1);JEQ12_000066(ILKAP);JEQ12_000067(ERFE);JEQ12_000083(ACKR3);JEQ12_000100(INPP5D);JEQ12_000102(Ngef);JEQ12_000155(EPHA10);JEQ12_000318(Faf1);JEQ12_000489(PRKACB);JEQ12_000527(GBP1);JEQ12_000528(GBP2);JEQ12_000529(GBP3);JEQ12_000531(GBP3);JEQ12_000550(GFI1);JEQ12_000571(RWDD3);JEQ12_000631(CELSR2);JEQ12_000642(GSTM1);JEQ12_000643(GSTM1);JEQ12…
BP	GO:0098602	single organism cell adhesion	106	0.000111171	0.00842636	JEQ12_000848(RORC);JEQ12_000940(Zbtb7b);JEQ12_000979(SEMA4A);JEQ12_001070(NCSTN);JEQ12_001089(NECTIN4);JEQ12_001566(SOX2);JEQ12_001873(DNMT3L);JEQ12_002390(SOX9);JEQ12_002562(RAC3);JEQ12_002991(MAPK7);JEQ12_003046(NTN1);JEQ12_003307(CDK5R1);JEQ12_003484(SOX13);JEQ12_003494(CNTN2);JEQ12_003610(ITPKB);JEQ12_003659(SELE);JEQ12_003840(Tnfrsf4);JEQ12_003853(FBLIM1);JEQ12_004018(PTPRC);JEQ12_004035(PKP…
BP	GO:0045786	negative regulation of cell cycle	33	0.000120195	0.00894467	JEQ12_000489(PRKACB);JEQ12_002461(CDK3);JEQ12_002993(RNF112);JEQ12_003174(MYBBP1A);JEQ12_003307(CDK5R1);JEQ12_003459(DUX4L2);JEQ12_003460(DUX4L2);JEQ12_003461(DUX4L2);JEQ12_003462(DUX4L2);JEQ12_003463(DUX4L2);JEQ12_003464(DUX4L2);JEQ12_003664(COPS5);JEQ12_004046(Ptprv);JEQ12_004263(INSM1);JEQ12_004768(DUX4L2);JEQ12_005352(CCNB1);JEQ12_005812(chmp2a);JEQ12_006501(DGKZ);JEQ12_007458(LIF);JEQ12_0075…
BP	GO:0002696	positive regulation of leukocyte activation	35	0.000137151	0.0100243	JEQ12_000011(PDCD1);JEQ12_001873(DNMT3L);JEQ12_002353(GAS6);JEQ12_002413(CD300LD);JEQ12_002562(RAC3);JEQ12_003610(ITPKB);JEQ12_003840(Tnfrsf4);JEQ12_004018(PTPRC);JEQ12_005081(CARMIL2);JEQ12_005551(FLT3LG);JEQ12_005741(LILRB3);JEQ12_008106(AKT1);JEQ12_009162(PDCD1LG2);JEQ12_010452(BoLA-DQB);JEQ12_010453(HLA-DQA2);JEQ12_011092(CD5);JEQ12_011375(IGF2);JEQ12_012232(MLST8);JEQ12_012758(CARD11);JEQ12_…
BP	GO:0044767	single-organism developmental process	725	0.000141493	0.0101602	JEQ12_000011(PDCD1);JEQ12_000040(GPC1);JEQ12_000083(ACKR3);JEQ12_000100(INPP5D);JEQ12_000102(Ngef);JEQ12_000140(STK40);JEQ12_000148(ZC3H12A);JEQ12_000155(EPHA10);JEQ12_000188(COL9A2);JEQ12_000215(P3H1);JEQ12_000230(TIE1);JEQ12_000318(Faf1);JEQ12_000392(HOOK1);JEQ12_000407(DOCK7);JEQ12_000444(LRRC7);JEQ12_000464(ACADM);JEQ12_000489(PRKACB);JEQ12_000550(GFI1);JEQ12_000631(CELSR2);JEQ12_000642(GSTM1…
BP	GO:0031294	lymphocyte costimulation	20	0.000151497	0.0105098	JEQ12_000011(PDCD1);JEQ12_001873(DNMT3L);JEQ12_002562(RAC3);JEQ12_003840(Tnfrsf4);JEQ12_008106(AKT1);JEQ12_009162(PDCD1LG2);JEQ12_010452(BoLA-DQB);JEQ12_010453(HLA-DQA2);JEQ12_011092(CD5);JEQ12_012232(MLST8);JEQ12_012758(CARD11);JEQ12_015189(Tnfrsf13c);JEQ12_015819(TRBC2);JEQ12_015820(TRB);JEQ12_017942(TRAV16);JEQ12_017943(TRAV8-3);JEQ12_018566(TRAV13-1);JEQ12_018575(TRAV13-1);JEQ12_018584(TRAV23…
BP	GO:0044259	multicellular organismal macromolecule metabolic process	20	0.000151497	0.0105098	JEQ12_000188(COL9A2);JEQ12_000215(P3H1);JEQ12_001910(Col6a2);JEQ12_001963(COL6A5);JEQ12_002321(COL4A1);JEQ12_004431(COL9A3);JEQ12_004703(MMP9);JEQ12_005024(MMP15);JEQ12_008495(COL7A1);JEQ12_009354(CTSB);JEQ12_009994(COL16A1);JEQ12_010240(COL11A2);JEQ12_010473(TNXB);JEQ12_011383(CTSD);JEQ12_012641(Col26a1);JEQ12_014347(TNS2);JEQ12_014448(COL2A1);JEQ12_017496(ADAMTS3);JEQ12_017922(MMP14);JEQ12_0195…
BP	GO:0002429	immune response-activating cell surface receptor signaling pathway	59	0.000157833	0.0106373	JEQ12_000100(INPP5D);JEQ12_000489(PRKACB);JEQ12_001107(FCGR2);JEQ12_002227(ARPC2);JEQ12_002562(RAC3);JEQ12_002608(GH1);JEQ12_003217(MYO1C);JEQ12_003306(PSMD11);JEQ12_003595(LBR);JEQ12_003667(ARPC2);JEQ12_004018(PTPRC);JEQ12_004641(PLCG1);JEQ12_004835(Plcg2);JEQ12_005081(CARMIL2);JEQ12_005095(PSMB10);JEQ12_005465(PRKD2);JEQ12_007497(IGLV1-40);JEQ12_007498(IGLV5-39);JEQ12_007500(IGLV1-50);JEQ12_007…
BP	GO:0050867	positive regulation of cell activation	35	0.000158534	0.0106373	JEQ12_000011(PDCD1);JEQ12_001873(DNMT3L);JEQ12_002353(GAS6);JEQ12_002413(CD300LD);JEQ12_002562(RAC3);JEQ12_003610(ITPKB);JEQ12_003840(Tnfrsf4);JEQ12_004018(PTPRC);JEQ12_005081(CARMIL2);JEQ12_005551(FLT3LG);JEQ12_005741(LILRB3);JEQ12_008106(AKT1);JEQ12_009162(PDCD1LG2);JEQ12_010452(BoLA-DQB);JEQ12_010453(HLA-DQA2);JEQ12_011092(CD5);JEQ12_011375(IGF2);JEQ12_012232(MLST8);JEQ12_012758(CARD11);JEQ12_…
BP	GO:0006897	endocytosis	85	0.000170203	0.0112361	JEQ12_000083(ACKR3);JEQ12_001107(FCGR2);JEQ12_001250(TMPRSS15);JEQ12_001791(PCCB);JEQ12_002321(COL4A1);JEQ12_002353(GAS6);JEQ12_002562(RAC3);JEQ12_002609(GH1);JEQ12_002672(GRN);JEQ12_002814(Rara);JEQ12_003001(ADORA2B);JEQ12_003129(ARRB2);JEQ12_003494(CNTN2);JEQ12_004840(CDH13);JEQ12_004870(IRF8);JEQ12_005202(HPN);JEQ12_005272(ACTN4);JEQ12_005465(PRKD2);JEQ12_005708(SSC5D);JEQ12_005961(TMPRSS13);J…
BP	GO:0051494	negative regulation of cytoskeleton organization	35	0.000210486	0.0136749	JEQ12_003216(INPP5K);JEQ12_005812(chmp2a);JEQ12_007760(PPFIA1);JEQ12_007761(PPFIA1);JEQ12_007762(PPFIA1);JEQ12_007763(PPFIA1);JEQ12_007764(PPFIA1);JEQ12_007774(PPFIA1);JEQ12_007775(PPFIA1);JEQ12_007968(MAP1A);JEQ12_008407(TWF2);JEQ12_008408(TLR9);JEQ12_008670(GSN);JEQ12_008680(CDK5RAP2);JEQ12_008946(PPFIA1);JEQ12_011523(HDAC6);JEQ12_012102(PPFIA1);JEQ12_012103(PPFIA1);JEQ12_012105(PPFIA1);JEQ12_0…
BP	GO:0051960	regulation of nervous system development	75	0.000218845	0.0139958	JEQ12_000407(DOCK7);JEQ12_000444(LRRC7);JEQ12_000550(GFI1);JEQ12_001175(OLIG2);JEQ12_001283(Epha3);JEQ12_001566(SOX2);JEQ12_002235(DCT);JEQ12_002331(Sox1);JEQ12_002390(SOX9);JEQ12_002472(SPHK1);JEQ12_002562(RAC3);JEQ12_002672(GRN);JEQ12_002993(RNF112);JEQ12_003189(ASPA);JEQ12_003307(CDK5R1);JEQ12_003494(CNTN2);JEQ12_003845(AGRN);JEQ12_004049(GPR37L1);JEQ12_004267(NKX2-2);JEQ12_004702(ZNF335);JEQ1…
BP	GO:0043062	extracellular structure organization	64	0.00022948	0.0144119	JEQ12_000188(COL9A2);JEQ12_000215(P3H1);JEQ12_000811(ADAMTSL4);JEQ12_001070(NCSTN);JEQ12_001325(ABI3BP);JEQ12_001910(Col6a2);JEQ12_001963(COL6A5);JEQ12_002321(COL4A1);JEQ12_002322(COL4A2);JEQ12_002390(SOX9);JEQ12_002992(MFAP4);JEQ12_003845(AGRN);JEQ12_003955(HMCN1);JEQ12_004225(MKX);JEQ12_004431(COL9A3);JEQ12_004440(LAMA5);JEQ12_004703(MMP9);JEQ12_005024(MMP15);JEQ12_005202(HPN);JEQ12_005225(NPHS…
BP	GO:0045321	leukocyte activation	106	0.000232393	0.0144119	JEQ12_000011(PDCD1);JEQ12_000100(INPP5D);JEQ12_000148(ZC3H12A);JEQ12_000848(RORC);JEQ12_000940(Zbtb7b);JEQ12_000979(SEMA4A);JEQ12_001070(NCSTN);JEQ12_001076(CD48);JEQ12_001077(CD48);JEQ12_001107(FCGR2);JEQ12_001873(DNMT3L);JEQ12_002353(GAS6);JEQ12_002413(CD300LD);JEQ12_002562(RAC3);JEQ12_003001(ADORA2B);JEQ12_003484(SOX13);JEQ12_003610(ITPKB);JEQ12_003840(Tnfrsf4);JEQ12_004018(PTPRC);JEQ12_004441…
BP	GO:0048468	cell development	272	0.000246223	0.0150416	JEQ12_000040(GPC1);JEQ12_000102(Ngef);JEQ12_000155(EPHA10);JEQ12_000188(COL9A2);JEQ12_000392(HOOK1);JEQ12_000407(DOCK7);JEQ12_000444(LRRC7);JEQ12_000550(GFI1);JEQ12_000631(CELSR2);JEQ12_000860(SEC23B);JEQ12_000979(SEMA4A);JEQ12_001058(TAGLN2);JEQ12_001059(IGSF9);JEQ12_001070(NCSTN);JEQ12_001175(OLIG2);JEQ12_001266(ROBO2);JEQ12_001283(Epha3);JEQ12_001566(SOX2);JEQ12_001734(SLC9A9);JEQ12_001910(Col…
BP	GO:0006366	transcription from RNA polymerase II promoter	220	0.000256459	0.0154366	JEQ12_000550(GFI1);JEQ12_000848(RORC);JEQ12_000940(Zbtb7b);JEQ12_001058(TAGLN2);JEQ12_001071(Nhlh1);JEQ12_001153(TBX19);JEQ12_001175(OLIG2);JEQ12_001566(SOX2);JEQ12_001942(SIM2);JEQ12_001988(PRDM7);JEQ12_002130(CDX2);JEQ12_002133(GSX1);JEQ12_002190(DACH1);JEQ12_002266(TCEA1);JEQ12_002267(TCEA1);JEQ12_002290(Zic2);JEQ12_002331(Sox1);JEQ12_002338(Mcf2l);JEQ12_002390(SOX9);JEQ12_002447(RECQL5);JEQ12…
BP	GO:0015711	organic anion transport	60	0.000274684	0.0162027	JEQ12_000067(ERFE);JEQ12_001905(SLC19A1);JEQ12_002624(ACE);JEQ12_003368(CA4);JEQ12_003399(Tspoap1);JEQ12_003831(CPTP);JEQ12_004231(SLC6A9);JEQ12_004366(AVP);JEQ12_004367(OXT);JEQ12_005407(BCL3);JEQ12_005548(SLC17A7);JEQ12_005808(SLC27A5);JEQ12_006222(HBE2);JEQ12_006639(SLC43A1);JEQ12_007021(SLC6A18);JEQ12_007022(SLC6A19);JEQ12_007540(ADORA2A);JEQ12_007582(SLC25A1);JEQ12_007661(SLCO3A1);JEQ12_0077…
BP	GO:0009792	embryo development ending in birth or egg hatching	86	0.000277104	0.0162027	JEQ12_000230(TIE1);JEQ12_001153(TBX19);JEQ12_001873(DNMT3L);JEQ12_002130(CDX2);JEQ12_002290(Zic2);JEQ12_002562(RAC3);JEQ12_002672(GRN);JEQ12_003216(INPP5K);JEQ12_003360(LHX1);JEQ12_003485(ETNK2);JEQ12_003633(ZBTB18);JEQ12_003707(EEF2);JEQ12_004267(NKX2-2);JEQ12_004397(SOX18);JEQ12_004641(PLCG1);JEQ12_004702(ZNF335);JEQ12_004906(ANKRD11);JEQ12_004976(Irx3);JEQ12_005024(MMP15);JEQ12_005029(EIF4E2);…
BP	GO:0002768	immune response-regulating cell surface receptor signaling pathway	71	0.000291444	0.0168011	JEQ12_000100(INPP5D);JEQ12_000489(PRKACB);JEQ12_001107(FCGR2);JEQ12_002227(ARPC2);JEQ12_002562(RAC3);JEQ12_002608(GH1);JEQ12_003217(MYO1C);JEQ12_003306(PSMD11);JEQ12_003595(LBR);JEQ12_003667(ARPC2);JEQ12_004018(PTPRC);JEQ12_004641(PLCG1);JEQ12_004835(Plcg2);JEQ12_005081(CARMIL2);JEQ12_005095(PSMB10);JEQ12_005465(PRKD2);JEQ12_005741(LILRB3);JEQ12_006474(YWHAQ);JEQ12_007497(IGLV1-40);JEQ12_007498(I…
BP	GO:0031589	cell-substrate adhesion	47	0.000327196	0.0186002	JEQ12_001283(Epha3);JEQ12_001325(ABI3BP);JEQ12_002562(RAC3);JEQ12_003494(CNTN2);JEQ12_004840(CDH13);JEQ12_005408(BCAM);JEQ12_006932(ADAMTS12);JEQ12_007359(PXN);JEQ12_007451(NF2);JEQ12_007760(PPFIA1);JEQ12_007763(PPFIA1);JEQ12_007764(PPFIA1);JEQ12_007774(PPFIA1);JEQ12_007775(PPFIA1);JEQ12_008946(PPFIA1);JEQ12_009410(LIMS2);JEQ12_009683(EPB41L5);JEQ12_009773(RAPH1);JEQ12_009994(COL16A1);JEQ12_01047…
BP	GO:0016337	single organismal cell-cell adhesion	90	0.000339521	0.0190364	JEQ12_000848(RORC);JEQ12_000940(Zbtb7b);JEQ12_000979(SEMA4A);JEQ12_001070(NCSTN);JEQ12_001566(SOX2);JEQ12_001873(DNMT3L);JEQ12_002390(SOX9);JEQ12_002562(RAC3);JEQ12_002991(MAPK7);JEQ12_003307(CDK5R1);JEQ12_003484(SOX13);JEQ12_003494(CNTN2);JEQ12_003610(ITPKB);JEQ12_003659(SELE);JEQ12_003840(Tnfrsf4);JEQ12_004018(PTPRC);JEQ12_004386(SIRPA);JEQ12_004441(ADRM1);JEQ12_004816(MAF);JEQ12_005010(CCL17);…
BP	GO:0031175	neuron projection development	132	0.000352096	0.0191449	JEQ12_000040(GPC1);JEQ12_000102(Ngef);JEQ12_000155(EPHA10);JEQ12_000188(COL9A2);JEQ12_000407(DOCK7);JEQ12_000444(LRRC7);JEQ12_000550(GFI1);JEQ12_000631(CELSR2);JEQ12_000979(SEMA4A);JEQ12_001058(TAGLN2);JEQ12_001059(IGSF9);JEQ12_001070(NCSTN);JEQ12_001266(ROBO2);JEQ12_001283(Epha3);JEQ12_001734(SLC9A9);JEQ12_001910(Col6a2);JEQ12_002189(KLHL1);JEQ12_002227(ARPC2);JEQ12_002290(Zic2);JEQ12_002321(COL…
BP	GO:0007423	sensory organ development	85	0.000357419	0.0191449	JEQ12_001266(ROBO2);JEQ12_001566(SOX2);JEQ12_002331(Sox1);JEQ12_002390(SOX9);JEQ12_002461(CDK3);JEQ12_002562(RAC3);JEQ12_002814(Rara);JEQ12_003307(CDK5R1);JEQ12_003360(LHX1);JEQ12_003537(ATP2B4);JEQ12_003541(ATP2B4);JEQ12_003664(COPS5);JEQ12_003919(Lhx4);JEQ12_004041(KDM5B);JEQ12_004077(MKKS);JEQ12_004263(INSM1);JEQ12_004816(MAF);JEQ12_004976(Irx3);JEQ12_005316(HIPK4);JEQ12_005447(SIX5);JEQ12_005…
BP	GO:0048598	embryonic morphogenesis	100	0.000362323	0.0191449	JEQ12_000489(PRKACB);JEQ12_000550(GFI1);JEQ12_000860(SEC23B);JEQ12_001566(SOX2);JEQ12_002130(CDX2);JEQ12_002290(Zic2);JEQ12_002331(Sox1);JEQ12_002390(SOX9);JEQ12_002562(RAC3);JEQ12_002814(Rara);JEQ12_003046(NTN1);JEQ12_003307(CDK5R1);JEQ12_003360(LHX1);JEQ12_003459(DUX4L2);JEQ12_003460(DUX4L2);JEQ12_003463(DUX4L2);JEQ12_003537(ATP2B4);JEQ12_003541(ATP2B4);JEQ12_003851(Zbtb17);JEQ12_004058(CSRP1);…
BP	GO:0002757	immune response-activating signal transduction	74	0.000364787	0.0191449	JEQ12_000100(INPP5D);JEQ12_000489(PRKACB);JEQ12_001107(FCGR2);JEQ12_002227(ARPC2);JEQ12_002562(RAC3);JEQ12_002608(GH1);JEQ12_002991(MAPK7);JEQ12_003217(MYO1C);JEQ12_003306(PSMD11);JEQ12_003595(LBR);JEQ12_003667(ARPC2);JEQ12_004018(PTPRC);JEQ12_004641(PLCG1);JEQ12_004835(Plcg2);JEQ12_005081(CARMIL2);JEQ12_005095(PSMB10);JEQ12_005278(NFKBIB);JEQ12_005465(PRKD2);JEQ12_005998(NLRX1);JEQ12_006197(TRIM…
BP	GO:0050778	positive regulation of immune response	88	0.00036707	0.0191449	JEQ12_000100(INPP5D);JEQ12_000489(PRKACB);JEQ12_001107(FCGR2);JEQ12_002227(ARPC2);JEQ12_002562(RAC3);JEQ12_002608(GH1);JEQ12_002814(Rara);JEQ12_002991(MAPK7);JEQ12_003217(MYO1C);JEQ12_003306(PSMD11);JEQ12_003536(CFH);JEQ12_003595(LBR);JEQ12_003667(ARPC2);JEQ12_003710(MASP2);JEQ12_003840(Tnfrsf4);JEQ12_004006(CD46);JEQ12_004018(PTPRC);JEQ12_004641(PLCG1);JEQ12_004835(Plcg2);JEQ12_005081(CARMIL2);J…
BP	GO:0002764	immune response-regulating signaling pathway	86	0.000369521	0.0191449	JEQ12_000100(INPP5D);JEQ12_000489(PRKACB);JEQ12_001107(FCGR2);JEQ12_002227(ARPC2);JEQ12_002562(RAC3);JEQ12_002608(GH1);JEQ12_002991(MAPK7);JEQ12_003217(MYO1C);JEQ12_003306(PSMD11);JEQ12_003595(LBR);JEQ12_003667(ARPC2);JEQ12_004018(PTPRC);JEQ12_004641(PLCG1);JEQ12_004835(Plcg2);JEQ12_005081(CARMIL2);JEQ12_005095(PSMB10);JEQ12_005278(NFKBIB);JEQ12_005465(PRKD2);JEQ12_005741(LILRB3);JEQ12_005998(NLR…
BP	GO:0061326	renal tubule development	14	0.00037545	0.019209	JEQ12_002390(SOX9);JEQ12_002723(Wnk4);JEQ12_003360(LHX1);JEQ12_004976(Irx3);JEQ12_005299(ZFP36);JEQ12_007010(Irx1);JEQ12_007012(IRX2);JEQ12_007327(Lhx5);JEQ12_007458(LIF);JEQ12_013419(NOTCH1);JEQ12_014140(Pou3f3);JEQ12_015127(SOX10);JEQ12_017633(PROM1);JEQ12_018765(POU3F2)
BP	GO:0046634	regulation of alpha-beta T cell activation	11	0.000400688	0.0202471	JEQ12_000940(Zbtb7b);JEQ12_003840(Tnfrsf4);JEQ12_007540(ADORA2A);JEQ12_010452(BoLA-DQB);JEQ12_015819(TRBC2);JEQ12_015820(TRB);JEQ12_015880(GIMAP5);JEQ12_015887(GIMAP5);JEQ12_015888(GIMAP5);JEQ12_015916(GIMAP5);JEQ12_016528(AP3D1)
BP	GO:0001562	response to protozoan	9	0.000412166	0.0202674	JEQ12_000527(GBP1);JEQ12_000528(GBP2);JEQ12_000529(GBP3);JEQ12_000531(GBP3);JEQ12_000534(GBP6);JEQ12_004870(IRF8);JEQ12_005407(BCL3);JEQ12_009842(SLC11A1);JEQ12_011371(TSPAN32)
BP	GO:0031123	RNA 3'-end processing	22	0.000414117	0.0202674	JEQ12_005024(MMP15);JEQ12_005299(ZFP36);JEQ12_005352(CCNB1);JEQ12_005450(SYMPK);JEQ12_006304(SSU72);JEQ12_006305(SSU72);JEQ12_006306(SSU72);JEQ12_006307(SSU72);JEQ12_006308(SSU72);JEQ12_006309(SSU72);JEQ12_006310(SSU72);JEQ12_006311(SSU72);JEQ12_006312(SSU72);JEQ12_006313(SSU72);JEQ12_006314(SSU72);JEQ12_006315(SSU72);JEQ12_006316(SSU72);JEQ12_006317(SSU72);JEQ12_019185(AGO2);JEQ12_019920(ybx2-a)…
BP	GO:0060706	cell differentiation involved in embryonic placenta development	10	0.000420589	0.0202674	JEQ12_007458(LIF);JEQ12_007649(NR2F2);JEQ12_008106(AKT1);JEQ12_008623(DNAJB8);JEQ12_009362(HAND2);JEQ12_010349(MDFI);JEQ12_011372(ASCL2);JEQ12_015972(Dnajb6);JEQ12_017003(HAND1);JEQ12_017098(NR2F1)
BP	GO:0008283	cell proliferation	255	0.000420896	0.0202674	JEQ12_000015(ING5);JEQ12_000040(GPC1);JEQ12_000100(INPP5D);JEQ12_000489(PRKACB);JEQ12_001070(NCSTN);JEQ12_001153(TBX19);JEQ12_001266(ROBO2);JEQ12_001566(SOX2);JEQ12_001873(DNMT3L);JEQ12_002130(CDX2);JEQ12_002190(DACH1);JEQ12_002235(DCT);JEQ12_002241(ABCC4);JEQ12_002243(ABCC4);JEQ12_002244(ABCC4);JEQ12_002245(ABCC4);JEQ12_002246(ABCC4);JEQ12_002248(ABCC4);JEQ12_002249(ABCC4);JEQ12_002250(ABCC4);JE…
BP	GO:0031124	mRNA 3'-end processing	21	0.000431598	0.020305	JEQ12_005299(ZFP36);JEQ12_005352(CCNB1);JEQ12_005450(SYMPK);JEQ12_006304(SSU72);JEQ12_006305(SSU72);JEQ12_006306(SSU72);JEQ12_006307(SSU72);JEQ12_006308(SSU72);JEQ12_006309(SSU72);JEQ12_006310(SSU72);JEQ12_006311(SSU72);JEQ12_006312(SSU72);JEQ12_006313(SSU72);JEQ12_006314(SSU72);JEQ12_006315(SSU72);JEQ12_006316(SSU72);JEQ12_006317(SSU72);JEQ12_019185(AGO2);JEQ12_019920(ybx2-a);JEQ12_019921(ybx2-a…
BP	GO:0044236	multicellular organism metabolic process	21	0.000431598	0.020305	JEQ12_000188(COL9A2);JEQ12_000215(P3H1);JEQ12_001910(Col6a2);JEQ12_001963(COL6A5);JEQ12_002321(COL4A1);JEQ12_002992(MFAP4);JEQ12_004431(COL9A3);JEQ12_004703(MMP9);JEQ12_005024(MMP15);JEQ12_008495(COL7A1);JEQ12_009354(CTSB);JEQ12_009994(COL16A1);JEQ12_010240(COL11A2);JEQ12_010473(TNXB);JEQ12_011383(CTSD);JEQ12_012641(Col26a1);JEQ12_014347(TNS2);JEQ12_014448(COL2A1);JEQ12_017496(ADAMTS3);JEQ12_0179…
BP	GO:0010948	negative regulation of cell cycle process	20	0.000445684	0.0207294	JEQ12_003459(DUX4L2);JEQ12_003460(DUX4L2);JEQ12_003461(DUX4L2);JEQ12_003462(DUX4L2);JEQ12_003463(DUX4L2);JEQ12_003464(DUX4L2);JEQ12_004768(DUX4L2);JEQ12_005352(CCNB1);JEQ12_005812(chmp2a);JEQ12_007458(LIF);JEQ12_007534(SUSD2);JEQ12_007948(MDM2);JEQ12_008042(CCNK);JEQ12_008680(CDK5RAP2);JEQ12_011350(FGF3);JEQ12_012794(Prkar1b);JEQ12_012802(DUX4L2);JEQ12_012803(DUX4L2);JEQ12_015064(CCND2);JEQ12_020…
BP	GO:0032502	developmental process	755	0.000480488	0.0220971	JEQ12_000011(PDCD1);JEQ12_000040(GPC1);JEQ12_000083(ACKR3);JEQ12_000100(INPP5D);JEQ12_000102(Ngef);JEQ12_000140(STK40);JEQ12_000148(ZC3H12A);JEQ12_000155(EPHA10);JEQ12_000188(COL9A2);JEQ12_000215(P3H1);JEQ12_000230(TIE1);JEQ12_000318(Faf1);JEQ12_000392(HOOK1);JEQ12_000397(C1orf87);JEQ12_000407(DOCK7);JEQ12_000444(LRRC7);JEQ12_000464(ACADM);JEQ12_000489(PRKACB);JEQ12_000550(GFI1);JEQ12_000631(CELS…
BP	GO:0006357	regulation of transcription from RNA polymerase II promoter	216	0.00050609	0.0230158	JEQ12_000550(GFI1);JEQ12_000848(RORC);JEQ12_000940(Zbtb7b);JEQ12_001058(TAGLN2);JEQ12_001071(Nhlh1);JEQ12_001153(TBX19);JEQ12_001175(OLIG2);JEQ12_001566(SOX2);JEQ12_001942(SIM2);JEQ12_001988(PRDM7);JEQ12_002130(CDX2);JEQ12_002133(GSX1);JEQ12_002190(DACH1);JEQ12_002266(TCEA1);JEQ12_002267(TCEA1);JEQ12_002290(Zic2);JEQ12_002331(Sox1);JEQ12_002338(Mcf2l);JEQ12_002390(SOX9);JEQ12_002447(RECQL5);JEQ12…
BP	GO:0002694	regulation of leukocyte activation	65	0.000527445	0.0237234	JEQ12_000011(PDCD1);JEQ12_000100(INPP5D);JEQ12_000148(ZC3H12A);JEQ12_000848(RORC);JEQ12_000940(Zbtb7b);JEQ12_001873(DNMT3L);JEQ12_002353(GAS6);JEQ12_002413(CD300LD);JEQ12_002562(RAC3);JEQ12_003001(ADORA2B);JEQ12_003484(SOX13);JEQ12_003610(ITPKB);JEQ12_003840(Tnfrsf4);JEQ12_004018(PTPRC);JEQ12_004441(ADRM1);JEQ12_005010(CCL17);JEQ12_005081(CARMIL2);JEQ12_005373(CEACAM5);JEQ12_005414(CLPTM1);JEQ12_…
BP	GO:0016477	cell migration	165	0.000536524	0.0238695	JEQ12_000083(ACKR3);JEQ12_000230(TIE1);JEQ12_000631(CELSR2);JEQ12_000742(PDE4DIP);JEQ12_000902(S100A3);JEQ12_000979(SEMA4A);JEQ12_001107(FCGR2);JEQ12_001175(OLIG2);JEQ12_001266(ROBO2);JEQ12_002190(DACH1);JEQ12_002290(Zic2);JEQ12_002331(Sox1);JEQ12_002353(GAS6);JEQ12_002390(SOX9);JEQ12_002472(SPHK1);JEQ12_002477(CYGB);JEQ12_002562(RAC3);JEQ12_002624(ACE);JEQ12_002760(KRT16);JEQ12_003046(NTN1);JEQ1…
BP	GO:0002253	activation of immune response	80	0.000575235	0.0245779	JEQ12_000100(INPP5D);JEQ12_000489(PRKACB);JEQ12_001107(FCGR2);JEQ12_002227(ARPC2);JEQ12_002562(RAC3);JEQ12_002608(GH1);JEQ12_002991(MAPK7);JEQ12_003217(MYO1C);JEQ12_003306(PSMD11);JEQ12_003536(CFH);JEQ12_003595(LBR);JEQ12_003667(ARPC2);JEQ12_003710(MASP2);JEQ12_004006(CD46);JEQ12_004018(PTPRC);JEQ12_004641(PLCG1);JEQ12_004835(Plcg2);JEQ12_005081(CARMIL2);JEQ12_005095(PSMB10);JEQ12_005278(NFKBIB);…
BP	GO:0001794	type IIa hypersensitivity	5	0.000582471	0.0245779	JEQ12_001107(FCGR2);JEQ12_008124(IGHG3);JEQ12_008125(Igh-1a);JEQ12_008126(IGHM);JEQ12_016412(C3)
BP	GO:0001796	regulation of type IIa hypersensitivity	5	0.000582471	0.0245779	JEQ12_001107(FCGR2);JEQ12_008124(IGHG3);JEQ12_008125(Igh-1a);JEQ12_008126(IGHM);JEQ12_016412(C3)
BP	GO:0002445	type II hypersensitivity	5	0.000582471	0.0245779	JEQ12_001107(FCGR2);JEQ12_008124(IGHG3);JEQ12_008125(Igh-1a);JEQ12_008126(IGHM);JEQ12_016412(C3)
BP	GO:0002892	regulation of type II hypersensitivity	5	0.000582471	0.0245779	JEQ12_001107(FCGR2);JEQ12_008124(IGHG3);JEQ12_008125(Igh-1a);JEQ12_008126(IGHM);JEQ12_016412(C3)
BP	GO:0001505	regulation of neurotransmitter levels	34	0.000591069	0.0246862	JEQ12_002472(SPHK1);JEQ12_003312(Asic2);JEQ12_003399(Tspoap1);JEQ12_004402(DNAJC5);JEQ12_005548(SLC17A7);JEQ12_007540(ADORA2A);JEQ12_007595(COMT);JEQ12_007760(PPFIA1);JEQ12_007763(PPFIA1);JEQ12_007764(PPFIA1);JEQ12_007774(PPFIA1);JEQ12_007775(PPFIA1);JEQ12_008946(PPFIA1);JEQ12_011373(TH);JEQ12_012102(PPFIA1);JEQ12_012103(PPFIA1);JEQ12_012105(PPFIA1);JEQ12_012106(PPFIA1);JEQ12_012108(PPFIA1);JEQ12…
BP	GO:0010720	positive regulation of cell development	55	0.000696086	0.0287786	JEQ12_001175(OLIG2);JEQ12_001266(ROBO2);JEQ12_001566(SOX2);JEQ12_002227(ARPC2);JEQ12_002235(DCT);JEQ12_002562(RAC3);JEQ12_002608(GH1);JEQ12_002609(GH1);JEQ12_002624(ACE);JEQ12_002814(Rara);JEQ12_002993(RNF112);JEQ12_003189(ASPA);JEQ12_003667(ARPC2);JEQ12_003852(SPEN);JEQ12_004267(NKX2-2);JEQ12_004702(ZNF335);JEQ12_005304(DLL3);JEQ12_006866(FST);JEQ12_007458(LIF);JEQ12_007671(NTRK3);JEQ12_007680(M…
BP	GO:0043009	chordate embryonic development	72	0.000775649	0.0317473	JEQ12_000230(TIE1);JEQ12_001153(TBX19);JEQ12_001873(DNMT3L);JEQ12_002130(CDX2);JEQ12_002290(Zic2);JEQ12_002672(GRN);JEQ12_003216(INPP5K);JEQ12_003485(ETNK2);JEQ12_003633(ZBTB18);JEQ12_004267(NKX2-2);JEQ12_004397(SOX18);JEQ12_004641(PLCG1);JEQ12_004702(ZNF335);JEQ12_004906(ANKRD11);JEQ12_004976(Irx3);JEQ12_005024(MMP15);JEQ12_005029(EIF4E2);JEQ12_005304(DLL3);JEQ12_005352(CCNB1);JEQ12_005428(ERCC2…
BP	GO:0045580	regulation of T cell differentiation	19	0.000833388	0.0337728	JEQ12_000848(RORC);JEQ12_000940(Zbtb7b);JEQ12_003484(SOX13);JEQ12_003610(ITPKB);JEQ12_003840(Tnfrsf4);JEQ12_004018(PTPRC);JEQ12_004441(ADRM1);JEQ12_005081(CARMIL2);JEQ12_005414(CLPTM1);JEQ12_005741(LILRB3);JEQ12_010453(HLA-DQA2);JEQ12_011787(ADAM8);JEQ12_015880(GIMAP5);JEQ12_015887(GIMAP5);JEQ12_015888(GIMAP5);JEQ12_015916(GIMAP5);JEQ12_015963(SHH);JEQ12_016528(AP3D1);JEQ12_018854(VNN1)
BP	GO:0032963	collagen metabolic process	17	0.000882195	0.0354002	JEQ12_000188(COL9A2);JEQ12_001910(Col6a2);JEQ12_001963(COL6A5);JEQ12_002321(COL4A1);JEQ12_004431(COL9A3);JEQ12_004703(MMP9);JEQ12_005024(MMP15);JEQ12_008495(COL7A1);JEQ12_009354(CTSB);JEQ12_009994(COL16A1);JEQ12_010240(COL11A2);JEQ12_011383(CTSD);JEQ12_012641(Col26a1);JEQ12_014448(COL2A1);JEQ12_017496(ADAMTS3);JEQ12_017922(MMP14);JEQ12_019571(COL14A1)
BP	GO:0030217	T cell differentiation	31	0.000914425	0.0363373	JEQ12_000848(RORC);JEQ12_000940(Zbtb7b);JEQ12_000979(SEMA4A);JEQ12_003484(SOX13);JEQ12_003610(ITPKB);JEQ12_003840(Tnfrsf4);JEQ12_004018(PTPRC);JEQ12_004441(ADRM1);JEQ12_004816(MAF);JEQ12_005081(CARMIL2);JEQ12_005299(ZFP36);JEQ12_005407(BCL3);JEQ12_005414(CLPTM1);JEQ12_005741(LILRB3);JEQ12_006718(DOCK2);JEQ12_008040(BCL11B);JEQ12_008113(Jag2);JEQ12_010453(HLA-DQA2);JEQ12_011787(ADAM8);JEQ12_012758…
BP	GO:0045165	cell fate commitment	44	0.000947381	0.0372849	JEQ12_000550(GFI1);JEQ12_001175(OLIG2);JEQ12_001566(SOX2);JEQ12_002227(ARPC2);JEQ12_002290(Zic2);JEQ12_002331(Sox1);JEQ12_002390(SOX9);JEQ12_003046(NTN1);JEQ12_003667(ARPC2);JEQ12_003919(Lhx4);JEQ12_004267(NKX2-2);JEQ12_004397(SOX18);JEQ12_005304(DLL3);JEQ12_007010(Irx1);JEQ12_007649(NR2F2);JEQ12_007671(NTRK3);JEQ12_008040(BCL11B);JEQ12_008113(Jag2);JEQ12_010528(POU5F1);JEQ12_011350(FGF3);JEQ12_0…
BP	GO:0048522	positive regulation of cellular process	384	0.000985585	0.0380288	JEQ12_000011(PDCD1);JEQ12_000015(ING5);JEQ12_000040(GPC1);JEQ12_000067(ERFE);JEQ12_000083(ACKR3);JEQ12_000148(ZC3H12A);JEQ12_000155(EPHA10);JEQ12_000407(DOCK7);JEQ12_000489(PRKACB);JEQ12_000550(GFI1);JEQ12_000571(RWDD3);JEQ12_000690(MAGI3);JEQ12_000740(NBPF3);JEQ12_000741(NBPF4);JEQ12_000743(NBPF3);JEQ12_000745(NBPF3);JEQ12_000747(NBPF6);JEQ12_000748(NBPF4);JEQ12_000749(ADCY2);JEQ12_000750(NBPF4)…
BP	GO:0098742	cell-cell adhesion via plasma-membrane adhesion molecules	39	0.000988577	0.0380288	JEQ12_000214(CLDN19);JEQ12_000397(C1orf87);JEQ12_000631(CELSR2);JEQ12_001041(Cadm3);JEQ12_001059(IGSF9);JEQ12_001266(ROBO2);JEQ12_002186(PCDH9);JEQ12_002269(CLDN10);JEQ12_003659(SELE);JEQ12_003725(CLSTN1);JEQ12_004840(CDH13);JEQ12_004948(CBLN1);JEQ12_005373(CEACAM5);JEQ12_005374(CEACAM6);JEQ12_005377(CEACAM6);JEQ12_005960(DSCAML1);JEQ12_006001(MCAM);JEQ12_006008(NECTIN1);JEQ12_007056(Dchs1);JEQ12…
BP	GO:0042127	regulation of cell proliferation	176	0.000994156	0.0380288	JEQ12_000040(GPC1);JEQ12_000100(INPP5D);JEQ12_000489(PRKACB);JEQ12_001266(ROBO2);JEQ12_001566(SOX2);JEQ12_001873(DNMT3L);JEQ12_002130(CDX2);JEQ12_002190(DACH1);JEQ12_002241(ABCC4);JEQ12_002243(ABCC4);JEQ12_002244(ABCC4);JEQ12_002245(ABCC4);JEQ12_002246(ABCC4);JEQ12_002248(ABCC4);JEQ12_002249(ABCC4);JEQ12_002250(ABCC4);JEQ12_002251(ABCC4);JEQ12_002252(ABCC4);JEQ12_002253(ABCC4);JEQ12_002254(ABCC4)…
BP	GO:0072080	nephron tubule development	13	0.00102686	0.0389162	JEQ12_002390(SOX9);JEQ12_002723(Wnk4);JEQ12_003360(LHX1);JEQ12_004976(Irx3);JEQ12_007010(Irx1);JEQ12_007012(IRX2);JEQ12_007327(Lhx5);JEQ12_007458(LIF);JEQ12_013419(NOTCH1);JEQ12_014140(Pou3f3);JEQ12_015127(SOX10);JEQ12_017633(PROM1);JEQ12_018765(POU3F2)
BP	GO:0002524	hypersensitivity	6	0.00115358	0.0425369	JEQ12_001107(FCGR2);JEQ12_008123(IGHA2);JEQ12_008124(IGHG3);JEQ12_008125(Igh-1a);JEQ12_008126(IGHM);JEQ12_016412(C3)
BP	GO:0002883	regulation of hypersensitivity	6	0.00115358	0.0425369	JEQ12_001107(FCGR2);JEQ12_008123(IGHA2);JEQ12_008124(IGHG3);JEQ12_008125(Igh-1a);JEQ12_008126(IGHM);JEQ12_016412(C3)
BP	GO:0032291	axon ensheathment in central nervous system	6	0.00115358	0.0425369	JEQ12_003189(ASPA);JEQ12_003494(CNTN2);JEQ12_011119(MYRF);JEQ12_011777(NKX6-2);JEQ12_017573(NKX6-1);JEQ12_017687(FGFR3)
BP	GO:0051094	positive regulation of developmental process	111	0.00118115	0.0431649	JEQ12_000148(ZC3H12A);JEQ12_000550(GFI1);JEQ12_001175(OLIG2);JEQ12_001266(ROBO2);JEQ12_001566(SOX2);JEQ12_002227(ARPC2);JEQ12_002235(DCT);JEQ12_002390(SOX9);JEQ12_002562(RAC3);JEQ12_002608(GH1);JEQ12_002609(GH1);JEQ12_002624(ACE);JEQ12_002672(GRN);JEQ12_002814(Rara);JEQ12_002821(CSF3);JEQ12_002993(RNF112);JEQ12_003189(ASPA);JEQ12_003360(LHX1);JEQ12_003610(ITPKB);JEQ12_003667(ARPC2);JEQ12_003852(S…
BP	GO:0042440	pigment metabolic process	12	0.00123901	0.0446451	JEQ12_001566(SOX2);JEQ12_002235(DCT);JEQ12_002562(RAC3);JEQ12_004572(ASIP);JEQ12_008222(env);JEQ12_011299(GRK2);JEQ12_013657(PRPS1);JEQ12_013658(PRPS1);JEQ12_015930(CDK5);JEQ12_016528(AP3D1);JEQ12_017340(PRPS1);JEQ12_020323(Sox3)
BP	GO:0045582	positive regulation of T cell differentiation	10	0.00125792	0.0446451	JEQ12_003610(ITPKB);JEQ12_004018(PTPRC);JEQ12_005081(CARMIL2);JEQ12_005741(LILRB3);JEQ12_015880(GIMAP5);JEQ12_015887(GIMAP5);JEQ12_015888(GIMAP5);JEQ12_015916(GIMAP5);JEQ12_015963(SHH);JEQ12_016528(AP3D1)
BP	GO:0045621	positive regulation of lymphocyte differentiation	10	0.00125792	0.0446451	JEQ12_003610(ITPKB);JEQ12_004018(PTPRC);JEQ12_005081(CARMIL2);JEQ12_005741(LILRB3);JEQ12_015880(GIMAP5);JEQ12_015887(GIMAP5);JEQ12_015888(GIMAP5);JEQ12_015916(GIMAP5);JEQ12_015963(SHH);JEQ12_016528(AP3D1)
BP	GO:0006355	regulation of transcription, DNA-templated	312	0.00126987	0.0446451	JEQ12_000015(ING5);JEQ12_000148(ZC3H12A);JEQ12_000550(GFI1);JEQ12_000571(RWDD3);JEQ12_000779(CBX1);JEQ12_000848(RORC);JEQ12_000940(Zbtb7b);JEQ12_001058(TAGLN2);JEQ12_001071(Nhlh1);JEQ12_001153(TBX19);JEQ12_001175(OLIG2);JEQ12_001566(SOX2);JEQ12_001873(DNMT3L);JEQ12_001942(SIM2);JEQ12_001988(PRDM7);JEQ12_002130(CDX2);JEQ12_002133(GSX1);JEQ12_002190(DACH1);JEQ12_002266(TCEA1);JEQ12_002267(TCEA1);JE…
BP	GO:0014013	regulation of gliogenesis	18	0.0012762	0.0446451	JEQ12_001175(OLIG2);JEQ12_002993(RNF112);JEQ12_003189(ASPA);JEQ12_003494(CNTN2);JEQ12_004049(GPR37L1);JEQ12_004267(NKX2-2);JEQ12_005304(DLL3);JEQ12_007458(LIF);JEQ12_007671(NTRK3);JEQ12_009419(BIN1);JEQ12_011372(ASCL2);JEQ12_011777(NKX6-2);JEQ12_013419(NOTCH1);JEQ12_013661(MYCN);JEQ12_015127(SOX10);JEQ12_015963(SHH);JEQ12_017573(NKX6-1);JEQ12_017687(FGFR3)
BP	GO:0021515	cell differentiation in spinal cord	17	0.00132859	0.0459377	JEQ12_001175(OLIG2);JEQ12_002133(GSX1);JEQ12_003360(LHX1);JEQ12_003919(Lhx4);JEQ12_004015(LHX9);JEQ12_004267(NKX2-2);JEQ12_007327(Lhx5);JEQ12_008113(Jag2);JEQ12_011339(IGHMBP2);JEQ12_011372(ASCL2);JEQ12_011373(TH);JEQ12_011597(Lbx1);JEQ12_011777(NKX6-2);JEQ12_013419(NOTCH1);JEQ12_015935(GBX1);JEQ12_015963(SHH);JEQ12_017573(NKX6-1)
BP	GO:2001141	regulation of RNA biosynthetic process	322	0.00133559	0.0459377	JEQ12_000015(ING5);JEQ12_000148(ZC3H12A);JEQ12_000550(GFI1);JEQ12_000571(RWDD3);JEQ12_000757(ARL2BP);JEQ12_000779(CBX1);JEQ12_000848(RORC);JEQ12_000940(Zbtb7b);JEQ12_000981(PMF1);JEQ12_001058(TAGLN2);JEQ12_001071(Nhlh1);JEQ12_001153(TBX19);JEQ12_001175(OLIG2);JEQ12_001566(SOX2);JEQ12_001873(DNMT3L);JEQ12_001942(SIM2);JEQ12_001988(PRDM7);JEQ12_001990(TDRD3);JEQ12_002130(CDX2);JEQ12_002133(GSX1);JE…
BP	GO:0045619	regulation of lymphocyte differentiation	22	0.00138945	0.0469329	JEQ12_000100(INPP5D);JEQ12_000848(RORC);JEQ12_000940(Zbtb7b);JEQ12_003484(SOX13);JEQ12_003610(ITPKB);JEQ12_003840(Tnfrsf4);JEQ12_004018(PTPRC);JEQ12_004441(ADRM1);JEQ12_005081(CARMIL2);JEQ12_005414(CLPTM1);JEQ12_005741(LILRB3);JEQ12_010453(HLA-DQA2);JEQ12_011787(ADAM8);JEQ12_012758(CARD11);JEQ12_014088(CYP26B1);JEQ12_015880(GIMAP5);JEQ12_015887(GIMAP5);JEQ12_015888(GIMAP5);JEQ12_015916(GIMAP5);JE…
BP	GO:1903506	regulation of nucleic acid-templated transcription	312	0.00139333	0.0469329	JEQ12_000015(ING5);JEQ12_000148(ZC3H12A);JEQ12_000550(GFI1);JEQ12_000571(RWDD3);JEQ12_000779(CBX1);JEQ12_000848(RORC);JEQ12_000940(Zbtb7b);JEQ12_001058(TAGLN2);JEQ12_001071(Nhlh1);JEQ12_001153(TBX19);JEQ12_001175(OLIG2);JEQ12_001566(SOX2);JEQ12_001873(DNMT3L);JEQ12_001942(SIM2);JEQ12_001988(PRDM7);JEQ12_002130(CDX2);JEQ12_002133(GSX1);JEQ12_002190(DACH1);JEQ12_002266(TCEA1);JEQ12_002267(TCEA1);JE…
BP	GO:0014888	striated muscle adaptation	9	0.00139893	0.0469329	JEQ12_004061(TNNI1);JEQ12_005581(MYH14);JEQ12_008670(GSN);JEQ12_010290(TEAD3);JEQ12_011822(NFATC1);JEQ12_012593(GTF2IRD1);JEQ12_015075(TEAD4);JEQ12_015638(CAMK2B);JEQ12_017247(PPP3CA)
BP	GO:0009719	response to endogenous stimulus	211	0.00142907	0.0473882	JEQ12_000034(AQP12B);JEQ12_000071(SCLY);JEQ12_000464(ACADM);JEQ12_000489(PRKACB);JEQ12_000642(GSTM1);JEQ12_000643(GSTM1);JEQ12_000644(GSTM1);JEQ12_000645(GSTM1);JEQ12_000749(ADCY2);JEQ12_000751(ADCY2);JEQ12_000848(RORC);JEQ12_001266(ROBO2);JEQ12_002084(UFM1);JEQ12_002241(ABCC4);JEQ12_002243(ABCC4);JEQ12_002244(ABCC4);JEQ12_002245(ABCC4);JEQ12_002246(ABCC4);JEQ12_002248(ABCC4);JEQ12_002249(ABCC4);…
BP	GO:0010033	response to organic substance	335	0.00143566	0.0473882	JEQ12_000034(AQP12B);JEQ12_000071(SCLY);JEQ12_000083(ACKR3);JEQ12_000148(ZC3H12A);JEQ12_000444(LRRC7);JEQ12_000464(ACADM);JEQ12_000489(PRKACB);JEQ12_000527(GBP1);JEQ12_000528(GBP2);JEQ12_000529(GBP3);JEQ12_000531(GBP3);JEQ12_000534(GBP6);JEQ12_000550(GFI1);JEQ12_000642(GSTM1);JEQ12_000643(GSTM1);JEQ12_000644(GSTM1);JEQ12_000645(GSTM1);JEQ12_000749(ADCY2);JEQ12_000751(ADCY2);JEQ12_000848(RORC);JEQ…
BP	GO:0006972	hyperosmotic response	8	0.0014781	0.0482357	JEQ12_002608(GH1);JEQ12_002609(GH1);JEQ12_004366(AVP);JEQ12_004367(OXT);JEQ12_015085(SLC6A12);JEQ12_017236(TACR3);JEQ12_019920(ybx2-a);JEQ12_019921(ybx2-a)
BP	GO:0044087	regulation of cellular component biogenesis	86	0.0014849	0.0482357	JEQ12_000318(Faf1);JEQ12_002227(ARPC2);JEQ12_002390(SOX9);JEQ12_002562(RAC3);JEQ12_002624(ACE);JEQ12_002821(CSF3);JEQ12_003216(INPP5K);JEQ12_003312(Asic2);JEQ12_003667(ARPC2);JEQ12_003713(PEX14);JEQ12_003725(CLSTN1);JEQ12_003845(AGRN);JEQ12_003853(FBLIM1);JEQ12_004077(MKKS);JEQ12_004223(MPP7);JEQ12_004263(INSM1);JEQ12_004366(AVP);JEQ12_004367(OXT);JEQ12_004478(PMEPA1);JEQ12_004948(CBLN1);JEQ12_00…
BP	GO:0051249	regulation of lymphocyte activation	57	0.0015245	0.0491322	JEQ12_000011(PDCD1);JEQ12_000100(INPP5D);JEQ12_000848(RORC);JEQ12_000940(Zbtb7b);JEQ12_001873(DNMT3L);JEQ12_002353(GAS6);JEQ12_002562(RAC3);JEQ12_003484(SOX13);JEQ12_003610(ITPKB);JEQ12_003840(Tnfrsf4);JEQ12_004018(PTPRC);JEQ12_004441(ADRM1);JEQ12_005010(CCL17);JEQ12_005081(CARMIL2);JEQ12_005373(CEACAM5);JEQ12_005414(CLPTM1);JEQ12_005551(FLT3LG);JEQ12_005731(Lilrb3);JEQ12_005741(LILRB3);JEQ12_007…
BP	GO:0043010	camera-type eye development	34	0.00154353	0.0493567	JEQ12_002390(SOX9);JEQ12_002461(CDK3);JEQ12_002814(Rara);JEQ12_003307(CDK5R1);JEQ12_003360(LHX1);JEQ12_004041(KDM5B);JEQ12_004263(INSM1);JEQ12_004816(MAF);JEQ12_005316(HIPK4);JEQ12_005447(SIX5);JEQ12_005583(NAPSA);JEQ12_005627(LIM2);JEQ12_006008(NECTIN1);JEQ12_007010(Irx1);JEQ12_007327(Lhx5);JEQ12_007451(NF2);JEQ12_007671(NTRK3);JEQ12_008040(BCL11B);JEQ12_009593(ACVR1C);JEQ12_010125(EPHB2);JEQ12_…
CC	GO:0030667	secretory granule membrane	31	2.3e-09	9.31e-07	JEQ12_002241(ABCC4);JEQ12_002243(ABCC4);JEQ12_002244(ABCC4);JEQ12_002245(ABCC4);JEQ12_002246(ABCC4);JEQ12_002248(ABCC4);JEQ12_002249(ABCC4);JEQ12_002250(ABCC4);JEQ12_002251(ABCC4);JEQ12_002252(ABCC4);JEQ12_002253(ABCC4);JEQ12_002254(ABCC4);JEQ12_002255(ABCC4);JEQ12_002256(ABCC4);JEQ12_002257(ABCC4);JEQ12_002258(ABCC4);JEQ12_002259(ABCC4);JEQ12_002260(ABCC4);JEQ12_002261(ABCC4);JEQ12_002262(ABCC4)…
CC	GO:0030659	cytoplasmic vesicle membrane	57	2.2e-05	0.00446393	JEQ12_000860(SEC23B);JEQ12_001018(DMBT1);JEQ12_002235(DCT);JEQ12_002241(ABCC4);JEQ12_002243(ABCC4);JEQ12_002244(ABCC4);JEQ12_002245(ABCC4);JEQ12_002246(ABCC4);JEQ12_002248(ABCC4);JEQ12_002249(ABCC4);JEQ12_002250(ABCC4);JEQ12_002251(ABCC4);JEQ12_002252(ABCC4);JEQ12_002253(ABCC4);JEQ12_002254(ABCC4);JEQ12_002255(ABCC4);JEQ12_002256(ABCC4);JEQ12_002257(ABCC4);JEQ12_002258(ABCC4);JEQ12_002259(ABCC4);…
CC	GO:0098588	bounding membrane of organelle	133	7.11e-05	0.00959895	JEQ12_000013(GAL3ST2);JEQ12_000860(SEC23B);JEQ12_001018(DMBT1);JEQ12_001070(NCSTN);JEQ12_001506(ST6GAL1);JEQ12_001706(RNF13);JEQ12_001734(SLC9A9);JEQ12_002241(ABCC4);JEQ12_002243(ABCC4);JEQ12_002244(ABCC4);JEQ12_002245(ABCC4);JEQ12_002246(ABCC4);JEQ12_002248(ABCC4);JEQ12_002249(ABCC4);JEQ12_002250(ABCC4);JEQ12_002251(ABCC4);JEQ12_002252(ABCC4);JEQ12_002253(ABCC4);JEQ12_002254(ABCC4);JEQ12_002255(…
CC	GO:0098805	whole membrane	173	0.000315386	0.0202965	JEQ12_000040(GPC1);JEQ12_000105(EFHD1);JEQ12_000444(LRRC7);JEQ12_000749(ADCY2);JEQ12_000751(ADCY2);JEQ12_000860(SEC23B);JEQ12_001070(NCSTN);JEQ12_001076(CD48);JEQ12_001077(CD48);JEQ12_001083(ITLN2);JEQ12_001266(ROBO2);JEQ12_001541(CAMK2N2);JEQ12_001706(RNF13);JEQ12_001734(SLC9A9);JEQ12_002241(ABCC4);JEQ12_002243(ABCC4);JEQ12_002244(ABCC4);JEQ12_002245(ABCC4);JEQ12_002246(ABCC4);JEQ12_002248(ABCC4…
CC	GO:0012505	endomembrane system	221	0.000338668	0.0202965	JEQ12_000013(GAL3ST2);JEQ12_000040(GPC1);JEQ12_000083(ACKR3);JEQ12_000188(COL9A2);JEQ12_000318(Faf1);JEQ12_000642(GSTM1);JEQ12_000643(GSTM1);JEQ12_000644(GSTM1);JEQ12_000645(GSTM1);JEQ12_000811(ADAMTSL4);JEQ12_000860(SEC23B);JEQ12_000979(SEMA4A);JEQ12_001042(ACKR1);JEQ12_001283(Epha3);JEQ12_001506(ST6GAL1);JEQ12_001706(RNF13);JEQ12_001734(SLC9A9);JEQ12_001910(Col6a2);JEQ12_002241(ABCC4);JEQ12_002…
CC	GO:0030141	secretory granule	47	0.000350805	0.0202965	JEQ12_002241(ABCC4);JEQ12_002243(ABCC4);JEQ12_002244(ABCC4);JEQ12_002245(ABCC4);JEQ12_002246(ABCC4);JEQ12_002248(ABCC4);JEQ12_002249(ABCC4);JEQ12_002250(ABCC4);JEQ12_002251(ABCC4);JEQ12_002252(ABCC4);JEQ12_002253(ABCC4);JEQ12_002254(ABCC4);JEQ12_002255(ABCC4);JEQ12_002256(ABCC4);JEQ12_002257(ABCC4);JEQ12_002258(ABCC4);JEQ12_002259(ABCC4);JEQ12_002260(ABCC4);JEQ12_002261(ABCC4);JEQ12_002262(ABCC4)…
CC	GO:0099503	secretory vesicle	47	0.000350805	0.0202965	JEQ12_002241(ABCC4);JEQ12_002243(ABCC4);JEQ12_002244(ABCC4);JEQ12_002245(ABCC4);JEQ12_002246(ABCC4);JEQ12_002248(ABCC4);JEQ12_002249(ABCC4);JEQ12_002250(ABCC4);JEQ12_002251(ABCC4);JEQ12_002252(ABCC4);JEQ12_002253(ABCC4);JEQ12_002254(ABCC4);JEQ12_002255(ABCC4);JEQ12_002256(ABCC4);JEQ12_002257(ABCC4);JEQ12_002258(ABCC4);JEQ12_002259(ABCC4);JEQ12_002260(ABCC4);JEQ12_002261(ABCC4);JEQ12_002262(ABCC4)…
CC	GO:0044433	cytoplasmic vesicle part	67	0.000459035	0.0232386	JEQ12_000860(SEC23B);JEQ12_001018(DMBT1);JEQ12_002235(DCT);JEQ12_002241(ABCC4);JEQ12_002243(ABCC4);JEQ12_002244(ABCC4);JEQ12_002245(ABCC4);JEQ12_002246(ABCC4);JEQ12_002248(ABCC4);JEQ12_002249(ABCC4);JEQ12_002250(ABCC4);JEQ12_002251(ABCC4);JEQ12_002252(ABCC4);JEQ12_002253(ABCC4);JEQ12_002254(ABCC4);JEQ12_002255(ABCC4);JEQ12_002256(ABCC4);JEQ12_002257(ABCC4);JEQ12_002258(ABCC4);JEQ12_002259(ABCC4);…
CC	GO:0012506	vesicle membrane	65	0.000924109	0.0332189	JEQ12_000860(SEC23B);JEQ12_001018(DMBT1);JEQ12_001542(EEF1AKMT4);JEQ12_002235(DCT);JEQ12_002241(ABCC4);JEQ12_002243(ABCC4);JEQ12_002244(ABCC4);JEQ12_002245(ABCC4);JEQ12_002246(ABCC4);JEQ12_002248(ABCC4);JEQ12_002249(ABCC4);JEQ12_002250(ABCC4);JEQ12_002251(ABCC4);JEQ12_002252(ABCC4);JEQ12_002253(ABCC4);JEQ12_002254(ABCC4);JEQ12_002255(ABCC4);JEQ12_002256(ABCC4);JEQ12_002257(ABCC4);JEQ12_002258(ABC…
CC	GO:0018995	host	6	0.00117164	0.0332189	JEQ12_000527(GBP1);JEQ12_000528(GBP2);JEQ12_000529(GBP3);JEQ12_000531(GBP3);JEQ12_000534(GBP6);JEQ12_014826(BICD1)
CC	GO:0033643	host cell part	6	0.00117164	0.0332189	JEQ12_000527(GBP1);JEQ12_000528(GBP2);JEQ12_000529(GBP3);JEQ12_000531(GBP3);JEQ12_000534(GBP6);JEQ12_014826(BICD1)
CC	GO:0043657	host cell	6	0.00117164	0.0332189	JEQ12_000527(GBP1);JEQ12_000528(GBP2);JEQ12_000529(GBP3);JEQ12_000531(GBP3);JEQ12_000534(GBP6);JEQ12_014826(BICD1)
CC	GO:0042571	immunoglobulin complex, circulating	4	0.00123033	0.0332189	JEQ12_008123(IGHA2);JEQ12_008124(IGHG3);JEQ12_008125(Igh-1a);JEQ12_008126(IGHM)
CC	GO:0071753	IgM immunoglobulin complex	4	0.00123033	0.0332189	JEQ12_008123(IGHA2);JEQ12_008124(IGHG3);JEQ12_008125(Igh-1a);JEQ12_008126(IGHM)
CC	GO:0071754	IgM immunoglobulin complex, circulating	4	0.00123033	0.0332189	JEQ12_008123(IGHA2);JEQ12_008124(IGHG3);JEQ12_008125(Igh-1a);JEQ12_008126(IGHM)
CC	GO:0019814	immunoglobulin complex	5	0.00140724	0.0356208	JEQ12_002608(GH1);JEQ12_008123(IGHA2);JEQ12_008124(IGHG3);JEQ12_008125(Igh-1a);JEQ12_008126(IGHM)
CC	GO:0005578	proteinaceous extracellular matrix	18	0.00190941	0.0454889	JEQ12_000811(ADAMTSL4);JEQ12_001325(ABI3BP);JEQ12_002321(COL4A1);JEQ12_002992(MFAP4);JEQ12_003845(AGRN);JEQ12_004440(LAMA5);JEQ12_008495(COL7A1);JEQ12_010138(HSPG2);JEQ12_010195(MFAP2);JEQ12_010240(COL11A2);JEQ12_011394(MUC5B);JEQ12_011395(MUC5AC);JEQ12_013358(ENTPD2);JEQ12_014054(VIT);JEQ12_014061(LTBP1);JEQ12_014448(COL2A1);JEQ12_015489(Lamb1);JEQ12_019571(COL14A1)
MF	GO:0005253	anion channel activity	29	5.75e-07	0.000446397	JEQ12_002241(ABCC4);JEQ12_002243(ABCC4);JEQ12_002244(ABCC4);JEQ12_002245(ABCC4);JEQ12_002246(ABCC4);JEQ12_002248(ABCC4);JEQ12_002249(ABCC4);JEQ12_002251(ABCC4);JEQ12_002252(ABCC4);JEQ12_002253(ABCC4);JEQ12_002254(ABCC4);JEQ12_002255(ABCC4);JEQ12_002259(ABCC4);JEQ12_002260(ABCC4);JEQ12_002261(ABCC4);JEQ12_002262(ABCC4);JEQ12_002263(ABCC4);JEQ12_002268(ABCC4);JEQ12_003804(GABRD);JEQ12_007622(GABRA5…
MF	GO:0004722	protein serine/threonine phosphatase activity	16	1.19e-05	0.00459905	JEQ12_006304(SSU72);JEQ12_006305(SSU72);JEQ12_006306(SSU72);JEQ12_006307(SSU72);JEQ12_006308(SSU72);JEQ12_006309(SSU72);JEQ12_006310(SSU72);JEQ12_006311(SSU72);JEQ12_006312(SSU72);JEQ12_006313(SSU72);JEQ12_006314(SSU72);JEQ12_006315(SSU72);JEQ12_006316(SSU72);JEQ12_006317(SSU72);JEQ12_009843(CTDSP1);JEQ12_017247(PPP3CA)
MF	GO:0016215	acyl-CoA desaturase activity	8	2.4e-05	0.00620946	JEQ12_006587(Fads2p1);JEQ12_006589(Fads2p1);JEQ12_006592(Fads2p1);JEQ12_006596(Fads2p1);JEQ12_006625(Fads2p1);JEQ12_006626(FADS2P1);JEQ12_019383(FADS2);JEQ12_019384(FADS2)
MF	GO:0008509	anion transmembrane transporter activity	45	6.77e-05	0.00918742	JEQ12_002241(ABCC4);JEQ12_002243(ABCC4);JEQ12_002244(ABCC4);JEQ12_002245(ABCC4);JEQ12_002246(ABCC4);JEQ12_002248(ABCC4);JEQ12_002249(ABCC4);JEQ12_002251(ABCC4);JEQ12_002252(ABCC4);JEQ12_002253(ABCC4);JEQ12_002254(ABCC4);JEQ12_002255(ABCC4);JEQ12_002259(ABCC4);JEQ12_002260(ABCC4);JEQ12_002261(ABCC4);JEQ12_002262(ABCC4);JEQ12_002263(ABCC4);JEQ12_002268(ABCC4);JEQ12_003804(GABRD);JEQ12_004231(SLC6A9…
MF	GO:0000981	RNA polymerase II transcription factor activity, sequence-specific DNA binding	92	0.000102362	0.00918742	JEQ12_000550(GFI1);JEQ12_000848(RORC);JEQ12_000940(Zbtb7b);JEQ12_001071(Nhlh1);JEQ12_001175(OLIG2);JEQ12_001566(SOX2);JEQ12_002130(CDX2);JEQ12_002133(GSX1);JEQ12_002190(DACH1);JEQ12_002290(Zic2);JEQ12_002331(Sox1);JEQ12_002390(SOX9);JEQ12_002814(Rara);JEQ12_002819(THRA);JEQ12_002969(SREBF1);JEQ12_003459(DUX4L2);JEQ12_003460(DUX4L2);JEQ12_003463(DUX4L2);JEQ12_003464(DUX4L2);JEQ12_004020(NR5A2);JEQ…
MF	GO:0016717	oxidoreductase activity, acting on paired donors, with oxidation of a pair of donors resulting in the reduction of molecular oxygen to two molecules of water	8	0.000114332	0.00918742	JEQ12_006587(Fads2p1);JEQ12_006589(Fads2p1);JEQ12_006592(Fads2p1);JEQ12_006596(Fads2p1);JEQ12_006625(Fads2p1);JEQ12_006626(FADS2P1);JEQ12_019383(FADS2);JEQ12_019384(FADS2)
MF	GO:0015399	primary active transmembrane transporter activity	29	0.000115465	0.00918742	JEQ12_002241(ABCC4);JEQ12_002243(ABCC4);JEQ12_002244(ABCC4);JEQ12_002245(ABCC4);JEQ12_002246(ABCC4);JEQ12_002248(ABCC4);JEQ12_002249(ABCC4);JEQ12_002250(ABCC4);JEQ12_002251(ABCC4);JEQ12_002252(ABCC4);JEQ12_002253(ABCC4);JEQ12_002254(ABCC4);JEQ12_002255(ABCC4);JEQ12_002258(ABCC4);JEQ12_002259(ABCC4);JEQ12_002260(ABCC4);JEQ12_002261(ABCC4);JEQ12_002262(ABCC4);JEQ12_002263(ABCC4);JEQ12_002264(ABCC4)…
MF	GO:0015405	P-P-bond-hydrolysis-driven transmembrane transporter activity	29	0.000115465	0.00918742	JEQ12_002241(ABCC4);JEQ12_002243(ABCC4);JEQ12_002244(ABCC4);JEQ12_002245(ABCC4);JEQ12_002246(ABCC4);JEQ12_002248(ABCC4);JEQ12_002249(ABCC4);JEQ12_002250(ABCC4);JEQ12_002251(ABCC4);JEQ12_002252(ABCC4);JEQ12_002253(ABCC4);JEQ12_002254(ABCC4);JEQ12_002255(ABCC4);JEQ12_002258(ABCC4);JEQ12_002259(ABCC4);JEQ12_002260(ABCC4);JEQ12_002261(ABCC4);JEQ12_002262(ABCC4);JEQ12_002263(ABCC4);JEQ12_002264(ABCC4)…
MF	GO:0001071	nucleic acid binding transcription factor activity	136	0.000120132	0.00918742	JEQ12_000550(GFI1);JEQ12_000848(RORC);JEQ12_000940(Zbtb7b);JEQ12_001071(Nhlh1);JEQ12_001153(TBX19);JEQ12_001175(OLIG2);JEQ12_001566(SOX2);JEQ12_001942(SIM2);JEQ12_002130(CDX2);JEQ12_002133(GSX1);JEQ12_002190(DACH1);JEQ12_002290(Zic2);JEQ12_002331(Sox1);JEQ12_002390(SOX9);JEQ12_002814(Rara);JEQ12_002819(THRA);JEQ12_002969(SREBF1);JEQ12_003360(LHX1);JEQ12_003398(Supt4h1a);JEQ12_003459(DUX4L2);JEQ12…
MF	GO:0016820	hydrolase activity, acting on acid anhydrides, catalyzing transmembrane movement of substances	23	0.000142073	0.00918742	JEQ12_002241(ABCC4);JEQ12_002243(ABCC4);JEQ12_002244(ABCC4);JEQ12_002245(ABCC4);JEQ12_002246(ABCC4);JEQ12_002248(ABCC4);JEQ12_002249(ABCC4);JEQ12_002251(ABCC4);JEQ12_002252(ABCC4);JEQ12_002253(ABCC4);JEQ12_002254(ABCC4);JEQ12_002255(ABCC4);JEQ12_002259(ABCC4);JEQ12_002260(ABCC4);JEQ12_002261(ABCC4);JEQ12_002262(ABCC4);JEQ12_002263(ABCC4);JEQ12_002268(ABCC4);JEQ12_003537(ATP2B4);JEQ12_003541(ATP2B…
MF	GO:0042626	ATPase activity, coupled to transmembrane movement of substances	23	0.000142073	0.00918742	JEQ12_002241(ABCC4);JEQ12_002243(ABCC4);JEQ12_002244(ABCC4);JEQ12_002245(ABCC4);JEQ12_002246(ABCC4);JEQ12_002248(ABCC4);JEQ12_002249(ABCC4);JEQ12_002251(ABCC4);JEQ12_002252(ABCC4);JEQ12_002253(ABCC4);JEQ12_002254(ABCC4);JEQ12_002255(ABCC4);JEQ12_002259(ABCC4);JEQ12_002260(ABCC4);JEQ12_002261(ABCC4);JEQ12_002262(ABCC4);JEQ12_002263(ABCC4);JEQ12_002268(ABCC4);JEQ12_003537(ATP2B4);JEQ12_003541(ATP2B…
MF	GO:0043492	ATPase activity, coupled to movement of substances	23	0.000142073	0.00918742	JEQ12_002241(ABCC4);JEQ12_002243(ABCC4);JEQ12_002244(ABCC4);JEQ12_002245(ABCC4);JEQ12_002246(ABCC4);JEQ12_002248(ABCC4);JEQ12_002249(ABCC4);JEQ12_002251(ABCC4);JEQ12_002252(ABCC4);JEQ12_002253(ABCC4);JEQ12_002254(ABCC4);JEQ12_002255(ABCC4);JEQ12_002259(ABCC4);JEQ12_002260(ABCC4);JEQ12_002261(ABCC4);JEQ12_002262(ABCC4);JEQ12_002263(ABCC4);JEQ12_002268(ABCC4);JEQ12_003537(ATP2B4);JEQ12_003541(ATP2B…
MF	GO:0003700	transcription factor activity, sequence-specific DNA binding	94	0.000187389	0.0111857	JEQ12_000550(GFI1);JEQ12_000848(RORC);JEQ12_000940(Zbtb7b);JEQ12_001071(Nhlh1);JEQ12_001153(TBX19);JEQ12_001175(OLIG2);JEQ12_001566(SOX2);JEQ12_002130(CDX2);JEQ12_002133(GSX1);JEQ12_002190(DACH1);JEQ12_002290(Zic2);JEQ12_002331(Sox1);JEQ12_002390(SOX9);JEQ12_002814(Rara);JEQ12_002819(THRA);JEQ12_002969(SREBF1);JEQ12_003459(DUX4L2);JEQ12_003460(DUX4L2);JEQ12_003463(DUX4L2);JEQ12_003464(DUX4L2);JEQ…
MF	GO:0005201	extracellular matrix structural constituent	8	0.000385021	0.0213412	JEQ12_000188(COL9A2);JEQ12_002321(COL4A1);JEQ12_004431(COL9A3);JEQ12_010240(COL11A2);JEQ12_011395(MUC5AC);JEQ12_012654(MUC3B);JEQ12_013729(EMILIN1);JEQ12_014448(COL2A1)
MF	GO:0000982	transcription factor activity, RNA polymerase II core promoter proximal region sequence-specific binding	64	0.000504188	0.0260833	JEQ12_000550(GFI1);JEQ12_000940(Zbtb7b);JEQ12_001566(SOX2);JEQ12_002133(GSX1);JEQ12_002190(DACH1);JEQ12_002290(Zic2);JEQ12_002331(Sox1);JEQ12_002390(SOX9);JEQ12_002969(SREBF1);JEQ12_003459(DUX4L2);JEQ12_003460(DUX4L2);JEQ12_003463(DUX4L2);JEQ12_003464(DUX4L2);JEQ12_004020(NR5A2);JEQ12_004225(MKX);JEQ12_004263(INSM1);JEQ12_004397(SOX18);JEQ12_004481(CTCFL);JEQ12_004651(MYBL2);JEQ12_004816(MAF);JEQ…
MF	GO:0005488	binding	1457	0.000746341	0.0328342	JEQ12_000001(RPL30);JEQ12_000005(WBP11);JEQ12_000011(PDCD1);JEQ12_000012(NEU4);JEQ12_000013(GAL3ST2);JEQ12_000014(D2HGDH);JEQ12_000015(ING5);JEQ12_000023(Hdlbp);JEQ12_000037(RNPEPL1);JEQ12_000039(ANKMY1);JEQ12_000040(GPC1);JEQ12_000066(ILKAP);JEQ12_000067(ERFE);JEQ12_000071(SCLY);JEQ12_000083(ACKR3);JEQ12_000087(AGAP1);JEQ12_000100(INPP5D);JEQ12_000102(Ngef);JEQ12_000105(EFHD1);JEQ12_000140(STK40…
MF	GO:0005216	ion channel activity	46	0.000761619	0.0328342	JEQ12_002241(ABCC4);JEQ12_002243(ABCC4);JEQ12_002244(ABCC4);JEQ12_002245(ABCC4);JEQ12_002246(ABCC4);JEQ12_002248(ABCC4);JEQ12_002249(ABCC4);JEQ12_002251(ABCC4);JEQ12_002252(ABCC4);JEQ12_002253(ABCC4);JEQ12_002254(ABCC4);JEQ12_002255(ABCC4);JEQ12_002259(ABCC4);JEQ12_002260(ABCC4);JEQ12_002261(ABCC4);JEQ12_002262(ABCC4);JEQ12_002263(ABCC4);JEQ12_002268(ABCC4);JEQ12_002353(GAS6);JEQ12_003312(Asic2);…
MF	GO:0022838	substrate-specific channel activity	46	0.000761619	0.0328342	JEQ12_002241(ABCC4);JEQ12_002243(ABCC4);JEQ12_002244(ABCC4);JEQ12_002245(ABCC4);JEQ12_002246(ABCC4);JEQ12_002248(ABCC4);JEQ12_002249(ABCC4);JEQ12_002251(ABCC4);JEQ12_002252(ABCC4);JEQ12_002253(ABCC4);JEQ12_002254(ABCC4);JEQ12_002255(ABCC4);JEQ12_002259(ABCC4);JEQ12_002260(ABCC4);JEQ12_002261(ABCC4);JEQ12_002262(ABCC4);JEQ12_002263(ABCC4);JEQ12_002268(ABCC4);JEQ12_002353(GAS6);JEQ12_003312(Asic2);…
