# Supplementary material for: Identification of copy number variation in Tibetan sheep using whole genome resequencing reveals evidence of genomic selection
Source: BMC Genomics. 2023 Sep 19;24:555. doi: 10.1186/s12864-023-09672-z (PMC10510117; doi:10.1186/s12864-023-09672-z)
Supplement: Supplementary file 8 — Supplementary Material 8 [file 12864_2023_9672_MOESM8_ESM.xlsx]

## Sheet: Sheet1
Table S8. KEGG analysis for identified CNVRs.
KEGG_A_class	KEGG_B_class	Pathway	Count	Pvalue	Qvalue	Pathway ID	Genes
Human Diseases	Infectious disease: viral	Human immunodeficiency virus 1 infection	107	1.06647e-20	2.08276e-19	ko05170	JEQ12_002562(RAC3);JEQ12_003726(PIK3CD);JEQ12_004074(PAK5);JEQ12_004641(PLCG1);JEQ12_004835(Plcg2);JEQ12_004993(GNAO1);JEQ12_004994(gna0);JEQ12_005288(PAK4);JEQ12_005352(CCNB1);JEQ12_005616(gnb1);JEQ12_005620(gnb1);JEQ12_005622(gnb1);JEQ12_006197(TRIM5);JEQ12_007359(PXN);JEQ12_008106(AKT1);JEQ12_008292(ITPR1);JEQ12_008449(GNAI2);JEQ12_009225(IFNA14);JEQ12_009226(IFNB2);JEQ12_009230(IFNB2);JEQ12_0…
Human Diseases	Infectious diseases	Epstein-Barr virus infection	106	2.27239e-23	6.28695e-22	ko05169	JEQ12_000422(JAK1);JEQ12_003306(PSMD11);JEQ12_003726(PIK3CD);JEQ12_004006(CD46);JEQ12_004441(ADRM1);JEQ12_004835(Plcg2);JEQ12_005278(NFKBIB);JEQ12_005415(RELB);JEQ12_007854(Sin3a);JEQ12_007948(MDM2);JEQ12_008106(AKT1);JEQ12_008123(IGHA2);JEQ12_008124(IGHG3);JEQ12_008125(Igh-1a);JEQ12_008126(IGHM);JEQ12_008129(IGHV4-38-2);JEQ12_009225(IFNA14);JEQ12_009226(IFNB2);JEQ12_009230(IFNB2);JEQ12_009231(IF…
Human Diseases	Cancers	Pathways in cancer	98	0.00600977	0.0327089	ko05200	JEQ12_000422(JAK1);JEQ12_000489(PRKACB);JEQ12_000642(GSTM1);JEQ12_000643(GSTM1);JEQ12_000644(GSTM1);JEQ12_000645(GSTM1);JEQ12_000682(Wnt2b);JEQ12_000749(ADCY2);JEQ12_000751(ADCY2);JEQ12_002321(COL4A1);JEQ12_002322(COL4A2);JEQ12_002562(RAC3);JEQ12_002642(WNT3);JEQ12_002814(Rara);JEQ12_003259(TRAF4);JEQ12_003726(PIK3CD);JEQ12_003829(Dvl1);JEQ12_003851(Zbtb17);JEQ12_004140(CUL2);JEQ12_004177(Fzd8);J…
Environmental Information Processing	Signal transduction	Calcium signaling pathway	97	2.24851e-20	3.92898e-19	ko04020	JEQ12_000489(PRKACB);JEQ12_000749(ADCY2);JEQ12_000751(ADCY2);JEQ12_002472(SPHK1);JEQ12_003001(ADORA2B);JEQ12_003537(ATP2B4);JEQ12_003541(ATP2B4);JEQ12_003610(ITPKB);JEQ12_004031(CACNA1S);JEQ12_004462(GNAS);JEQ12_004641(PLCG1);JEQ12_004835(Plcg2);JEQ12_007200(P2RX2);JEQ12_007337(TPCN1);JEQ12_007540(ADORA2A);JEQ12_008123(IGHA2);JEQ12_008124(IGHG3);JEQ12_008125(Igh-1a);JEQ12_008126(IGHM);JEQ12_00812…
Environmental Information Processing	Signaling molecules and interaction	Cell adhesion molecules (CAMs)	88	3.01017e-23	7.68751e-22	ko04514	JEQ12_000011(PDCD1);JEQ12_000214(CLDN19);JEQ12_001041(Cadm3);JEQ12_001873(DNMT3L);JEQ12_002269(CLDN10);JEQ12_002604(ICAM2);JEQ12_002605(ICAM2);JEQ12_003097(NLGN2);JEQ12_003494(CNTN2);JEQ12_003659(SELE);JEQ12_004018(PTPRC);JEQ12_006008(NECTIN1);JEQ12_009162(PDCD1LG2);JEQ12_010452(BoLA-DQB);JEQ12_010453(HLA-DQA2);JEQ12_010519(HLA-A);JEQ12_010521(Popy-E);JEQ12_010524(HLA-A);JEQ12_010525(HLA-A);JEQ12…
Environmental Information Processing	Signal transduction	Ras signaling pathway	88	2.96912e-13	3.65092e-12	ko04014	JEQ12_000489(PRKACB);JEQ12_002562(RAC3);JEQ12_003726(PIK3CD);JEQ12_004074(PAK5);JEQ12_004641(PLCG1);JEQ12_004670(STK4);JEQ12_004835(Plcg2);JEQ12_005288(PAK4);JEQ12_005551(FLT3LG);JEQ12_005616(gnb1);JEQ12_005620(gnb1);JEQ12_005622(gnb1);JEQ12_007096(MRAS);JEQ12_007639(IGF1R);JEQ12_008106(AKT1);JEQ12_010258(Syngap1);JEQ12_010854(EXOC2);JEQ12_010929(GAB2);JEQ12_011350(FGF3);JEQ12_011374(INS);JEQ12_0…
Human Diseases	Infectious diseases	HTLV-I infection	87	2.22237e-12	2.45942e-11	ko05166	JEQ12_000422(JAK1);JEQ12_000489(PRKACB);JEQ12_000749(ADCY2);JEQ12_000751(ADCY2);JEQ12_003726(PIK3CD);JEQ12_005299(ZFP36);JEQ12_005415(RELB);JEQ12_007601(RANBP1);JEQ12_008106(AKT1);JEQ12_010452(BoLA-DQB);JEQ12_010453(HLA-DQA2);JEQ12_010519(HLA-A);JEQ12_010521(Popy-E);JEQ12_010524(HLA-A);JEQ12_010525(HLA-A);JEQ12_010526(HLA-B);JEQ12_010533(Popy-E);JEQ12_010538(Patr-A);JEQ12_010562(HLA-A);JEQ12_0117…
Human Diseases	Cancers	Transcriptional misregulation in cancers	85	4.21988e-16	5.60401e-15	ko05202	JEQ12_002814(Rara);JEQ12_003505(SLC45A3);JEQ12_003851(Zbtb17);JEQ12_004703(MMP9);JEQ12_004816(MAF);JEQ12_005972(KMT2A);JEQ12_007639(IGF1R);JEQ12_007854(Sin3a);JEQ12_007948(MDM2);JEQ12_008040(BCL11B);JEQ12_008123(IGHA2);JEQ12_008124(IGHG3);JEQ12_008125(Igh-1a);JEQ12_008126(IGHM);JEQ12_008129(IGHV4-38-2);JEQ12_008987(Nr4a3);JEQ12_009857(Fev);JEQ12_010409(RUNX2);JEQ12_011207(MEN1);JEQ12_012194(BAIAP…
Environmental Information Processing	Signal transduction	Rap1 signaling pathway	85	3.64229e-13	4.31871e-12	ko04015	JEQ12_000690(MAGI3);JEQ12_000749(ADCY2);JEQ12_000751(ADCY2);JEQ12_002562(RAC3);JEQ12_003001(ADORA2B);JEQ12_003726(PIK3CD);JEQ12_004462(GNAS);JEQ12_004641(PLCG1);JEQ12_004993(GNAO1);JEQ12_004994(gna0);JEQ12_005465(PRKD2);JEQ12_007096(MRAS);JEQ12_007540(ADORA2A);JEQ12_007639(IGF1R);JEQ12_008106(AKT1);JEQ12_008449(GNAI2);JEQ12_010141(Rap1gap);JEQ12_011350(FGF3);JEQ12_011374(INS);JEQ12_012795(Pdgfa);…
Human Diseases	Infectious diseases	Human papillomavirus infection	84	4.10966e-07	3.68759e-06	ko05165	JEQ12_000188(COL9A2);JEQ12_000422(JAK1);JEQ12_000489(PRKACB);JEQ12_000682(Wnt2b);JEQ12_001839(MX2);JEQ12_001840(MX1);JEQ12_001910(Col6a2);JEQ12_001963(COL6A5);JEQ12_002321(COL4A1);JEQ12_002322(COL4A2);JEQ12_002564(RFNG);JEQ12_002642(WNT3);JEQ12_003726(PIK3CD);JEQ12_003829(Dvl1);JEQ12_004177(Fzd8);JEQ12_004431(COL9A3);JEQ12_004440(LAMA5);JEQ12_004462(GNAS);JEQ12_005638(PPP2R1A);JEQ12_007359(PXN);J…
Human Diseases	Infectious diseases	Measles	82	1.77293e-18	2.55918e-17	ko05162	JEQ12_000422(JAK1);JEQ12_001839(MX2);JEQ12_001840(MX1);JEQ12_003726(PIK3CD);JEQ12_003775(TP73);JEQ12_005278(NFKBIB);JEQ12_008106(AKT1);JEQ12_008408(TLR9);JEQ12_009225(IFNA14);JEQ12_009226(IFNB2);JEQ12_009230(IFNB2);JEQ12_009231(IFNA14);JEQ12_009232(IFNB2);JEQ12_009234(IFNAH);JEQ12_009237(IFNAH);JEQ12_009251(IFNAH);JEQ12_009256(IFNB2);JEQ12_009259(IFNB2);JEQ12_009261(IFNB2);JEQ12_009263(IFNB2);JEQ…
Human Diseases	Infectious diseases	Chagas disease (American trypanosomiasis)	79	5.25221e-22	1.16249e-20	ko05142	JEQ12_002624(ACE);JEQ12_003726(PIK3CD);JEQ12_004462(GNAS);JEQ12_004993(GNAO1);JEQ12_004994(gna0);JEQ12_005638(PPP2R1A);JEQ12_008106(AKT1);JEQ12_008408(TLR9);JEQ12_008449(GNAI2);JEQ12_009226(IFNB2);JEQ12_009230(IFNB2);JEQ12_009232(IFNB2);JEQ12_009256(IFNB2);JEQ12_009259(IFNB2);JEQ12_009261(IFNB2);JEQ12_009263(IFNB2);JEQ12_012652(SERPINE1);JEQ12_013279(IKBKB);JEQ12_015267(MAPK12);JEQ12_015268(MAPK1…
Human Diseases	Immune diseases	Autoimmune thyroid disease	78	8.15781e-36	2.70839e-33	ko05320	JEQ12_008123(IGHA2);JEQ12_008124(IGHG3);JEQ12_008125(Igh-1a);JEQ12_008126(IGHM);JEQ12_008129(IGHV4-38-2);JEQ12_009225(IFNA14);JEQ12_009231(IFNA14);JEQ12_009234(IFNAH);JEQ12_009237(IFNAH);JEQ12_009251(IFNAH);JEQ12_009266(IFNA14);JEQ12_009270(IFNA14);JEQ12_010452(BoLA-DQB);JEQ12_010453(HLA-DQA2);JEQ12_010519(HLA-A);JEQ12_010521(Popy-E);JEQ12_010524(HLA-A);JEQ12_010525(HLA-A);JEQ12_010526(HLA-B);JEQ…
Human Diseases	Infectious disease: bacterial	Yersinia infection	77	2.0688e-19	3.12202e-18	ko05135	JEQ12_002526(BAIAP2);JEQ12_002562(RAC3);JEQ12_003726(PIK3CD);JEQ12_004641(PLCG1);JEQ12_005370(ARHGEF1);JEQ12_007359(PXN);JEQ12_008106(AKT1);JEQ12_009226(IFNB2);JEQ12_009230(IFNB2);JEQ12_009232(IFNB2);JEQ12_009256(IFNB2);JEQ12_009259(IFNB2);JEQ12_009261(IFNB2);JEQ12_009263(IFNB2);JEQ12_011755(DOCK1);JEQ12_011822(NFATC1);JEQ12_013279(IKBKB);JEQ12_015267(MAPK12);JEQ12_015268(MAPK11);JEQ12_015799(TRB…
Human Diseases	Cardiovascular diseases	Viral myocarditis	74	4.53158e-27	2.14926e-25	ko05416	JEQ12_002562(RAC3);JEQ12_008123(IGHA2);JEQ12_008124(IGHG3);JEQ12_008125(Igh-1a);JEQ12_008126(IGHM);JEQ12_008129(IGHV4-38-2);JEQ12_010452(BoLA-DQB);JEQ12_010453(HLA-DQA2);JEQ12_010519(HLA-A);JEQ12_010521(Popy-E);JEQ12_010524(HLA-A);JEQ12_010525(HLA-A);JEQ12_010526(HLA-B);JEQ12_010533(Popy-E);JEQ12_010538(Patr-A);JEQ12_010562(HLA-A);JEQ12_015799(TRBV6-9);JEQ12_015800(V-TCR);JEQ12_015801(TRBV6-2);JE…
Human Diseases	Infectious diseases	Staphylococcus aureus infection	73	3.04673e-26	1.26439e-24	ko05150	JEQ12_001107(FCGR2);JEQ12_002759(KRT17);JEQ12_002760(KRT16);JEQ12_003536(CFH);JEQ12_003710(MASP2);JEQ12_008123(IGHA2);JEQ12_008124(IGHG3);JEQ12_008125(Igh-1a);JEQ12_008126(IGHM);JEQ12_008129(IGHV4-38-2);JEQ12_008504(CATHL1A);JEQ12_008505(CATHL3);JEQ12_010452(BoLA-DQB);JEQ12_010453(HLA-DQA2);JEQ12_010479(C4A);JEQ12_013117(DEFB2);JEQ12_015799(TRBV6-9);JEQ12_015800(V-TCR);JEQ12_015801(TRBV6-2);JEQ12…
Organismal Systems	Immune system	Th1 and Th2 cell differentiation	72	4.13443e-24	1.37263e-22	ko04658	JEQ12_000422(JAK1);JEQ12_004641(PLCG1);JEQ12_004816(MAF);JEQ12_005278(NFKBIB);JEQ12_005304(DLL3);JEQ12_008113(Jag2);JEQ12_010090(RUNX3);JEQ12_010452(BoLA-DQB);JEQ12_010453(HLA-DQA2);JEQ12_011822(NFATC1);JEQ12_013279(IKBKB);JEQ12_013419(NOTCH1);JEQ12_015267(MAPK12);JEQ12_015268(MAPK11);JEQ12_015799(TRBV6-9);JEQ12_015800(V-TCR);JEQ12_015801(TRBV6-2);JEQ12_015802(TRBV6-9);JEQ12_015803(V-TCR);JEQ12_0…
Human Diseases	Immune diseases	Allograft rejection	71	1.95158e-33	3.23962e-31	ko05330	JEQ12_008123(IGHA2);JEQ12_008124(IGHG3);JEQ12_008125(Igh-1a);JEQ12_008126(IGHM);JEQ12_008129(IGHV4-38-2);JEQ12_010452(BoLA-DQB);JEQ12_010453(HLA-DQA2);JEQ12_010519(HLA-A);JEQ12_010521(Popy-E);JEQ12_010524(HLA-A);JEQ12_010525(HLA-A);JEQ12_010526(HLA-B);JEQ12_010533(Popy-E);JEQ12_010538(Patr-A);JEQ12_010562(HLA-A);JEQ12_015799(TRBV6-9);JEQ12_015800(V-TCR);JEQ12_015801(TRBV6-2);JEQ12_015802(TRBV6-9)…
Organismal Systems	Immune system	T cell receptor signaling pathway	71	1.76415e-20	3.25387e-19	ko04660	JEQ12_000011(PDCD1);JEQ12_003726(PIK3CD);JEQ12_004018(PTPRC);JEQ12_004074(PAK5);JEQ12_004641(PLCG1);JEQ12_005278(NFKBIB);JEQ12_005288(PAK4);JEQ12_008106(AKT1);JEQ12_011822(NFATC1);JEQ12_012758(CARD11);JEQ12_013279(IKBKB);JEQ12_015267(MAPK12);JEQ12_015268(MAPK11);JEQ12_015799(TRBV6-9);JEQ12_015800(V-TCR);JEQ12_015801(TRBV6-2);JEQ12_015802(TRBV6-9);JEQ12_015803(V-TCR);JEQ12_015804(TRBV6-2);JEQ12_01…
Human Diseases	Immune diseases	Systemic lupus erythematosus	71	9.3404e-13	1.06931e-11	ko05322	JEQ12_001107(FCGR2);JEQ12_005272(ACTN4);JEQ12_007537(SNRPD3);JEQ12_008123(IGHA2);JEQ12_008124(IGHG3);JEQ12_008125(Igh-1a);JEQ12_008126(IGHM);JEQ12_008129(IGHV4-38-2);JEQ12_010452(BoLA-DQB);JEQ12_010453(HLA-DQA2);JEQ12_010479(C4A);JEQ12_014922(GRIN2B);JEQ12_015799(TRBV6-9);JEQ12_015800(V-TCR);JEQ12_015801(TRBV6-2);JEQ12_015802(TRBV6-9);JEQ12_015803(V-TCR);JEQ12_015804(TRBV6-2);JEQ12_015805(TRBV6-9…
Human Diseases	Endocrine and metabolic diseases	Type I diabetes mellitus	70	1.95473e-31	1.29794e-29	ko04940	JEQ12_009874(PTPRN);JEQ12_010452(BoLA-DQB);JEQ12_010453(HLA-DQA2);JEQ12_010519(HLA-A);JEQ12_010521(Popy-E);JEQ12_010524(HLA-A);JEQ12_010525(HLA-A);JEQ12_010526(HLA-B);JEQ12_010533(Popy-E);JEQ12_010538(Patr-A);JEQ12_010562(HLA-A);JEQ12_011374(INS);JEQ12_015799(TRBV6-9);JEQ12_015800(V-TCR);JEQ12_015801(TRBV6-2);JEQ12_015802(TRBV6-9);JEQ12_015803(V-TCR);JEQ12_015804(TRBV6-2);JEQ12_015805(TRBV6-9);JE…
Organismal Systems	Immune system	Th17 cell differentiation	70	1.27509e-19	2.01585e-18	ko04659	JEQ12_000422(JAK1);JEQ12_000848(RORC);JEQ12_002814(Rara);JEQ12_004641(PLCG1);JEQ12_005278(NFKBIB);JEQ12_010452(BoLA-DQB);JEQ12_010453(HLA-DQA2);JEQ12_011822(NFATC1);JEQ12_013279(IKBKB);JEQ12_013388(Rxra);JEQ12_015267(MAPK12);JEQ12_015268(MAPK11);JEQ12_015799(TRBV6-9);JEQ12_015800(V-TCR);JEQ12_015801(TRBV6-2);JEQ12_015802(TRBV6-9);JEQ12_015803(V-TCR);JEQ12_015804(TRBV6-2);JEQ12_015805(TRBV6-9);JEQ…
Environmental Information Processing	Signal transduction	NF-kappa B signaling pathway	70	3.6653e-18	5.07033e-17	ko04064	JEQ12_004641(PLCG1);JEQ12_004835(Plcg2);JEQ12_005415(RELB);JEQ12_008123(IGHA2);JEQ12_008124(IGHG3);JEQ12_008125(Igh-1a);JEQ12_008126(IGHM);JEQ12_008129(IGHV4-38-2);JEQ12_011408(PIDD1);JEQ12_012193(UBE2I);JEQ12_012758(CARD11);JEQ12_013279(IKBKB);JEQ12_015189(Tnfrsf13c);JEQ12_015799(TRBV6-9);JEQ12_015800(V-TCR);JEQ12_015801(TRBV6-2);JEQ12_015802(TRBV6-9);JEQ12_015803(V-TCR);JEQ12_015804(TRBV6-2);JE…
Environmental Information Processing	Signal transduction	PI3K-Akt signaling pathway	70	0.0070205	0.0375937	ko04151	JEQ12_000188(COL9A2);JEQ12_000422(JAK1);JEQ12_001910(Col6a2);JEQ12_001963(COL6A5);JEQ12_002321(COL4A1);JEQ12_002322(COL4A2);JEQ12_002608(GH1);JEQ12_002609(GH1);JEQ12_002821(CSF3);JEQ12_003047(PIK3R5);JEQ12_003726(PIK3CD);JEQ12_004431(COL9A3);JEQ12_004440(LAMA5);JEQ12_005029(EIF4E2);JEQ12_005551(FLT3LG);JEQ12_005616(gnb1);JEQ12_005620(gnb1);JEQ12_005622(gnb1);JEQ12_005638(PPP2R1A);JEQ12_006474(YWH…
Human Diseases	Cancer: overview	PD-L1 expression and PD-1 checkpoint pathway in cancer	69	1.2324e-21	2.55724e-20	ko05235	JEQ12_000011(PDCD1);JEQ12_000422(JAK1);JEQ12_003726(PIK3CD);JEQ12_004641(PLCG1);JEQ12_005278(NFKBIB);JEQ12_008106(AKT1);JEQ12_008408(TLR9);JEQ12_011822(NFATC1);JEQ12_013279(IKBKB);JEQ12_013764(ALK);JEQ12_015267(MAPK12);JEQ12_015268(MAPK11);JEQ12_015799(TRBV6-9);JEQ12_015800(V-TCR);JEQ12_015801(TRBV6-2);JEQ12_015802(TRBV6-9);JEQ12_015803(V-TCR);JEQ12_015804(TRBV6-2);JEQ12_015805(TRBV6-9);JEQ12_015…
Human Diseases	Immune diseases	Rheumatoid arthritis	68	1.25138e-19	2.01585e-18	ko05323	JEQ12_005715(IL11);JEQ12_008123(IGHA2);JEQ12_008124(IGHG3);JEQ12_008125(Igh-1a);JEQ12_008126(IGHM);JEQ12_008129(IGHV4-38-2);JEQ12_010452(BoLA-DQB);JEQ12_010453(HLA-DQA2);JEQ12_011327(TCIRG1);JEQ12_014079(ATP6V1B1);JEQ12_015799(TRBV6-9);JEQ12_015800(V-TCR);JEQ12_015801(TRBV6-2);JEQ12_015802(TRBV6-9);JEQ12_015803(V-TCR);JEQ12_015804(TRBV6-2);JEQ12_015805(TRBV6-9);JEQ12_015806(V-TCR);JEQ12_015819(TR…
Organismal Systems	Immune system	Antigen processing and presentation	67	1.97878e-23	5.97232e-22	ko04612	JEQ12_010452(BoLA-DQB);JEQ12_010453(HLA-DQA2);JEQ12_010519(HLA-A);JEQ12_010521(Popy-E);JEQ12_010524(HLA-A);JEQ12_010525(HLA-A);JEQ12_010526(HLA-B);JEQ12_010533(Popy-E);JEQ12_010538(Patr-A);JEQ12_010562(HLA-A);JEQ12_014949(--);JEQ12_015799(TRBV6-9);JEQ12_015800(V-TCR);JEQ12_015801(TRBV6-2);JEQ12_015802(TRBV6-9);JEQ12_015803(V-TCR);JEQ12_015804(TRBV6-2);JEQ12_015805(TRBV6-9);JEQ12_015806(V-TCR);JEQ…
Environmental Information Processing	Signaling molecules and interaction	Cytokine-cytokine receptor interaction	67	5.37533e-05	0.000424907	ko04060	JEQ12_000083(ACKR3);JEQ12_002608(GH1);JEQ12_002609(GH1);JEQ12_002821(CSF3);JEQ12_003744(TNFRSF9);JEQ12_003840(Tnfrsf4);JEQ12_003841(TNFRSF18);JEQ12_005010(CCL17);JEQ12_005715(IL11);JEQ12_005981(Cxcr5);JEQ12_006349(RELT);JEQ12_007458(LIF);JEQ12_007459(OSM);JEQ12_008193(ACVR2B);JEQ12_008943(TNFRSF10A);JEQ12_008944(TNFRSF10A);JEQ12_008946(PPFIA1);JEQ12_009217(IFNW1);JEQ12_009219(IFNW1);JEQ12_009220(…
Human Diseases	Immune diseases	Graft-versus-host disease	66	4.02468e-32	3.34049e-30	ko05332	JEQ12_010452(BoLA-DQB);JEQ12_010453(HLA-DQA2);JEQ12_010519(HLA-A);JEQ12_010521(Popy-E);JEQ12_010524(HLA-A);JEQ12_010525(HLA-A);JEQ12_010526(HLA-B);JEQ12_010533(Popy-E);JEQ12_010538(Patr-A);JEQ12_010562(HLA-A);JEQ12_015799(TRBV6-9);JEQ12_015800(V-TCR);JEQ12_015801(TRBV6-2);JEQ12_015802(TRBV6-9);JEQ12_015803(V-TCR);JEQ12_015804(TRBV6-2);JEQ12_015805(TRBV6-9);JEQ12_015806(V-TCR);JEQ12_015819(TRBC2);…
Organismal Systems	Immune system	Intestinal immune network for IgA production	66	8.39093e-29	4.64298e-27	ko04672	JEQ12_001873(DNMT3L);JEQ12_008123(IGHA2);JEQ12_008124(IGHG3);JEQ12_008125(Igh-1a);JEQ12_008126(IGHM);JEQ12_008129(IGHV4-38-2);JEQ12_010452(BoLA-DQB);JEQ12_010453(HLA-DQA2);JEQ12_015189(Tnfrsf13c);JEQ12_015799(TRBV6-9);JEQ12_015800(V-TCR);JEQ12_015801(TRBV6-2);JEQ12_015802(TRBV6-9);JEQ12_015803(V-TCR);JEQ12_015804(TRBV6-2);JEQ12_015805(TRBV6-9);JEQ12_015806(V-TCR);JEQ12_015819(TRBC2);JEQ12_015820(…
Human Diseases	Immune diseases	Asthma	63	1.1135e-32	1.23228e-30	ko05310	JEQ12_008123(IGHA2);JEQ12_008124(IGHG3);JEQ12_008125(Igh-1a);JEQ12_008126(IGHM);JEQ12_008129(IGHV4-38-2);JEQ12_010452(BoLA-DQB);JEQ12_010453(HLA-DQA2);JEQ12_015799(TRBV6-9);JEQ12_015800(V-TCR);JEQ12_015801(TRBV6-2);JEQ12_015802(TRBV6-9);JEQ12_015803(V-TCR);JEQ12_015804(TRBV6-2);JEQ12_015805(TRBV6-9);JEQ12_015806(V-TCR);JEQ12_015819(TRBC2);JEQ12_015820(TRB);JEQ12_017932(TRDV3);JEQ12_017934(TRA);JE…
Human Diseases	Infectious diseases	Malaria	63	5.31379e-26	1.9602e-24	ko05144	JEQ12_001042(ACKR1);JEQ12_002821(CSF3);JEQ12_003659(SELE);JEQ12_008408(TLR9);JEQ12_014575(LRP1);JEQ12_015799(TRBV6-9);JEQ12_015800(V-TCR);JEQ12_015801(TRBV6-2);JEQ12_015802(TRBV6-9);JEQ12_015803(V-TCR);JEQ12_015804(TRBV6-2);JEQ12_015805(TRBV6-9);JEQ12_015806(V-TCR);JEQ12_015819(TRBC2);JEQ12_015820(TRB);JEQ12_016051(COMP);JEQ12_017932(TRDV3);JEQ12_017934(TRA);JEQ12_017935(TRAV26-2);JEQ12_017936(TR…
Human Diseases	Immune diseases	Inflammatiory bowel disease (IBD)	62	8.21243e-23	1.94752e-21	ko05321	JEQ12_000848(RORC);JEQ12_004816(MAF);JEQ12_010452(BoLA-DQB);JEQ12_010453(HLA-DQA2);JEQ12_011822(NFATC1);JEQ12_015799(TRBV6-9);JEQ12_015800(V-TCR);JEQ12_015801(TRBV6-2);JEQ12_015802(TRBV6-9);JEQ12_015803(V-TCR);JEQ12_015804(TRBV6-2);JEQ12_015805(TRBV6-9);JEQ12_015806(V-TCR);JEQ12_015819(TRBC2);JEQ12_015820(TRB);JEQ12_017932(TRDV3);JEQ12_017934(TRA);JEQ12_017935(TRAV26-2);JEQ12_017936(TRAV26-1);JEQ…
Environmental Information Processing	Signal transduction	Jak-STAT signaling pathway	58	7.73927e-08	7.34125e-07	ko04630	JEQ12_000422(JAK1);JEQ12_002608(GH1);JEQ12_002609(GH1);JEQ12_002821(CSF3);JEQ12_003726(PIK3CD);JEQ12_005715(IL11);JEQ12_007458(LIF);JEQ12_007459(OSM);JEQ12_008106(AKT1);JEQ12_009217(IFNW1);JEQ12_009219(IFNW1);JEQ12_009220(IFNW1);JEQ12_009221(IFNW1);JEQ12_009224(IFNW1);JEQ12_009225(IFNA14);JEQ12_009226(IFNB2);JEQ12_009227(IFNW1);JEQ12_009228(IFNW1);JEQ12_009229(IFNW1);JEQ12_009230(IFNB2);JEQ12_009…
Organismal Systems	Development	Axon guidance	55	5.93482e-08	5.79518e-07	ko04360	JEQ12_000102(Ngef);JEQ12_000979(SEMA4A);JEQ12_001266(ROBO2);JEQ12_001283(Epha3);JEQ12_002562(RAC3);JEQ12_003046(NTN1);JEQ12_003726(PIK3CD);JEQ12_004074(PAK5);JEQ12_004641(PLCG1);JEQ12_004835(Plcg2);JEQ12_005288(PAK4);JEQ12_007401(SSH1);JEQ12_007654(RGMA);JEQ12_008399(SEMA3G);JEQ12_008448(SEMA3B);JEQ12_008449(GNAI2);JEQ12_008500(PLXNB1);JEQ12_008634(PLXNA1);JEQ12_010125(EPHB2);JEQ12_010130(EPHA8);…
Human Diseases	Infectious diseases	Human cytomegalovirus infection	51	0.00103666	0.00717025	ko05163	JEQ12_000422(JAK1);JEQ12_000489(PRKACB);JEQ12_000749(ADCY2);JEQ12_000751(ADCY2);JEQ12_002562(RAC3);JEQ12_003726(PIK3CD);JEQ12_004462(GNAS);JEQ12_004993(GNAO1);JEQ12_004994(gna0);JEQ12_005370(ARHGEF1);JEQ12_005616(gnb1);JEQ12_005620(gnb1);JEQ12_005622(gnb1);JEQ12_007359(PXN);JEQ12_007948(MDM2);JEQ12_008106(AKT1);JEQ12_008292(ITPR1);JEQ12_008449(GNAI2);JEQ12_009225(IFNA14);JEQ12_009226(IFNB2);JEQ12…
Organismal Systems	Immune system	RIG-I-like receptor signaling pathway	50	4.39055e-15	5.6064e-14	ko04622	JEQ12_005278(NFKBIB);JEQ12_005998(NLRX1);JEQ12_009217(IFNW1);JEQ12_009219(IFNW1);JEQ12_009220(IFNW1);JEQ12_009221(IFNW1);JEQ12_009224(IFNW1);JEQ12_009225(IFNA14);JEQ12_009226(IFNB2);JEQ12_009227(IFNW1);JEQ12_009228(IFNW1);JEQ12_009229(IFNW1);JEQ12_009230(IFNB2);JEQ12_009231(IFNA14);JEQ12_009232(IFNB2);JEQ12_009233(IFNW1);JEQ12_009234(IFNAH);JEQ12_009235(IFNW1);JEQ12_009236(IFNW1);JEQ12_009237(IFN…
Environmental Information Processing	Signal transduction	cAMP signaling pathway	50	0.00301759	0.0192662	ko04024	JEQ12_000489(PRKACB);JEQ12_000749(ADCY2);JEQ12_000751(ADCY2);JEQ12_002241(ABCC4);JEQ12_002243(ABCC4);JEQ12_002244(ABCC4);JEQ12_002245(ABCC4);JEQ12_002246(ABCC4);JEQ12_002248(ABCC4);JEQ12_002249(ABCC4);JEQ12_002250(ABCC4);JEQ12_002251(ABCC4);JEQ12_002252(ABCC4);JEQ12_002253(ABCC4);JEQ12_002254(ABCC4);JEQ12_002255(ABCC4);JEQ12_002256(ABCC4);JEQ12_002257(ABCC4);JEQ12_002258(ABCC4);JEQ12_002259(ABCC4…
Human Diseases	Infectious diseases	Kaposi sarcoma-associated herpesvirus infection	48	7.23668e-05	0.000558739	ko05167	JEQ12_000422(JAK1);JEQ12_003047(PIK3R5);JEQ12_003726(PIK3CD);JEQ12_004641(PLCG1);JEQ12_004835(Plcg2);JEQ12_005299(ZFP36);JEQ12_005616(gnb1);JEQ12_005620(gnb1);JEQ12_005622(gnb1);JEQ12_008106(AKT1);JEQ12_008292(ITPR1);JEQ12_009225(IFNA14);JEQ12_009226(IFNB2);JEQ12_009230(IFNB2);JEQ12_009231(IFNA14);JEQ12_009232(IFNB2);JEQ12_009234(IFNAH);JEQ12_009237(IFNAH);JEQ12_009251(IFNAH);JEQ12_009256(IFNB2);…
Human Diseases	Endocrine and metabolic diseases	Cushing syndrome	46	6.43977e-06	5.21464e-05	ko04934	JEQ12_000489(PRKACB);JEQ12_000682(Wnt2b);JEQ12_000749(ADCY2);JEQ12_000751(ADCY2);JEQ12_002642(WNT3);JEQ12_003829(Dvl1);JEQ12_004031(CACNA1S);JEQ12_004177(Fzd8);JEQ12_004462(GNAS);JEQ12_005972(KMT2A);JEQ12_008292(ITPR1);JEQ12_008449(GNAI2);JEQ12_009483(PDE11A);JEQ12_010474(CYP21);JEQ12_011207(MEN1);JEQ12_011315(AIP);JEQ12_011671(TCF7L2);JEQ12_012102(PPFIA1);JEQ12_012103(PPFIA1);JEQ12_012104(Fzd3);…
Human Diseases	Cancers	Proteoglycans in cancer	46	0.00414967	0.0239269	ko05205	JEQ12_000040(GPC1);JEQ12_000489(PRKACB);JEQ12_000682(Wnt2b);JEQ12_002642(WNT3);JEQ12_003726(PIK3CD);JEQ12_004043(Ppp1r12b);JEQ12_004177(Fzd8);JEQ12_004641(PLCG1);JEQ12_004703(MMP9);JEQ12_004835(Plcg2);JEQ12_005370(ARHGEF1);JEQ12_007096(MRAS);JEQ12_007359(PXN);JEQ12_007639(IGF1R);JEQ12_007948(MDM2);JEQ12_008106(AKT1);JEQ12_008292(ITPR1);JEQ12_010138(HSPG2);JEQ12_011375(IGF2);JEQ12_012102(PPFIA1);J…
Cellular Processes	Cellular community - eukaryotes	Signaling pathways regulating pluripotency of stem cells	45	1.01454e-06	8.86385e-06	ko04550	JEQ12_000422(JAK1);JEQ12_000682(Wnt2b);JEQ12_001566(SOX2);JEQ12_002642(WNT3);JEQ12_003726(PIK3CD);JEQ12_003829(Dvl1);JEQ12_004177(Fzd8);JEQ12_007327(Lhx5);JEQ12_007458(LIF);JEQ12_007639(IGF1R);JEQ12_008106(AKT1);JEQ12_008193(ACVR2B);JEQ12_009593(ACVR1C);JEQ12_010528(POU5F1);JEQ12_010770(JARID2);JEQ12_012102(PPFIA1);JEQ12_012103(PPFIA1);JEQ12_012104(Fzd3);JEQ12_012105(PPFIA1);JEQ12_012107(Fzd3);JE…
Environmental Information Processing	Signal transduction	Hippo signaling pathway	44	7.75093e-05	0.000584843	ko04390	JEQ12_000682(Wnt2b);JEQ12_001566(SOX2);JEQ12_002571(CSNK1D);JEQ12_002642(WNT3);JEQ12_003775(TP73);JEQ12_003829(Dvl1);JEQ12_004177(Fzd8);JEQ12_005638(PPP2R1A);JEQ12_005858(CTNNA1);JEQ12_006474(YWHAQ);JEQ12_007451(NF2);JEQ12_010290(TEAD3);JEQ12_011671(TCF7L2);JEQ12_012102(PPFIA1);JEQ12_012103(PPFIA1);JEQ12_012104(Fzd3);JEQ12_012105(PPFIA1);JEQ12_012107(Fzd3);JEQ12_012108(PPFIA1);JEQ12_012124(Fzd3);…
Environmental Information Processing	Signal transduction	mTOR signaling pathway	42	0.00059299	0.00418878	ko04150	JEQ12_000682(Wnt2b);JEQ12_002642(WNT3);JEQ12_003726(PIK3CD);JEQ12_003829(Dvl1);JEQ12_004177(Fzd8);JEQ12_004644(LPIN3);JEQ12_004884(SLC7A5);JEQ12_005029(EIF4E2);JEQ12_007210(ULK1);JEQ12_007460(CASTOR1);JEQ12_007639(IGF1R);JEQ12_008106(AKT1);JEQ12_009910(IRS1);JEQ12_011374(INS);JEQ12_012102(PPFIA1);JEQ12_012103(PPFIA1);JEQ12_012104(Fzd3);JEQ12_012105(PPFIA1);JEQ12_012107(Fzd3);JEQ12_012108(PPFIA1);…
Human Diseases	Cancers	Hepatocellular carcinoma	42	0.00140745	0.00953616	ko05225	JEQ12_000642(GSTM1);JEQ12_000643(GSTM1);JEQ12_000644(GSTM1);JEQ12_000645(GSTM1);JEQ12_000682(Wnt2b);JEQ12_002642(WNT3);JEQ12_003726(PIK3CD);JEQ12_003829(Dvl1);JEQ12_004177(Fzd8);JEQ12_004641(PLCG1);JEQ12_004835(Plcg2);JEQ12_007639(IGF1R);JEQ12_008106(AKT1);JEQ12_011375(IGF2);JEQ12_011671(TCF7L2);JEQ12_012102(PPFIA1);JEQ12_012103(PPFIA1);JEQ12_012104(Fzd3);JEQ12_012105(PPFIA1);JEQ12_012107(Fzd3);J…
Environmental Information Processing	Signal transduction	Wnt signaling pathway	41	0.000458775	0.00331116	ko04310	JEQ12_000489(PRKACB);JEQ12_000682(Wnt2b);JEQ12_002562(RAC3);JEQ12_002642(WNT3);JEQ12_003829(Dvl1);JEQ12_004045(Lgr6);JEQ12_004177(Fzd8);JEQ12_006980(Ctnnd2);JEQ12_010286(PPARD);JEQ12_010335(DAAM2);JEQ12_011671(TCF7L2);JEQ12_011822(NFATC1);JEQ12_012102(PPFIA1);JEQ12_012103(PPFIA1);JEQ12_012104(Fzd3);JEQ12_012105(PPFIA1);JEQ12_012107(Fzd3);JEQ12_012108(PPFIA1);JEQ12_012124(Fzd3);JEQ12_012125(PPFIA1…
Human Diseases	Cancers	MicroRNAs in cancer	40	0.00154264	0.0102431	ko05206	JEQ12_002122(SLC7A1);JEQ12_002319(IRS2);JEQ12_002642(WNT3);JEQ12_002991(MAPK7);JEQ12_003505(SLC45A3);JEQ12_003726(PIK3CD);JEQ12_004554(DNMT3B);JEQ12_004641(PLCG1);JEQ12_004703(MMP9);JEQ12_004835(Plcg2);JEQ12_005288(PAK4);JEQ12_007948(MDM2);JEQ12_009910(IRS1);JEQ12_010473(TNXB);JEQ12_011075(ST14);JEQ12_012102(PPFIA1);JEQ12_012103(PPFIA1);JEQ12_012104(Fzd3);JEQ12_012105(PPFIA1);JEQ12_012107(Fzd3);J…
Human Diseases	Cancers	Gastric cancer	39	0.000334339	0.00246668	ko05226	JEQ12_000682(Wnt2b);JEQ12_002130(CDX2);JEQ12_002642(WNT3);JEQ12_003726(PIK3CD);JEQ12_003829(Dvl1);JEQ12_004177(Fzd8);JEQ12_005858(CTNNA1);JEQ12_008106(AKT1);JEQ12_008177(MLH1);JEQ12_011350(FGF3);JEQ12_011396(Muc2);JEQ12_011671(TCF7L2);JEQ12_012102(PPFIA1);JEQ12_012103(PPFIA1);JEQ12_012104(Fzd3);JEQ12_012105(PPFIA1);JEQ12_012107(Fzd3);JEQ12_012108(PPFIA1);JEQ12_012124(Fzd3);JEQ12_012125(PPFIA1);JE…
Organismal Systems	Digestive system	Bile secretion	38	2.99606e-10	3.01422e-09	ko04976	JEQ12_000489(PRKACB);JEQ12_000749(ADCY2);JEQ12_000751(ADCY2);JEQ12_002241(ABCC4);JEQ12_002243(ABCC4);JEQ12_002244(ABCC4);JEQ12_002245(ABCC4);JEQ12_002246(ABCC4);JEQ12_002248(ABCC4);JEQ12_002249(ABCC4);JEQ12_002250(ABCC4);JEQ12_002251(ABCC4);JEQ12_002252(ABCC4);JEQ12_002253(ABCC4);JEQ12_002254(ABCC4);JEQ12_002255(ABCC4);JEQ12_002256(ABCC4);JEQ12_002257(ABCC4);JEQ12_002258(ABCC4);JEQ12_002259(ABCC4…
Human Diseases	Infectious diseases	Tuberculosis	38	0.00418	0.0239269	ko05152	JEQ12_000422(JAK1);JEQ12_001107(FCGR2);JEQ12_002472(SPHK1);JEQ12_008106(AKT1);JEQ12_008123(IGHA2);JEQ12_008124(IGHG3);JEQ12_008125(Igh-1a);JEQ12_008126(IGHM);JEQ12_008129(IGHV4-38-2);JEQ12_008408(TLR9);JEQ12_008504(CATHL1A);JEQ12_008505(CATHL3);JEQ12_009225(IFNA14);JEQ12_009226(IFNB2);JEQ12_009230(IFNB2);JEQ12_009231(IFNA14);JEQ12_009232(IFNB2);JEQ12_009234(IFNAH);JEQ12_009237(IFNAH);JEQ12_009251…
Organismal Systems	Immune system	NOD-like receptor signaling pathway	37	0.00312586	0.0195809	ko04621	JEQ12_000422(JAK1);JEQ12_000527(GBP1);JEQ12_000528(GBP2);JEQ12_000529(GBP3);JEQ12_004891(CYBA);JEQ12_005278(NFKBIB);JEQ12_005824(PANX1);JEQ12_005838(CASP4);JEQ12_005998(NLRX1);JEQ12_007844(PSTPIP1);JEQ12_008292(ITPR1);JEQ12_008504(CATHL1A);JEQ12_008505(CATHL3);JEQ12_009225(IFNA14);JEQ12_009226(IFNB2);JEQ12_009230(IFNB2);JEQ12_009231(IFNA14);JEQ12_009232(IFNB2);JEQ12_009234(IFNAH);JEQ12_009237(IFN…
Organismal Systems	Immune system	Natural killer cell mediated cytotoxicity	36	3.97291e-07	3.6639e-06	ko04650	JEQ12_001076(CD48);JEQ12_001077(CD48);JEQ12_002562(RAC3);JEQ12_002604(ICAM2);JEQ12_002605(ICAM2);JEQ12_003726(PIK3CD);JEQ12_004641(PLCG1);JEQ12_004835(Plcg2);JEQ12_008123(IGHA2);JEQ12_008124(IGHG3);JEQ12_008125(Igh-1a);JEQ12_008126(IGHM);JEQ12_008129(IGHV4-38-2);JEQ12_008943(TNFRSF10A);JEQ12_008944(TNFRSF10A);JEQ12_008946(PPFIA1);JEQ12_009225(IFNA14);JEQ12_009226(IFNB2);JEQ12_009230(IFNB2);JEQ12_…
Organismal Systems	Endocrine system	Melanogenesis	35	5.41892e-06	4.49771e-05	ko04916	JEQ12_000489(PRKACB);JEQ12_000682(Wnt2b);JEQ12_000749(ADCY2);JEQ12_000751(ADCY2);JEQ12_002235(DCT);JEQ12_002642(WNT3);JEQ12_003829(Dvl1);JEQ12_004177(Fzd8);JEQ12_004462(GNAS);JEQ12_004572(ASIP);JEQ12_004993(GNAO1);JEQ12_004994(gna0);JEQ12_008449(GNAI2);JEQ12_011671(TCF7L2);JEQ12_012102(PPFIA1);JEQ12_012103(PPFIA1);JEQ12_012104(Fzd3);JEQ12_012105(PPFIA1);JEQ12_012107(Fzd3);JEQ12_012108(PPFIA1);JEQ…
Human Diseases	Cancers	Breast cancer	35	0.00381222	0.022601	ko05224	JEQ12_000682(Wnt2b);JEQ12_002642(WNT3);JEQ12_003726(PIK3CD);JEQ12_003829(Dvl1);JEQ12_004177(Fzd8);JEQ12_005304(DLL3);JEQ12_007639(IGF1R);JEQ12_008106(AKT1);JEQ12_008113(Jag2);JEQ12_011350(FGF3);JEQ12_011671(TCF7L2);JEQ12_012102(PPFIA1);JEQ12_012103(PPFIA1);JEQ12_012104(Fzd3);JEQ12_012105(PPFIA1);JEQ12_012107(Fzd3);JEQ12_012108(PPFIA1);JEQ12_012124(Fzd3);JEQ12_012125(PPFIA1);JEQ12_012126(Ppfia3);J…
Environmental Information Processing	Membrane transport	ABC transporters	33	3.92953e-11	4.07688e-10	ko02010	JEQ12_002241(ABCC4);JEQ12_002243(ABCC4);JEQ12_002244(ABCC4);JEQ12_002245(ABCC4);JEQ12_002246(ABCC4);JEQ12_002248(ABCC4);JEQ12_002249(ABCC4);JEQ12_002250(ABCC4);JEQ12_002251(ABCC4);JEQ12_002252(ABCC4);JEQ12_002253(ABCC4);JEQ12_002254(ABCC4);JEQ12_002255(ABCC4);JEQ12_002256(ABCC4);JEQ12_002257(ABCC4);JEQ12_002258(ABCC4);JEQ12_002259(ABCC4);JEQ12_002260(ABCC4);JEQ12_002261(ABCC4);JEQ12_002262(ABCC4)…
Organismal Systems	Nervous system	Dopaminergic synapse	31	0.0036927	0.0222905	ko04728	JEQ12_000489(PRKACB);JEQ12_001062(KCNJ9);JEQ12_003129(ARRB2);JEQ12_004462(GNAS);JEQ12_004993(GNAO1);JEQ12_004994(gna0);JEQ12_005616(gnb1);JEQ12_005620(gnb1);JEQ12_005622(gnb1);JEQ12_005638(PPP2R1A);JEQ12_007595(COMT);JEQ12_008106(AKT1);JEQ12_008292(ITPR1);JEQ12_008449(GNAI2);JEQ12_011373(TH);JEQ12_011416(DRD4);JEQ12_011793(Caly);JEQ12_012183(Gng13);JEQ12_012661(GNB2);JEQ12_013322(CACNA1B);JEQ12_0…
Human Diseases	Drug resistance	Antifolate resistance	29	3.24197e-12	3.47204e-11	ko01523	JEQ12_001905(SLC19A1);JEQ12_002241(ABCC4);JEQ12_002243(ABCC4);JEQ12_002244(ABCC4);JEQ12_002245(ABCC4);JEQ12_002246(ABCC4);JEQ12_002248(ABCC4);JEQ12_002249(ABCC4);JEQ12_002250(ABCC4);JEQ12_002251(ABCC4);JEQ12_002252(ABCC4);JEQ12_002253(ABCC4);JEQ12_002254(ABCC4);JEQ12_002255(ABCC4);JEQ12_002256(ABCC4);JEQ12_002257(ABCC4);JEQ12_002258(ABCC4);JEQ12_002259(ABCC4);JEQ12_002260(ABCC4);JEQ12_002261(ABCC…
Human Diseases	Cancers	Basal cell carcinoma	28	1.10859e-06	9.43719e-06	ko05217	JEQ12_000682(Wnt2b);JEQ12_002642(WNT3);JEQ12_003829(Dvl1);JEQ12_004177(Fzd8);JEQ12_011671(TCF7L2);JEQ12_012102(PPFIA1);JEQ12_012103(PPFIA1);JEQ12_012104(Fzd3);JEQ12_012105(PPFIA1);JEQ12_012107(Fzd3);JEQ12_012108(PPFIA1);JEQ12_012124(Fzd3);JEQ12_012125(PPFIA1);JEQ12_012126(Ppfia3);JEQ12_012127(PPFIA1);JEQ12_012130(Fzd3);JEQ12_012131(Fzd3);JEQ12_012132(PPFIA1);JEQ12_012134(Fzd3);JEQ12_012135(IL9R);…
Human Diseases	Substance dependence	Morphine addiction	26	0.00367582	0.0222905	ko05032	JEQ12_000489(PRKACB);JEQ12_000749(ADCY2);JEQ12_000751(ADCY2);JEQ12_001062(KCNJ9);JEQ12_003129(ARRB2);JEQ12_003804(GABRD);JEQ12_004462(GNAS);JEQ12_004633(Slc32a1);JEQ12_004993(GNAO1);JEQ12_004994(gna0);JEQ12_005616(gnb1);JEQ12_005620(gnb1);JEQ12_005622(gnb1);JEQ12_007622(GABRA5);JEQ12_008449(GNAI2);JEQ12_009483(PDE11A);JEQ12_011299(GRK2);JEQ12_011707(GRK5);JEQ12_012183(Gng13);JEQ12_012661(GNB2);JE…
Organismal Systems	Digestive system	Protein digestion and absorption	23	0.00478428	0.0269217	ko04974	JEQ12_000188(COL9A2);JEQ12_001910(Col6a2);JEQ12_001963(COL6A5);JEQ12_002321(COL4A1);JEQ12_002322(COL4A2);JEQ12_004431(COL9A3);JEQ12_005369(ATP1A3);JEQ12_007022(SLC6A19);JEQ12_007031(SLC9A3);JEQ12_008495(COL7A1);JEQ12_010240(COL11A2);JEQ12_011095(PAG2);JEQ12_011098(PAG2);JEQ12_011099(PAG2);JEQ12_011101(PAG2);JEQ12_011103(PAG2);JEQ12_011104(PAG2);JEQ12_011106(PAG2);JEQ12_011368(KCNQ1);JEQ12_014007(…
Organismal Systems	Immune system	Cytosolic DNA-sensing pathway	18	0.00229975	0.0149709	ko04623	JEQ12_005278(NFKBIB);JEQ12_009225(IFNA14);JEQ12_009226(IFNB2);JEQ12_009230(IFNB2);JEQ12_009231(IFNA14);JEQ12_009232(IFNB2);JEQ12_009234(IFNAH);JEQ12_009237(IFNAH);JEQ12_009251(IFNAH);JEQ12_009256(IFNB2);JEQ12_009259(IFNB2);JEQ12_009261(IFNB2);JEQ12_009263(IFNB2);JEQ12_009266(IFNA14);JEQ12_009270(IFNA14);JEQ12_011403(POLR2L);JEQ12_011419(IRF7);JEQ12_013279(IKBKB)
Organismal Systems	Immune system	B cell receptor signaling pathway	18	0.00532266	0.029452	ko04662	JEQ12_000100(INPP5D);JEQ12_002562(RAC3);JEQ12_003726(PIK3CD);JEQ12_004006(CD46);JEQ12_004835(Plcg2);JEQ12_005278(NFKBIB);JEQ12_005731(Lilrb3);JEQ12_005741(LILRB3);JEQ12_008106(AKT1);JEQ12_008123(IGHA2);JEQ12_008124(IGHG3);JEQ12_008125(Igh-1a);JEQ12_008126(IGHM);JEQ12_008129(IGHV4-38-2);JEQ12_011822(NFATC1);JEQ12_012758(CARD11);JEQ12_013279(IKBKB);JEQ12_017247(PPP3CA)
