# Supplementary material for: Identification of copy number variation in Tibetan sheep using whole genome resequencing reveals evidence of genomic selection
Source: BMC Genomics. 2023 Sep 19;24:555. doi: 10.1186/s12864-023-09672-z (PMC10510117; doi:10.1186/s12864-023-09672-z)
Supplement: Supplementary file 9 — Supplementary Material 9 [file 12864_2023_9672_MOESM9_ESM.xlsx]

## Sheet: Sheet1
Table S9. Vst value of genes annotated in CNVRs.
ID	Type	Chr	Start	End	Vst	Fst	Genes	Symbol	Description	KEGG_A_class	KEGG_B_class	Pathway	K_ID	GO Component	GO Function	GO Process
Cnvr1018	DEL	10	75278301	75305700	0.466891	0.494949	JEQ12_002258	ABCC4	multidrug resistance-associated protein 4 isoform X3 [Bos taurus]	Environmental Information Processing;Organismal Systems;Environmental Information Processing;Human Diseases	Signal transduction;Digestive system;Membrane transport;Drug resistance	ko04024//cAMP signaling pathway;ko04976//Bile secretion;ko02010//ABC transporters;ko01523//Antifolate resistance	K05673;K05673;K05673;K05673	GO:0030667//secretory granule membrane;GO:0044425//membrane part	GO:0015405//P-P-bond-hydrolysis-driven transmembrane transporter activity;GO:0017111//nucleoside-triphosphatase activity;GO:0036094//small molecule binding	GO:0001775//cell activation;GO:0007599//hemostasis;GO:0008152//metabolic process;GO:0008284//positive regulation of cell proliferation;GO:0009719//response to endogenous stimulus;GO:0010033//response to organic substance;GO:0015893//drug transport
Cnvr1468	DEL	14	53614701	53647300	0.466891	0.494949	JEQ12_005465	PRKD2	serine/threonine-protein kinase D2 [Ovis aries]	Environmental Information Processing;Organismal Systems	Signal transduction;Endocrine system	ko04015//Rap1 signaling pathway;ko04925//Aldosterone synthesis and secretion	K06070;K06070	GO:0016021//integral component of membrane;GO:0030054//cell junction;GO:0031981//nuclear lumen;GO:0031984//organelle subcompartment;GO:0044444//cytoplasmic part	GO:0004674//protein serine/threonine kinase activity;GO:0005515//protein binding;GO:0032550//purine ribonucleoside binding;GO:0043169//cation binding	GO:0001819//positive regulation of cytokine production;GO:0001934//positive regulation of protein phosphorylation;GO:0001936//regulation of endothelial cell proliferation;GO:0003159//morphogenesis of an endothelium;GO:0006357//regulation of transcription from RNA polymerase II promoter;GO:0006665//sphingolipid metabolic process;GO:0006952//defense response;GO:0006979//response to oxidative stress…
Cnvr1468	DEL	14	53614701	53647300	0.466891	0.494949	JEQ12_005466	STRN4	PREDICTED: striatin-4 isoform X2 [Capra hircus]	Environmental Information Processing	Signal transduction	ko04013//MAPK signaling pathway - fly	K17608	GO:0008287//protein serine/threonine phosphatase complex;GO:0016020//membrane;GO:0031981//nuclear lumen;GO:0044297//cell body;GO:0044309//neuron spine	GO:0001071//nucleic acid binding transcription factor activity;GO:0019903//protein phosphatase binding;GO:0019904//protein domain specific binding	GO:0006357//regulation of transcription from RNA polymerase II promoter;GO:0033144//negative regulation of intracellular steroid hormone receptor signaling pathway;GO:0043627//response to estrogen
Cnvr0680	DEL	12	42276701	42279700	0.396825	0.428571	JEQ12_003707	EEF2	elongation factor 2 [Bos taurus]	Organismal Systems;Environmental Information Processing	Endocrine system;Signal transduction	ko04921//Oxytocin signaling pathway;ko04152//AMPK signaling pathway	K03234;K03234	GO:0016020//membrane;GO:0016234//inclusion body;GO:0030529//intracellular ribonucleoprotein complex;GO:0031988//membrane-bounded vesicle;GO:0043231//intracellular membrane-bounded organelle;GO:0044444//cytoplasmic part	GO:0008135//translation factor activity, RNA binding;GO:0017111//nucleoside-triphosphatase activity;GO:0019900//kinase binding;GO:0032550//purine ribonucleoside binding;GO:0090079//translation regulator activity, nucleic acid binding	GO:0006417//regulation of translation;GO:0009410//response to xenobiotic stimulus;GO:0009792//embryo development ending in birth or egg hatching;GO:0017182//peptidyl-diphthamide metabolic process;GO:0030097//hemopoiesis;GO:0051704//multi-organism process
Cnvr0623	DEL	23	12325001	12330500	0.396825	0.428571	JEQ12_011855	HNRNPA2B1	heterogeneous nuclear ribonucleoproteins A2/B1-like isoform X1 [Bos taurus]	-	-	-	-	GO:0005681//spliceosomal complex;GO:0005856//cytoskeleton;GO:0031981//nuclear lumen;GO:0031988//membrane-bounded vesicle;GO:0036464//cytoplasmic ribonucleoprotein granule;GO:0042995//cell projection;GO:0044297//cell body;GO:0044423//virion part;GO:0097458//neuron part	GO:0001067//regulatory region nucleic acid binding;GO:0003697//single-stranded DNA binding;GO:0036002//pre-mRNA binding;GO:0036094//small molecule binding	GO:0000398//mRNA splicing, via spliceosome;GO:0006357//regulation of transcription from RNA polymerase II promoter;GO:0006913//nucleocytoplasmic transport;GO:0008406//gonad development;GO:0010001//glial cell differentiation;GO:0030323//respiratory tube development;GO:0031960//response to corticosteroid;GO:0033119//negative regulation of RNA splicing;GO:0044403//symbiosis, encompassing mutualism t…
Cnvr1834	DUP	2	42787201	42838500	0.396825	0.428571	JEQ12_008946	PPFIA1	PREDICTED: LOW QUALITY PROTEIN: liprin-alpha-1-like [Capra hircus]	Environmental Information Processing;Human Diseases;Human Diseases;Cellular Processes;Human Diseases;Cellular Processes;Organismal Systems;Environmental Information Processing	Signaling molecules and interaction;Infectious diseases;Infectious diseases;Cell growth and death;Infectious diseases;Cell growth and death;Immune system;Signaling molecules and interaction	ko04060//Cytokine-cytokine receptor interaction;ko05132//Salmonella infection;ko05130//Pathogenic Escherichia coli infection;ko04217//Necroptosis;ko05164//Influenza A;ko04210//Apoptosis;ko04650//Natural killer cell mediated cytotoxicity;ko04061//Viral protein interaction with cytokine and cytokine receptor	K04722;K04722;K04722;K04722;K04722;K04722;K04722;K04722	GO:0005924//cell-substrate adherens junction;GO:0044444//cytoplasmic part;GO:0044456//synapse part	GO:0005488//binding;GO:0060089//molecular transducer activity	GO:0001505//regulation of neurotransmitter levels;GO:0006835//dicarboxylic acid transport;GO:0007267//cell-cell signaling;GO:0031589//cell-substrate adhesion;GO:0032232//negative regulation of actin filament bundle assembly
Cnvr2259	DEL	7	104647401	104694500	0.396825	0.428571	JEQ12_018585	TRAV9-2	T-cell receptor alpha chain V region CTL-L17 [Fukomys damarensis]	Human Diseases;Human Diseases;Environmental Information Processing;Human Diseases;Environmental Information Processing;Environmental Information Processing;Human Diseases;Human Diseases;Human Diseases;Environmental Information Processing;Human Diseases;Human Diseases;Environmental Information Processing;Organismal Systems;Organismal Systems;Human Diseases;Human Diseases;Organismal Systems;Human D…	Infectious disease: viral;Infectious diseases;Signal transduction;Infectious diseases;Signal transduction;Signal transduction;Cancers;Infectious diseases;Immune diseases;Signaling molecules and interaction;Infectious disease: bacterial;Infectious diseases;Signal transduction;Immune system;Immune system;Immune diseases;Cancer: overview;Immune system;Infectious diseases;Cardiovascular diseases;Immu…	ko05170//Human immunodeficiency virus 1 infection;ko05166//HTLV-I infection;ko04014//Ras signaling pathway;ko05169//Epstein-Barr virus infection;ko04015//Rap1 signaling pathway;ko04020//Calcium signaling pathway;ko05202//Transcriptional misregulation in cancers;ko05162//Measles;ko05322//Systemic lupus erythematosus;ko04514//Cell adhesion molecules (CAMs);ko05135//Yersinia infection;ko05142//Chaga…	K10784;K10784;K10784;K10784;K10784;K10784;K10784;K10784;K10784;K10784;K10784;K10784;K10784;K10784;K10784;K10784;K10784;K10784;K10784;K10784;K10784;K10784;K10784;K10784;K10784;K10784;K10784;K10784;K10784	-	-	-
Cnvr2260	DEL	19	15227601	15238700	0.396825	0.428571	JEQ12_008242	ANO10	anoctamin-10 isoform X1 [Ovis aries]	-	-	-	-	GO:0031224//intrinsic component of membrane;GO:0044464//cell part	GO:0005254//chloride channel activity;GO:0005261//cation channel activity;GO:0005548//phospholipid transporter activity	GO:0006812//cation transport;GO:0006821//chloride transport;GO:0044763//single-organism cellular process
Cnvr0580	DUP	24	2876401	2902800	0.340278	0.375	JEQ12_012135	IL9R	LOW QUALITY PROTEIN: frizzled-3-like [Ovis aries]	Human Diseases;Human Diseases;Human Diseases;Human Diseases;Organismal Systems;Human Diseases;Environmental Information Processing;Human Diseases;Environmental Information Processing;Environmental Information Processing;Human Diseases;Human Diseases;Human Diseases;Cellular Processes;Organismal Systems;Human Diseases	Cancers;Neurodegenerative diseases;Infectious diseases;Cancers;Development;Cancers;Signal transduction;Cancers;Signal transduction;Signal transduction;Endocrine and metabolic diseases;Cancers;Cancers;Cellular community - eukaryotes;Endocrine system;Cancers	ko05200//Pathways in cancer;ko05010//Alzheimer disease;ko05165//Human papillomavirus infection;ko05205//Proteoglycans in cancer;ko04360//Axon guidance;ko05225//Hepatocellular carcinoma;ko04150//mTOR signaling pathway;ko05206//MicroRNAs in cancer;ko04390//Hippo signaling pathway;ko04310//Wnt signaling pathway;ko04934//Cushing syndrome;ko05226//Gastric cancer;ko05224//Breast cancer;ko04550//Signali…	K02329;K02329;K02329;K02329;K02329;K02329;K02329;K02329;K02329;K02329;K02329;K02329;K02329;K02329;K02329;K02329	-	-	-
Cnvr0628	DEL	11	38657201	38661500	0.340278	0.375	JEQ12_003189	ASPA	PREDICTED: aspartoacylase [Capra hircus]	Metabolism;Metabolism;Metabolism	Global and overview maps;Amino acid metabolism;Amino acid metabolism	ko01100//Metabolic pathways;ko00250//Alanine, aspartate and glutamate metabolism;ko00340//Histidine metabolism	K01437;K01437;K01437	GO:0031988//membrane-bounded vesicle;GO:0043231//intracellular membrane-bounded organelle;GO:0044444//cytoplasmic part	GO:0016811//hydrolase activity, acting on carbon-nitrogen (but not peptide) bonds, in linear amides;GO:0043169//cation binding;GO:0060089//molecular transducer activity	GO:0006531//aspartate metabolic process;GO:0032291//axon ensheathment in central nervous system;GO:0032787//monocarboxylic acid metabolic process;GO:0045687//positive regulation of glial cell differentiation;GO:0050896//response to stimulus
Cnvr1466	DEL	9	90412801	90422300	0.340278	0.375	JEQ12_019551	CA1	carbonic anhydrase 2-like protein [Camelus ferus]	Metabolism;Metabolism	Global and overview maps;Energy metabolism	ko01100//Metabolic pathways;ko00910//Nitrogen metabolism	K01672;K01672	GO:0016020//membrane;GO:0031988//membrane-bounded vesicle;GO:0044444//cytoplasmic part	GO:0016836//hydro-lyase activity;GO:0046914//transition metal ion binding;GO:0052689//carboxylic ester hydrolase activity	GO:0006971//hypotonic response;GO:0007186//G-protein coupled receptor signaling pathway;GO:0009410//response to xenobiotic stimulus;GO:0015669//gas transport;GO:0015711//organic anion transport;GO:0030641//regulation of cellular pH;GO:0034764//positive regulation of transmembrane transport;GO:0035725//sodium ion transmembrane transport;GO:0044237//cellular metabolic process;GO:0044710//single-org…
Cnvr1482	DEL	22	15794601	15913400	0.340278	0.375	JEQ12_011520	CYP2C18	PREDICTED: cytochrome P450 2C18 [Capra hircus]	Metabolism;Organismal Systems;Human Diseases;Metabolism	Global and overview maps;Nervous system;Cancers;Metabolism of cofactors and vitamins	ko01100//Metabolic pathways;ko04726//Serotonergic synapse;ko05204//Chemical carcinogenesis;ko00830//Retinol metabolism	K17720;K17720;K17720;K17720	-	-	-
Cnvr1482	DEL	22	15794601	15913400	0.340278	0.375	JEQ12_011521	CYP2C18	PREDICTED: cytochrome P450 2C18 [Capra hircus]	Metabolism;Organismal Systems;Human Diseases;Metabolism	Global and overview maps;Nervous system;Cancers;Metabolism of cofactors and vitamins	ko01100//Metabolic pathways;ko04726//Serotonergic synapse;ko05204//Chemical carcinogenesis;ko00830//Retinol metabolism	K17720;K17720;K17720;K17720	-	-	-
Cnvr1637	DEL	2	142914601	142918000	0.340278	0.375	JEQ12_009554	XIRP2	xin actin-binding repeat-containing protein 2 isoform X1 [Ovis aries]	-	-	-	-	-	-	-
Cnvr2230	DEL	3	3353601	3364900	0.340278	0.375	JEQ12_013431	NACC2	nucleus accumbens-associated protein 2 [Ovis aries]	-	-	-	-	GO:0000118//histone deacetylase complex;GO:0000785//chromatin	GO:0000977//RNA polymerase II regulatory region sequence-specific DNA binding;GO:0000982//transcription factor activity, RNA polymerase II core promoter proximal region sequence-specific binding;GO:0000989//transcription factor activity, transcription factor binding;GO:0016811//hydrolase activity, acting on carbon-nitrogen (but not peptide) bonds, in linear amides;GO:0019899//enzyme binding;GO:00…	GO:0000122//negative regulation of transcription from RNA polymerase II promoter;GO:0016570//histone modification;GO:0031503//protein complex localization;GO:0042127//regulation of cell proliferation;GO:0051259//protein oligomerization;GO:1902229//regulation of intrinsic apoptotic signaling pathway in response to DNA damage
Cnvr2257	DEL	4	34099301	34109600	0.340278	0.375	JEQ12_015419	ABCB1	PREDICTED: multidrug resistance protein 1 isoform X1 [Capra hircus]	Human Diseases;Human Diseases;Organismal Systems;Environmental Information Processing	Cancers;Cancers;Digestive system;Membrane transport	ko05206//MicroRNAs in cancer;ko05226//Gastric cancer;ko04976//Bile secretion;ko02010//ABC transporters	K05658;K05658;K05658;K05658	-	-	-
Cnvr3096	DEL	3	141637301	141642800	0.340278	0.375	JEQ12_014462	DBX2	homeobox protein DBX2 [Ovis aries]	-	-	-	-	GO:0043231//intracellular membrane-bounded organelle	GO:0003677//DNA binding	GO:0006355//regulation of transcription, DNA-templated;GO:0048665//neuron fate specification
Cnvr0266	DEL	17	69803801	69819800	0.296296	0.333333	JEQ12_007463	CCDC157	coiled-coil domain-containing protein 157 [Ovis aries]	-	-	-	-	-	-	-
Cnvr0266	DEL	17	69803801	69819800	0.296296	0.333333	JEQ12_007464	RNF215	RING finger protein 215 [Ovis aries]	-	-	-	-	GO:0031224//intrinsic component of membrane;GO:0043231//intracellular membrane-bounded organelle	GO:0046914//transition metal ion binding;GO:0050694//galactose 3-O-sulfotransferase activity	GO:0006681//galactosylceramide metabolic process;GO:0008366//axon ensheathment;GO:0048232//male gamete generation
Cnvr2380	DEL	15	47075201	47262500	0.296296	0.333333	JEQ12_006179	OR52E4	LOW QUALITY PROTEIN: olfactory receptor 52E4-like [Ovis aries]	Organismal Systems	Sensory system	ko04740//Olfactory transduction	K04257	GO:0031224//intrinsic component of membrane	GO:0004888//transmembrane signaling receptor activity	GO:0007166//cell surface receptor signaling pathway;GO:0050907//detection of chemical stimulus involved in sensory perception
Cnvr2380	DEL	15	47075201	47262500	0.296296	0.333333	JEQ12_006180	OR52N2	PREDICTED: olfactory receptor 52N2 [Capra hircus]	Organismal Systems	Sensory system	ko04740//Olfactory transduction	K04257	GO:0031224//intrinsic component of membrane	GO:0004888//transmembrane signaling receptor activity	GO:0007166//cell surface receptor signaling pathway;GO:0050907//detection of chemical stimulus involved in sensory perception
Cnvr2380	DEL	15	47075201	47262500	0.296296	0.333333	JEQ12_006181	SMIM13	small integral membrane protein 13 [Bubalus bubalis]	-	-	-	-	GO:0031224//intrinsic component of membrane	-	-
Cnvr2380	DEL	15	47075201	47262500	0.296296	0.333333	JEQ12_006182	OR52N1	olfactory receptor 52N2-like [Ovis aries]	Organismal Systems	Sensory system	ko04740//Olfactory transduction	K04257	GO:0031224//intrinsic component of membrane	GO:0004888//transmembrane signaling receptor activity	GO:0007166//cell surface receptor signaling pathway;GO:0050907//detection of chemical stimulus involved in sensory perception
Cnvr2380	DEL	15	47075201	47262500	0.296296	0.333333	JEQ12_006183	OR52N5	PREDICTED: olfactory receptor 52N5 [Capra hircus]	Organismal Systems	Sensory system	ko04740//Olfactory transduction	K04257	GO:0031224//intrinsic component of membrane	GO:0004888//transmembrane signaling receptor activity	GO:0007166//cell surface receptor signaling pathway;GO:0050907//detection of chemical stimulus involved in sensory perception
Cnvr2380	DEL	15	47075201	47262500	0.296296	0.333333	JEQ12_006184	OR56B2P	TPA: cOR56B2 olfactory receptor family 56 subfamily B-like [Bos taurus]	Organismal Systems	Sensory system	ko04740//Olfactory transduction	K04257	GO:0031224//intrinsic component of membrane	GO:0004888//transmembrane signaling receptor activity	GO:0007166//cell surface receptor signaling pathway;GO:0050907//detection of chemical stimulus involved in sensory perception
Cnvr2380	DEL	15	47075201	47262500	0.296296	0.333333	JEQ12_006185	OR56B2P	olfactory receptor family 56 subfamily B member 2 [Canis lupus familiaris]	Organismal Systems	Sensory system	ko04740//Olfactory transduction	K04257	GO:0031224//intrinsic component of membrane	GO:0004888//transmembrane signaling receptor activity	GO:0007166//cell surface receptor signaling pathway;GO:0050907//detection of chemical stimulus involved in sensory perception
Cnvr2380	DEL	15	47075201	47262500	0.296296	0.333333	JEQ12_006186	OR52N4	olfactory receptor 52N4-like [Bubalus bubalis]	Organismal Systems	Sensory system	ko04740//Olfactory transduction	K04257	GO:0031224//intrinsic component of membrane	GO:0004888//transmembrane signaling receptor activity	GO:0007166//cell surface receptor signaling pathway;GO:0050907//detection of chemical stimulus involved in sensory perception
Cnvr2380	DEL	15	47075201	47262500	0.296296	0.333333	JEQ12_006187	OR56B2P	olfactory receptor family 56 subfamily B member 2 [Canis lupus familiaris]	Organismal Systems	Sensory system	ko04740//Olfactory transduction	K04257	GO:0031224//intrinsic component of membrane	GO:0004888//transmembrane signaling receptor activity	GO:0007166//cell surface receptor signaling pathway;GO:0050907//detection of chemical stimulus involved in sensory perception
Cnvr2380	DEL	15	47075201	47262500	0.296296	0.333333	JEQ12_006188	OR52N4	olfactory receptor 52N4-like [Ovis aries]	Organismal Systems	Sensory system	ko04740//Olfactory transduction	K04257	GO:0031224//intrinsic component of membrane	GO:0004888//transmembrane signaling receptor activity	GO:0007166//cell surface receptor signaling pathway;GO:0050907//detection of chemical stimulus involved in sensory perception
Cnvr2522	DUP	17	61931101	61984700	0.296296	0.333333	JEQ12_007341	OAS3	PREDICTED: 2'-5'-oligoadenylate synthase 3 isoform X2 [Capra hircus]	Human Diseases;Human Diseases;Human Diseases;Human Diseases;Organismal Systems;Human Diseases	Infectious diseases;Infectious diseases;Infectious diseases;Infectious diseases;Immune system;Infectious diseases	ko05168//Herpes simplex infection;ko05169//Epstein-Barr virus infection;ko05162//Measles;ko05164//Influenza A;ko04621//NOD-like receptor signaling pathway;ko05160//Hepatitis C	K14216;K14216;K14216;K14216;K14216;K14216	GO:0016020//membrane;GO:0031981//nuclear lumen;GO:0044421//extracellular region part;GO:0044444//cytoplasmic part	GO:0003723//RNA binding;GO:0032550//purine ribonucleoside binding;GO:0046914//transition metal ion binding;GO:0070566//adenylyltransferase activity	GO:0002252//immune effector process;GO:0006163//purine nucleotide metabolic process;GO:0006461//protein complex assembly;GO:0006497//protein lipidation;GO:0006952//defense response;GO:0016070//RNA metabolic process;GO:0019221//cytokine-mediated signaling pathway;GO:0019318//hexose metabolic process;GO:0032069//regulation of nuclease activity;GO:0033500//carbohydrate homeostasis;GO:0035455//respon…
Cnvr2830	DUP	4	33796501	33810400	0.296296	0.333333	JEQ12_015419	ABCB1	PREDICTED: multidrug resistance protein 1 isoform X1 [Capra hircus]	Human Diseases;Human Diseases;Organismal Systems;Environmental Information Processing	Cancers;Cancers;Digestive system;Membrane transport	ko05206//MicroRNAs in cancer;ko05226//Gastric cancer;ko04976//Bile secretion;ko02010//ABC transporters	K05658;K05658;K05658;K05658	-	-	-
Cnvr2833	DEL	24	30731301	30736400	0.296296	0.333333	JEQ12_012573	GUSB	PREDICTED: beta-glucuronidase [Capra hircus]	Metabolism;Cellular Processes;Metabolism;Metabolism;Metabolism;Metabolism	Global and overview maps;Transport and catabolism;Xenobiotics biodegradation and metabolism;Metabolism of cofactors and vitamins;Carbohydrate metabolism;Glycan biosynthesis and metabolism	ko01100//Metabolic pathways;ko04142//Lysosome;ko00983//Drug metabolism - other enzymes;ko00860//Porphyrin and chlorophyll metabolism;ko00040//Pentose and glucuronate interconversions;ko00531//Glycosaminoglycan degradation	K01195;K01195;K01195;K01195;K01195;K01195	-	-	-
Cnvr1263	DUP	12	572601	576100	0.234432	0.274725	JEQ12_003464	DUX4L2	PREDICTED: double homeobox protein 4C-like [Capra hircus]	-	-	-	-	GO:0031090//organelle membrane;GO:0031981//nuclear lumen	GO:0000982//transcription factor activity, RNA polymerase II core promoter proximal region sequence-specific binding;GO:0044212//transcription regulatory region DNA binding	GO:0006357//regulation of transcription from RNA polymerase II promoter;GO:0007420//brain development;GO:0008283//cell proliferation;GO:0010948//negative regulation of cell cycle process;GO:0012501//programmed cell death
Cnvr1516	DEL	5	18085501	18117200	0.234432	0.274725	JEQ12_016474	ZBTB7A	zinc finger and BTB domain-containing protein 7A [Ovis aries]	-	-	-	-	GO:0043231//intracellular membrane-bounded organelle	GO:0000977//RNA polymerase II regulatory region sequence-specific DNA binding;GO:0000982//transcription factor activity, RNA polymerase II core promoter proximal region sequence-specific binding;GO:0019899//enzyme binding;GO:0043169//cation binding	GO:0002761//regulation of myeloid leukocyte differentiation;GO:0006357//regulation of transcription from RNA polymerase II promoter
Cnvr1516	DEL	5	18085501	18117200	0.234432	0.274725	JEQ12_016475	PIAS4	PREDICTED: E3 SUMO-protein ligase PIAS4 [Capra hircus]	Environmental Information Processing;Environmental Information Processing;Genetic Information Processing;Human Diseases	Signal transduction;Signal transduction;Folding, sorting and degradation;Cardiovascular diseases	ko04630//Jak-STAT signaling pathway;ko04064//NF-kappa B signaling pathway;ko04120//Ubiquitin mediated proteolysis;ko05418//Fluid shear stress and atherosclerosis	K16065;K16065;K16065;K16065	GO:0016604//nuclear body;GO:1902494//catalytic complex	GO:0003676//nucleic acid binding;GO:0003712//transcription cofactor activity;GO:0019789//SUMO transferase activity;GO:0044389//ubiquitin-like protein ligase binding;GO:0046914//transition metal ion binding;GO:0070735//protein-glycine ligase activity;GO:0070739//protein-glutamic acid ligase activity	GO:0001960//negative regulation of cytokine-mediated signaling pathway;GO:0006357//regulation of transcription from RNA polymerase II promoter;GO:0033233//regulation of protein sumoylation;GO:0043433//negative regulation of sequence-specific DNA binding transcription factor activity;GO:0044403//symbiosis, encompassing mutualism through parasitism;GO:0044707//single-multicellular organism process;…
Cnvr1644	DEL	3	207662501	207670300	0.234432	0.274725	JEQ12_014994	DMBT1	antigen WC1.1-like isoform X7 [Bubalus bubalis]	-	-	-	-	-	-	-
Cnvr0522	DEL	3	204184901	204195100	0.234432	0.274725	JEQ12_014941	SMIM10L1	small integral membrane protein 10-like protein 1 [Ovis aries]	-	-	-	-	GO:0016020//membrane	-	-
Cnvr0710	DEL	23	1186001	1200800	0.234432	0.274725	JEQ12_011823	ATP9B	probable phospholipid-transporting ATPase IIB isoform X1 [Ovis aries]	-	-	-	-	-	-	-
Cnvr1489	DEL	1	110531901	110534200	0.234432	0.274725	JEQ12_001024	CD1B	t-cell surface glycoprotein [Lynx pardinus]	Cellular Processes;Human Diseases;Organismal Systems	Cellular community - eukaryotes;Infectious diseases;Immune system	ko04530//Tight junction;ko05146//Amoebiasis;ko04640//Hematopoietic cell lineage	K06448;K06448;K06448	-	-	-
Cnvr1583	DEL	17	66790901	66798700	0.234432	0.274725	JEQ12_007426	TFIP11	tuftelin-interacting protein 11 [Ovis aries]	-	-	-	-	-	-	-
Cnvr1645	DEL	3	208912701	208938100	0.234432	0.274725	JEQ12_014997	DMBT1	antigen WC1.1-like isoform X7 [Bubalus bubalis]	-	-	-	-	-	-	-
Cnvr1724	DEL	9	90327301	90370900	0.234432	0.274725	JEQ12_019551	CA1	carbonic anhydrase 2-like protein [Camelus ferus]	Metabolism;Metabolism	Global and overview maps;Energy metabolism	ko01100//Metabolic pathways;ko00910//Nitrogen metabolism	K01672;K01672	GO:0016020//membrane;GO:0031988//membrane-bounded vesicle;GO:0044444//cytoplasmic part	GO:0016836//hydro-lyase activity;GO:0046914//transition metal ion binding;GO:0052689//carboxylic ester hydrolase activity	GO:0006971//hypotonic response;GO:0007186//G-protein coupled receptor signaling pathway;GO:0009410//response to xenobiotic stimulus;GO:0015669//gas transport;GO:0015711//organic anion transport;GO:0030641//regulation of cellular pH;GO:0034764//positive regulation of transmembrane transport;GO:0035725//sodium ion transmembrane transport;GO:0044237//cellular metabolic process;GO:0044710//single-org…
Cnvr1755	DEL	2	107428201	107442100	0.234432	0.274725	JEQ12_009362	HAND2	heart- and neural crest derivatives-expressed protein 2 [Bos taurus]	-	-	-	-	GO:0000785//chromatin;GO:0031981//nuclear lumen;GO:0044798//nuclear transcription factor complex	GO:0000977//RNA polymerase II regulatory region sequence-specific DNA binding;GO:0000982//transcription factor activity, RNA polymerase II core promoter proximal region sequence-specific binding;GO:0003712//transcription cofactor activity;GO:0008134//transcription factor binding;GO:0046983//protein dimerization activity	GO:0001649//osteoblast differentiation;GO:0001704//formation of primary germ layer;GO:0001738//morphogenesis of a polarized epithelium;GO:0001755//neural crest cell migration;GO:0001838//embryonic epithelial tube formation;GO:0003015//heart process;GO:0003143//embryonic heart tube morphogenesis;GO:0003151//outflow tract morphogenesis;GO:0003211//cardiac ventricle formation;GO:0003264//regulation …
Cnvr1780	DUP	4	114396701	114425500	0.234432	0.274725	JEQ12_015893	Gimap4	GTPase IMAP family member 4-like [Ovis aries]	-	-	-	-	GO:0043232//intracellular non-membrane-bounded organelle;GO:0044444//cytoplasmic part	GO:0032550//purine ribonucleoside binding;GO:0046983//protein dimerization activity	-
Cnvr1795	DEL	10	77295101	77305300	0.234432	0.274725	JEQ12_002268	ABCC4	multidrug resistance-associated protein 4-like [Ovis aries]	Environmental Information Processing;Organismal Systems;Environmental Information Processing;Human Diseases	Signal transduction;Digestive system;Membrane transport;Drug resistance	ko04024//cAMP signaling pathway;ko04976//Bile secretion;ko02010//ABC transporters;ko01523//Antifolate resistance	K05673;K05673;K05673;K05673	GO:0030667//secretory granule membrane;GO:0031224//intrinsic component of membrane	GO:0005253//anion channel activity;GO:0016616//oxidoreductase activity, acting on the CH-OH group of donors, NAD or NADP as acceptor;GO:0032550//purine ribonucleoside binding;GO:0042626//ATPase activity, coupled to transmembrane movement of substances	GO:0001775//cell activation;GO:0006821//chloride transport;GO:0007599//hemostasis;GO:0008284//positive regulation of cell proliferation;GO:0009719//response to endogenous stimulus;GO:0010033//response to organic substance;GO:0015893//drug transport;GO:0044710//single-organism metabolic process
Cnvr1816	DEL	22	10133901	10164700	0.234432	0.274725	JEQ12_011471	LIPF	gastric triacylglycerol lipase-like [Ovis aries]	Metabolism;Metabolism;Organismal Systems	Global and overview maps;Lipid metabolism;Digestive system	ko01100//Metabolic pathways;ko00561//Glycerolipid metabolism;ko04975//Fat digestion and absorption	K14452;K14452;K14452	GO:0043231//intracellular membrane-bounded organelle	GO:0002161//aminoacyl-tRNA editing activity;GO:0005488//binding;GO:0015924//mannosyl-oligosaccharide mannosidase activity;GO:0016298//lipase activity;GO:0016614//oxidoreductase activity, acting on CH-OH group of donors	GO:0006639//acylglycerol metabolic process;GO:0043648//dicarboxylic acid metabolic process;GO:0044707//single-multicellular organism process
Cnvr2255	DEL	24	28953201	28964500	0.234432	0.274725	JEQ12_012478	SLX1A	structure-specific endonuclease subunit SLX1 [Ovis aries]	Genetic Information Processing	Replication and repair	ko03460//Fanconi anemia pathway	K15078	GO:0043231//intracellular membrane-bounded organelle;GO:0043234//protein complex	GO:0016888//endodeoxyribonuclease activity, producing 5'-phosphomonoesters;GO:0016889//endodeoxyribonuclease activity, producing 3'-phosphomonoesters;GO:0043169//cation binding	GO:0000729//DNA double-strand break processing;GO:0006308//DNA catabolic process
Cnvr2255	DEL	24	28953201	28964500	0.234432	0.274725	JEQ12_012479	CORO1A	coronin-1A isoform X1 [Lagenorhynchus obliquidens]	Human Diseases;Cellular Processes	Infectious diseases;Transport and catabolism	ko05152//Tuberculosis;ko04145//Phagosome	K13882;K13882	-	-	-
Cnvr2791	DUP	18	22895801	22897900	0.234432	0.274725	JEQ12_007763	PPFIA1	LOW QUALITY PROTEIN: liprin-alpha-1-like [Ovis aries]	-	-	-	-	GO:0005924//cell-substrate adherens junction;GO:0044444//cytoplasmic part;GO:0044456//synapse part	GO:0005488//binding;GO:0060089//molecular transducer activity	GO:0001505//regulation of neurotransmitter levels;GO:0006835//dicarboxylic acid transport;GO:0007267//cell-cell signaling;GO:0031589//cell-substrate adhesion;GO:0032232//negative regulation of actin filament bundle assembly
Cnvr4383	DEL	15	76014201	76016000	0.234432	0.274725	JEQ12_006510	QccE-10352	UPF0705 protein C11orf49 homolog isoform X2 [Ovis aries]	-	-	-	-	GO:0031981//nuclear lumen	GO:0005488//binding	-
